# Supplementary material for: Influence of environmental factors on macrofoulant assemblages on moored buoys in the eastern Arabian Sea
Source: PLoS One. 2020 Jan 30;15(1):e0223560. doi: 10.1371/journal.pone.0223560 (PMC6992173; doi:10.1371/journal.pone.0223560)
Supplement: S1 Dataset — (XLS) [file pone.0223560.s004.xls]

## Sheet: Data_summary
S1 Dataset: Vertical profiles of temperature, salinity, chlorophyll-a, dissolved oxygen, turbidity and pH based on CTD casts
Location ID	Date	Time (IST)		Location		Deployed depth
		Start	End	Latitude	Longitude
AD09	The stations are located within Indian EEZ. In accordance with the guidelines of Ministry of Defence, Govt. of India, the data cannot be shared for these locations.
AD10
AD08	30/10/2016	1899-12-31 16:40:00	1899-12-31 17:45:00	11° 47.1899'N	68° 36.9811'E	700 m
AD07	2016-02-11	1899-12-31 16:30:00	1899-12-31 17:25:00	14° 58.469'N	69° 00.886'E	700 m
AD06	2016-04-11	1899-12-31 07:05:00	1899-12-31 08:05:00	18° 28.7060'N	67° 28.7801'E	700 m

## Sheet: AD08
*	NMEA	Latitude	=	11° 47.1899'N
*	NMEA	Longitude	=	68° 36.9811'E
**	Ship:	ORV	Sagar	Nidhi
**	Station:	AD08
**	Operator:	VMC	NIOT
**	Date	30102016
**	Time:	UTC	1004
*	System	UTC	=	Oct	30	2016	1899-12-31 10:05:01
#	name	0	=	depSM:	Depth	[salt	water	m]
#	name	1	=	prDM:	Pressure	Digiquartz	[db]
#	name	2	=	t090C:	Temperature	[ITS-90	deg	C]
#	name	3	=	sal00:	Salinity	Practical	[PSU]
#	name	4	=	c0mS/cm:	Conductivity	[mS/cm]
#	name	5	=	flECO-AFL:	Fluorescence	WET	Labs	ECO-AFL/FL	[mg/m^3]
#	name	6	=	sbeox0ML/L:	Oxygen	SBE	43	[ml/l]
#	name	7	=	turbWETntu0:	Turbidity	WET	Labs	ECO	[NTU]
#	name	8	=	nbf:	Bottles	Fired
#	name	9	=	scan:	Scan	Count
#	name	10	=	svWM:	Sound	Velocity	[Wilson	m/s]
#	name	11	=	ph:	pH
#	name	12	=	flag:	0
#	start_time	=	Oct	30	2016	1899-12-31 10:05:01	[System	UTC	header]
#	bad_flag	=	-9.99e-29
1.062	1.068	28.832	36.7873	59.6885	0.0249	4.1982	0.2805	0	156	1545.35	8.861	0
1.176	1.183	28.7649	36.7935	59.623	0.0127	4.74	0.2805	0	157	1545.21	8.865	0
1.089	1.095	28.7654	36.7924	59.622	0.0249	4.6378	0.2805	0	158	1545.21	8.87	0
1.028	1.034	28.7667	36.7925	59.6236	0.0249	4.4573	0.2866	0	159	1545.21	8.87	0
1.102	1.109	28.75	36.7919	59.6042	0.0127	4.3887	0.2805	0	160	1545.18	8.874	0
1.237	1.244	28.7776	36.793	59.6365	0.0249	4.3636	0.2805	0	161	1545.24	8.878	0
1.237	1.244	28.7746	36.7926	59.6326	0.0249	4.3484	0.2805	0	162	1545.23	8.883	0
1.143	1.149	28.7902	36.7929	59.6502	0.0249	4.3464	0.2744	0	163	1545.27	8.883	0
1.096	1.102	28.784	36.7917	59.6416	0.0127	4.3588	0.2744	0	164	1545.25	8.887	0
1.143	1.149	28.7865	36.7912	59.6438	0.0127	4.3593	0.2683	0	165	1545.26	8.892	0
1.156	1.163	28.7596	36.7945	59.6186	0.0127	4.3599	0.2683	0	166	1545.2	8.892	0
1.028	1.034	28.7431	36.7926	59.5976	0.0249	4.3498	0.2744	0	167	1545.16	8.892	0
0.968	0.973	28.744	36.7923	59.598	0.0371	4.3477	0.2683	0	168	1545.16	8.896	0
1.109	1.115	28.7755	36.7934	59.6346	0.0249	4.354	0.2805	0	169	1545.23	8.9	0
1.271	1.278	28.8372	36.7955	59.7062	0.0127	4.3539	0.2805	0	170	1545.37	8.9	0
1.15	1.156	28.8186	36.7929	59.6819	0.0249	4.3487	0.2744	0	171	1545.33	8.904	0
0.874	0.878	28.8471	36.7928	59.7132	0.0371	4.3398	0.2805	0	172	1545.38	8.909	0
0.955	0.96	28.8356	36.7932	59.701	0.0249	4.3566	0.2744	0	173	1545.36	8.913	0
1.318	1.326	28.839	36.7935	59.7055	0.0127	4.3677	0.2744	0	174	1545.37	8.918	0
1.447	1.455	28.7974	36.794	59.66	0.0249	4.3511	0.2744	0	175	1545.29	8.918	0
1.211	1.217	28.8727	36.7953	59.7454	0.0249	4.3181	0.2805	0	176	1545.44	8.922	0
0.914	0.919	28.9408	36.795	59.8205	0.0127	4.3279	0.2744	0	177	1545.58	8.921	0
1.002	1.007	28.9371	36.7918	59.8117	0.0005	4.366	0.2744	0	178	1545.57	8.926	0
1.379	1.387	28.856	36.7926	59.723	0.0127	4.3777	0.2805	0	179	1545.41	8.931	0
1.683	1.692	28.7575	36.7928	59.6141	0.0249	4.3364	0.2805	0	180	1545.21	8.931	0
1.851	1.861	28.7446	36.7944	59.6022	0.0127	4.2776	0.2805	0	181	1545.18	8.931	0
1.912	1.922	28.8374	36.7912	59.7006	0.0249	4.2406	0.2805	0	182	1545.38	8.931	0
2.121	2.132	28.8398	36.795	59.7089	0.0127	4.2598	0.2805	0	183	1545.39	8.931	0
2.384	2.397	28.8238	36.7934	59.6889	0.0127	4.2719	0.2744	0	184	1545.36	8.935	0
2.478	2.492	28.7915	36.7941	59.654	0.0249	4.2671	0.2744	0	185	1545.29	8.935	0
2.539	2.553	28.8902	36.8003	59.7725	0.0127	4.245	0.2744	0	186	1545.51	8.935	0
2.707	2.722	28.9056	36.7942	59.781	0.0127	4.2573	0.2866	0	187	1545.54	8.935	0
2.922	2.939	28.8469	36.7941	59.7157	0.0005	4.2791	0.2866	0	188	1545.42	8.935	0
3.131	3.149	28.8233	36.7965	59.6932	0.0005	4.2723	0.2805	0	189	1545.37	8.935	0
3.259	3.277	28.8915	36.7947	59.7664	0.0127	4.2679	0.2927	0	190	1545.52	8.939	0
3.347	3.365	28.8316	36.7944	59.6995	0.0127	4.293	0.2805	0	191	1545.39	8.939	0
3.455	3.474	28.8421	36.7937	59.71	0.0127	4.2857	0.2744	0	192	1545.41	8.939	0
3.63	3.65	28.8119	36.7942	59.6773	0.0127	4.28	0.2805	0	193	1545.35	8.94	0
3.899	3.921	28.7991	36.7936	59.6624	0.0127	4.3017	0.2744	0	194	1545.33	8.94	0
4.196	4.219	28.7597	36.793	59.618	0.0127	4.3142	0.2744	0	195	1545.25	8.944	0
4.398	4.422	28.7671	36.7932	59.6264	0.0249	4.3103	0.2805	0	196	1545.27	8.944	0
4.438	4.463	28.7671	36.7936	59.6271	0.0249	4.3156	0.2805	0	197	1545.27	8.944	0
4.418	4.442	28.7673	36.7932	59.6266	0.0249	4.3182	0.2744	0	198	1545.27	8.944	0
4.539	4.564	28.7756	36.7934	59.6362	0.0249	4.309	0.2683	0	199	1545.29	8.944	0
4.775	4.801	28.7874	36.7933	59.6493	0.0127	4.3109	0.2805	0	200	1545.32	8.944	0
5.017	5.045	28.7996	36.7941	59.6641	0.0249	4.3213	0.2805	0	201	1545.35	8.944	0
5.213	5.242	28.8021	36.7933	59.6658	0.0127	4.3285	0.2805	0	202	1545.36	8.944	0
5.354	5.384	28.7896	36.7933	59.652	0.0371	4.3302	0.2744	0	203	1545.33	8.944	0
5.469	5.499	28.7784	36.7929	59.6391	0.0005	4.3271	0.2683	0	204	1545.31	8.944	0
5.644	5.675	28.782	36.7927	59.6428	0.0127	4.3203	0.2866	0	205	1545.32	8.944	0
5.88	5.912	28.7363	36.7942	59.5944	0.0249	4.3192	0.2744	0	206	1545.23	8.944	0
6.19	6.224	28.7595	36.7915	59.6165	0.0249	4.3104	0.2744	0	207	1545.28	8.944	0
6.48	6.516	28.7339	36.793	59.5903	0.0249	4.3331	0.2866	0	208	1545.24	8.945	0
6.756	6.794	28.7203	36.7928	59.575	0.0249	4.3476	0.2805	0	209	1545.21	8.945	0
7.086	7.126	28.7142	36.7918	59.5669	0.0127	4.3402	0.2683	0	210	1545.2	8.945	0
7.491	7.532	28.676	36.7915	59.5243	0.0127	4.3347	0.2683	0	211	1545.13	8.945	0
7.895	7.939	28.6841	36.792	59.5342	0.0127	4.3249	0.2744	0	212	1545.15	8.945	0
8.266	8.312	28.6383	36.79	59.4806	0.0249	4.326	0.2744	0	213	1545.06	8.945	0
8.643	8.691	28.6059	36.7914	59.4468	0.0249	4.3327	0.2744	0	214	1545	8.945	0
9.041	9.091	28.6065	36.7915	59.4478	0.0127	4.3255	0.2805	0	215	1545.01	8.945	0
9.466	9.518	28.6151	36.7912	59.4571	0.0249	4.2924	0.2805	0	216	1545.03	8.945	0
9.857	9.911	28.6192	36.7909	59.4614	0.0249	4.2589	0.2744	0	217	1545.05	8.945	0
10.193	10.25	28.611	36.7905	59.4519	0.0371	4.2506	0.2744	0	218	1545.04	8.945	0
10.497	10.555	28.588	36.788	59.4229	0.0371	4.25	0.2744	0	219	1544.99	8.945	0
10.827	10.887	28.5658	36.7896	59.4007	0.0249	4.262	0.2866	0	220	1544.95	8.941	0
11.198	11.26	28.5528	36.7901	59.3872	0.0371	4.276	0.2744	0	221	1544.93	8.941	0
11.562	11.626	28.5506	36.7898	59.3844	0.0371	4.2858	0.2744	0	222	1544.93	8.941	0
11.919	11.985	28.5488	36.7896	59.3824	0.0371	4.2934	0.2744	0	223	1544.93	8.941	0
12.276	12.344	28.548	36.7898	59.3819	0.0493	4.3318	0.2866	0	224	1544.94	8.941	0
12.687	12.757	28.5457	36.7893	59.3788	0.0371	4.3563	0.2744	0	225	1544.94	8.941	0
13.145	13.218	28.5437	36.7893	59.3768	0.0249	4.3477	0.2866	0	226	1544.94	8.941	0
13.59	13.665	28.5429	36.7895	59.3765	0.0127	4.3451	0.2805	0	227	1544.95	8.941	0
13.981	14.058	28.5423	36.7896	59.376	0.0249	4.3459	0.2744	0	228	1544.95	8.941	0
14.318	14.397	28.5423	36.7897	59.3763	0.0249	4.3467	0.2866	0	229	1544.96	8.941	0
14.628	14.709	28.5415	36.7896	59.3754	0.0249	4.3496	0.2805	0	230	1544.96	8.941	0
14.944	15.028	28.5405	36.7894	59.3743	0.0371	4.329	0.2744	0	231	1544.97	8.941	0
15.254	15.339	28.5401	36.7897	59.3743	0.0371	4.3178	0.2683	0	232	1544.97	8.941	0
15.591	15.678	28.54	36.7899	59.3746	0.0493	4.3214	0.2744	0	233	1544.98	8.941	0
15.969	16.058	28.5399	36.7898	59.3745	0.0371	4.3445	0.2805	0	234	1544.98	8.941	0
16.393	16.485	28.5387	36.7897	59.3733	0.0249	4.3516	0.2744	0	235	1544.99	8.941	0
16.838	16.932	28.5374	36.7896	59.372	0.0249	4.3437	0.2744	0	236	1544.99	8.941	0
17.243	17.339	28.5365	36.7898	59.3714	0.0249	4.3373	0.2622	0	237	1545	8.941	0
17.6	17.698	28.5344	36.7897	59.369	0.0493	4.3282	0.2866	0	238	1545	8.941	0
17.91	18.01	28.5333	36.7897	59.3681	0.0249	4.3399	0.2744	0	239	1545	8.941	0
18.24	18.342	28.5336	36.7901	59.369	0.0371	4.3347	0.2805	0	240	1545.01	8.941	0
18.617	18.721	28.5329	36.7901	59.3684	0.0249	4.3309	0.2866	0	241	1545.01	8.941	0
19.029	19.135	28.5316	36.7901	59.3671	0.0371	4.3306	0.2866	0	242	1545.02	8.941	0
19.44	19.548	28.5304	36.79	59.3658	0.0371	4.3356	0.2805	0	243	1545.02	8.941	0
19.817	19.928	28.5299	36.7899	59.3653	0.0371	4.3426	0.2805	0	244	1545.02	8.941	0
20.188	20.3	28.5288	36.7898	59.3641	0.0371	4.3455	0.2805	0	245	1545.03	8.941	0
20.626	20.741	28.5282	36.7897	59.3635	0.0371	4.3438	0.2805	0	246	1545.03	8.941	0
21.152	21.27	28.5273	36.7894	59.3623	0.0371	4.328	0.2805	0	247	1545.04	8.941	0
21.678	21.799	28.526	36.789	59.3604	0.0371	4.3236	0.2805	0	248	1545.05	8.941	0
22.15	22.273	28.5249	36.7889	59.3595	0.0493	4.3395	0.2805	0	249	1545.05	8.941	0
22.628	22.755	28.5236	36.7886	59.3576	0.0493	4.3419	0.2805	0	250	1545.06	8.941	0
23.121	23.25	28.5219	36.7882	59.3555	0.0371	4.3429	0.2866	0	251	1545.06	8.941	0
23.667	23.799	28.5209	36.7881	59.3545	0.0493	4.348	0.2866	0	252	1545.07	8.941	0
24.233	24.368	28.5204	36.7882	59.3544	0.0493	4.3369	0.2805	0	253	1545.08	8.941	0
24.766	24.904	28.5204	36.7886	59.3551	0.0493	4.3351	0.2622	0	254	1545.09	8.941	0
25.271	25.413	28.5187	36.7882	59.3529	0.0493	4.3349	0.2805	0	255	1545.09	8.942	0
25.777	25.921	28.5179	36.788	59.3519	0.0493	4.3399	0.2744	0	256	1545.1	8.942	0
26.31	26.457	28.5166	36.7877	59.3503	0.0493	4.3329	0.2866	0	257	1545.1	8.942	0
26.856	27.006	28.5165	36.7877	59.3504	0.0493	4.3359	0.2866	0	258	1545.11	8.942	0
27.382	27.535	28.5164	36.7876	59.3503	0.0371	4.3544	0.2805	0	259	1545.12	8.942	0
27.894	28.05	28.5147	36.7872	59.3481	0.0616	4.3386	0.2805	0	260	1545.12	8.942	0
28.427	28.586	28.5118	36.787	59.3449	0.0738	4.3283	0.2744	0	261	1545.13	8.946	0
28.953	29.115	28.5109	36.787	59.3441	0.0493	4.3348	0.2744	0	262	1545.13	8.942	0
29.486	29.651	28.5108	36.7873	59.3447	0.0493	4.3371	0.2805	0	263	1545.14	8.946	0
29.992	30.159	28.5085	36.7863	59.3409	0.0493	4.3329	0.2866	0	264	1545.14	8.942	0
30.47	30.641	28.5069	36.7861	59.339	0.0493	4.338	0.2866	0	265	1545.15	8.946	0
30.969	31.142	28.5068	36.7867	59.3401	0.0616	4.3544	0.2805	0	266	1545.16	8.946	0
31.495	31.671	28.5078	36.7875	59.3426	0.0493	4.329	0.2744	0	267	1545.17	8.946	0
32.034	32.214	28.5081	36.7877	59.3433	0.0493	4.3277	0.2805	0	268	1545.18	8.946	0
32.547	32.729	28.5078	36.7876	59.3432	0.0493	4.3431	0.2866	0	269	1545.19	8.946	0
33.019	33.204	28.508	36.7877	59.3437	0.0616	4.3365	0.2805	0	270	1545.2	8.946	0
33.498	33.686	28.5079	36.7876	59.3437	0.0738	4.3347	0.2744	0	271	1545.2	8.946	0
33.997	34.188	28.5083	36.7876	59.3442	0.4523	4.3417	0.2927	0	272	1545.21	8.946	0
34.563	34.757	28.5086	36.7876	59.3449	0.0616	4.3467	0.2744	0	273	1545.22	8.946	0
35.17	35.368	28.5073	36.7873	59.3433	0.0616	4.3498	0.2805	0	274	1545.23	8.946	0
35.77	35.971	28.5082	36.7793	59.3332	0.0616	4.334	0.2683	0	275	1545.23	8.946	0
36.337	36.541	28.5085	36.7877	59.3457	0.0493	4.3273	0.2805	0	276	1545.25	8.946	0
36.849	37.056	28.5089	36.7878	59.3465	0.0493	4.3243	0.2805	0	277	1545.26	8.946	0
37.335	37.544	28.5084	36.7877	59.3461	0.0616	4.3361	0.2683	0	278	1545.27	8.946	0
37.793	38.006	28.5094	36.7879	59.3477	0.0493	4.3404	0.2744	0	279	1545.28	8.946	0
38.238	38.453	28.5098	36.7879	59.3483	0.0616	4.3317	0.2866	0	280	1545.29	8.946	0
38.724	38.941	28.5098	36.788	59.3486	0.0616	4.3272	0.2866	0	281	1545.3	8.942	0
39.277	39.497	28.5098	36.7871	59.3476	0.0616	4.3249	0.2805	0	282	1545.3	8.946	0
39.938	40.162	28.5094	36.7874	59.3478	0.0738	4.3179	0.2805	0	283	1545.31	8.942	0
40.693	40.922	28.5089	36.7877	59.3481	0.0738	4.3251	0.2744	0	284	1545.33	8.946	0
41.482	41.715	28.5082	36.7877	59.3477	0.0616	4.3344	0.2805	0	285	1545.34	8.942	0
42.284	42.522	28.5076	36.7877	59.3472	0.0616	4.3375	0.2805	0	286	1545.35	8.946	0
43.067	43.309	28.5062	36.7871	59.3454	0.0493	4.3265	0.2744	0	287	1545.36	8.942	0
43.802	44.048	28.5044	36.7867	59.3431	0.0738	4.325	0.2683	0	288	1545.37	8.942	0
44.449	44.7	28.5028	36.7864	59.3412	0.0493	4.3296	0.2744	0	289	1545.37	8.942	0
45.029	45.283	28.5021	36.7863	59.3404	0.0738	4.3252	0.2805	0	290	1545.38	8.942	0
45.596	45.852	28.5017	36.7862	59.3401	0.0738	4.3256	0.2866	0	291	1545.39	8.942	0
46.162	46.422	28.5004	36.7861	59.3386	0.0738	4.328	0.2683	0	292	1545.4	8.942	0
46.769	47.033	28.497	36.7853	59.334	0.0738	4.3381	0.2805	0	293	1545.4	8.942	0
47.423	47.69	28.491	36.7837	59.3255	0.0738	4.3342	0.2805	0	294	1545.4	8.942	0
48.131	48.403	28.4815	36.7817	59.3124	0.0738	4.3359	0.2744	0	295	1545.39	8.942	0
48.886	49.162	28.4779	36.781	59.3077	0.086	4.3434	0.2805	0	296	1545.39	8.942	0
49.642	49.922	28.4695	36.7782	59.2948	0.086	4.3425	0.2866	0	297	1545.38	8.942	0
50.384	50.668	28.4291	36.768	59.2358	0.0982	4.3394	0.2866	0	298	1545.3	8.942	0
51.112	51.401	28.268	36.7362	59.0124	0.0982	4.3482	0.2805	0	299	1544.93	8.943	0
51.84	52.133	28.1075	36.7184	58.81	0.1104	4.3491	0.2683	0	300	1544.58	8.944	0
52.535	52.832	28.0912	36.7154	58.788	0.1348	4.324	0.2683	0	301	1544.55	8.944	0
53.182	53.483	28.0542	36.7085	58.7377	0.147	4.3144	0.2683	0	302	1544.48	8.944	0
53.796	54.1	28.0022	36.7037	58.6737	0.147	4.3365	0.2683	0	303	1544.37	8.945	0
54.41	54.717	27.976	36.6994	58.6389	0.1959	4.333	0.2622	0	304	1544.32	8.949	0
55.044	55.355	27.964	36.6961	58.6213	0.2081	4.3177	0.2683	0	305	1544.3	8.949	0
55.705	56.02	27.95	36.6912	58.5992	0.2081	4.3208	0.2683	0	306	1544.28	8.95	0
56.379	56.698	27.9442	36.6889	58.59	0.1959	4.333	0.2622	0	307	1544.27	8.95	0
57.074	57.397	27.9312	36.6849	58.5702	0.1959	4.3366	0.2683	0	308	1544.25	8.95	0
57.768	58.096	27.9134	36.6828	58.548	0.2081	4.3459	0.2622	0	309	1544.22	8.95	0
58.443	58.774	27.904	36.6827	58.5377	0.2447	4.3519	0.2683	0	310	1544.21	8.95	0
59.084	59.418	27.9028	36.6856	58.5407	0.2813	4.3382	0.2683	0	311	1544.23	8.95	0
59.745	60.083	27.8947	36.6864	58.5332	0.2935	4.3224	0.2683	0	312	1544.22	8.95	0
60.466	60.809	27.882	36.6832	58.515	0.2935	4.3135	0.2744	0	313	1544.2	8.95	0
61.249	61.596	27.8617	36.6781	58.4858	0.3058	4.3026	0.2683	0	314	1544.17	8.95	0
62.038	62.39	27.8421	36.6732	58.4576	0.3302	4.3063	0.2744	0	315	1544.13	8.95	0
62.773	63.13	27.8293	36.6706	58.4401	0.3424	4.3116	0.2805	0	316	1544.11	8.95	0
63.421	63.781	27.8196	36.6702	58.4291	0.3546	4.3099	0.2683	0	317	1544.1	8.95	0
64.021	64.385	27.8168	36.672	58.4289	0.4034	4.3028	0.2683	0	318	1544.11	8.95	0
64.615	64.982	27.8184	36.6738	58.4334	0.4645	4.3003	0.2683	0	319	1544.12	8.95	0
65.242	65.613	27.8195	36.6743	58.4356	0.4889	4.2805	0.2744	0	320	1544.14	8.95	0
65.91	66.284	27.822	36.6775	58.4431	0.5133	4.2681	0.2622	0	321	1544.16	8.95	0
66.571	66.949	27.835	36.6938	58.4808	0.5988	4.2682	0.2561	0	322	1544.21	8.95	0
67.218	67.601	27.8372	36.6965	58.4873	0.6965	4.265	0.2561	0	323	1544.23	8.95	0
67.859	68.245	27.8368	36.6967	58.4875	0.7331	4.2258	0.2683	0	324	1544.24	8.95	0
68.514	68.904	27.8319	36.6958	58.4812	0.7575	4.1967	0.2744	0	325	1544.24	8.946	0
69.202	69.596	27.8218	36.6935	58.467	0.7697	4.1931	0.2622	0	326	1544.23	8.95	0
69.91	70.308	27.8061	36.6917	58.4475	0.7819	4.1903	0.2683	0	327	1544.2	8.946	0
70.672	71.075	27.7905	36.6893	58.4272	0.7697	4.1784	0.2744	0	328	1544.18	8.946	0
71.509	71.917	27.776	36.6852	58.4058	0.7575	4.1496	0.2683	0	329	1544.16	8.946	0
72.366	72.778	27.7156	36.6744	58.3243	0.7209	4.1411	0.2683	0	330	1544.03	8.947	0
73.149	73.566	27.6756	36.6706	58.2753	0.6721	4.1375	0.2683	0	331	1543.95	8.947	0
73.796	74.217	27.6553	36.6689	58.2508	0.6721	4.1208	0.2683	0	332	1543.92	8.947	0
74.329	74.753	27.6679	36.6696	58.2659	0.6598	4.0968	0.2683	0	333	1543.95	8.947	0
74.774	75.201	27.6157	36.6648	58.2018	0.6476	4.0796	0.2683	0	334	1543.84	8.947	0
75.227	75.656	27.5838	36.663	58.1645	0.6598	4.073	0.2622	0	335	1543.78	8.948	0
75.753	76.185	27.5574	36.6599	58.1313	0.6354	4.0364	0.2683	0	336	1543.73	8.948	0
76.394	76.83	27.5222	36.6556	58.0868	0.6232	4.0009	0.2622	0	337	1543.66	8.944	0
77.156	77.597	27.4499	36.6459	57.9939	0.5866	3.9864	0.2805	0	338	1543.5	8.944	0
78.027	78.473	27.3313	36.632	57.8445	0.5622	3.973	0.2683	0	339	1543.24	8.945	0
78.924	79.376	27.284	36.6258	57.7842	0.5011	3.8873	0.2683	0	340	1543.15	8.945	0
79.775	80.231	27.2408	36.6155	57.7228	0.4767	3.7308	0.2622	0	341	1543.05	8.945	0
80.497	80.957	27.1078	36.591	57.543	0.4645	3.634	0.2744	0	342	1542.75	8.942	0
81.144	81.609	26.9427	36.5678	57.3301	0.4523	3.5654	0.2622	0	343	1542.37	8.943	0
81.758	82.226	26.7495	36.5452	57.0876	0.4523	3.4353	0.2683	0	344	1541.92	8.944	0
82.379	82.851	26.6655	36.5363	56.9837	0.4156	3.2747	0.2683	0	345	1541.74	8.94	0
83	83.475	26.5487	36.5201	56.8339	0.4156	3.1283	0.2744	0	346	1541.47	8.937	0
83.601	84.08	26.3602	36.5037	56.6061	0.4279	3.0429	0.2805	0	347	1541.03	8.938	0
84.201	84.684	26.165	36.485	56.3679	0.4401	2.9519	0.2805	0	348	1540.58	8.935	0
84.802	85.288	25.9406	36.4582	56.0875	0.4156	2.7973	0.2744	0	349	1540.05	8.936	0
85.47	85.96	25.7578	36.4447	55.8708	0.379	2.6281	0.2744	0	350	1539.63	8.933	0
86.212	86.707	25.6222	36.4358	55.7119	0.3424	2.4654	0.2683	0	351	1539.32	8.929	0
86.989	87.488	25.5061	36.4395	55.5912	0.3424	2.3461	0.2744	0	352	1539.07	8.926	0
87.751	88.255	25.3331	36.4168	55.3735	0.318	2.2878	0.2683	0	353	1538.66	8.922	0
88.473	88.981	25.1501	36.3871	55.1358	0.3058	2.272	0.2683	0	354	1538.21	8.919	0
89.148	89.66	25.1167	36.3765	55.0858	0.3058	2.1979	0.2622	0	355	1538.13	8.915	0
89.803	90.319	24.8627	36.3281	54.7471	0.3058	2.0522	0.2744	0	356	1537.49	8.912	0
90.458	90.977	24.6326	36.302	54.4648	0.2691	1.9503	0.2622	0	357	1536.93	8.909	0
91.099	91.622	24.5877	36.2909	54.402	0.2813	1.7945	0.2622	0	358	1536.82	8.905	0
91.726	92.254	24.5002	36.2757	54.288	0.2691	1.6059	0.2683	0	359	1536.61	8.901	0
92.368	92.899	24.3049	36.2578	54.055	0.2691	1.5326	0.2805	0	360	1536.13	8.898	0
93.056	93.591	24.1766	36.2567	53.9161	0.2569	1.5063	0.2805	0	361	1535.84	8.894	0
93.792	94.331	24.1595	36.2601	53.9026	0.2447	1.4277	0.2683	0	362	1535.81	8.885	0
94.541	95.085	24.1437	36.2667	53.8947	0.2447	1.3637	0.2622	0	363	1535.79	8.881	0
95.25	95.798	24.1382	36.2672	53.8898	0.2447	1.3622	0.2683	0	364	1535.79	8.877	0
95.911	96.464	24.1095	36.2599	53.8498	0.2447	1.4015	0.2744	0	365	1535.73	8.872	0
96.573	97.129	24.0568	36.2479	53.7778	0.2447	1.425	0.2683	0	366	1535.6	8.864	0
97.241	97.801	23.882	36.2204	53.5547	0.2203	1.4121	0.2622	0	367	1535.15	8.865	0
97.923	98.487	23.7136	36.2005	53.349	0.2081	1.3525	0.2622	0	368	1534.73	8.861	0
98.591	99.16	23.6328	36.1808	53.2372	0.2081	1.2379	0.2683	0	369	1534.52	8.857	0
99.226	99.798	23.4625	36.1498	53.0156	0.1959	1.109	0.2683	0	370	1534.08	8.854	0
99.84	100.416	23.29	36.1254	52.8004	0.1959	1.0139	0.2622	0	371	1533.64	8.851	0
100.481	101.061	23.1922	36.1128	52.6804	0.1959	0.9055	0.2683	0	372	1533.39	8.847	0
101.183	101.767	23.063	36.0981	52.5243	0.1592	0.7758	0.2744	0	373	1533.07	8.843	0
101.946	102.534	22.9665	36.0875	52.4086	0.147	0.7021	0.2622	0	374	1532.83	8.839	0
102.715	103.308	22.8705	36.0771	52.2937	0.1104	0.6616	0.2683	0	375	1532.59	8.835	0
103.431	104.028	22.8077	36.0705	52.219	0.1226	0.6298	0.2683	0	376	1532.44	8.831	0
104.085	104.687	22.611	36.0529	51.9883	0.1226	0.6048	0.2683	0	377	1531.93	8.828	0
104.72	105.325	22.4597	36.0467	51.8208	0.086	0.5825	0.2622	0	378	1531.56	8.824	0
105.381	105.991	22.396	36.0396	51.7447	0.0738	0.5441	0.2561	0	379	1531.4	8.82	0
106.063	106.677	22.3525	36.0344	51.6924	0.0493	0.5023	0.25	0	380	1531.29	8.816	0
106.738	107.356	22.3018	36.0393	51.6454	0.0616	0.4759	0.2622	0	381	1531.18	8.808	0
107.406	108.028	22.2455	36.0501	51.5999	0.0616	0.4587	0.2622	0	382	1531.06	8.803	0
108.068	108.694	22.1963	36.0532	51.5522	0.0493	0.4724	0.2622	0	383	1530.95	8.799	0
108.743	109.373	22.1583	36.0516	51.5105	0.0493	0.5109	0.2622	0	384	1530.86	8.799	0
109.405	110.038	22.1077	36.0447	51.4485	0.0371	0.5367	0.2622	0	385	1530.74	8.795	0
110.066	110.704	22.0555	36.0415	51.3899	0.0249	0.5403	0.2622	0	386	1530.61	8.791	0
110.714	111.356	22.0329	36.0419	51.3667	0.0249	0.5154	0.2622	0	387	1530.56	8.787	0
111.396	112.042	21.9816	36.0362	51.3057	0.0371	0.4876	0.2683	0	388	1530.44	8.783	0
112.098	112.748	21.8884	36.026	51.195	0.0493	0.4793	0.2622	0	389	1530.2	8.783	0
112.854	113.509	21.7189	36.012	50.9992	0.0493	0.4685	0.2622	0	390	1529.75	8.78	0
113.624	114.283	21.5522	35.9934	50.8011	0.0249	0.4288	0.2622	0	391	1529.31	8.781	0
114.386	115.05	21.3897	35.9798	50.6138	0.0371	0.3661	0.2622	0	392	1528.89	8.777	0
115.115	115.784	21.3258	35.9731	50.5387	0.0371	0.3095	0.2622	0	393	1528.72	8.773	0
115.79	116.463	21.2948	35.9672	50.4991	0.0371	0.2597	0.2683	0	394	1528.65	8.769	0
116.418	117.094	21.2424	35.9618	50.4377	0.0005	0.2327	0.2622	0	395	1528.51	8.769	0
117.005	117.685	21.2182	35.958	50.4079	0.0371	0.2221	0.2622	0	396	1528.45	8.765	0
117.579	118.263	21.2044	35.9553	50.3904	0.0249	0.2207	0.2622	0	397	1528.42	8.76	0
118.214	118.901	21.1705	35.9488	50.3471	0.0371	0.219	0.2561	0	398	1528.34	8.76	0
118.916	119.607	21.078	35.9399	50.2395	0.0371	0.2203	0.2622	0	399	1528.1	8.756	0
119.665	120.361	21.0211	35.9334	50.1723	0.0371	0.2181	0.2622	0	400	1527.95	8.752	0
120.387	121.088	20.9441	35.9188	50.074	0.0371	0.2025	0.2561	0	401	1527.74	8.748	0
121.09	121.794	20.7553	35.8993	49.8531	0.0249	0.1871	0.25	0	402	1527.23	8.749	0
121.819	122.528	20.6928	35.8911	49.7781	0.0371	0.1682	0.2561	0	403	1527.06	8.745	0
122.568	123.282	20.6491	35.8815	49.7212	0.0127	0.1425	0.2622	0	404	1526.95	8.741	0
123.318	124.036	20.5716	35.8696	49.626	0.0249	0.1203	0.2622	0	405	1526.74	8.741	0
124.026	124.749	20.4973	35.857	49.5336	0.0127	0.1083	0.2561	0	406	1526.54	8.737	0
124.688	125.415	20.4619	35.8516	49.4903	0.0127	0.1029	0.2561	0	407	1526.45	8.738	0
125.289	126.02	20.4375	35.846	49.4584	0.0371	0.094	0.2622	0	408	1526.38	8.733	0
125.856	126.59	20.3979	35.8405	49.4108	0.0005	0.0815	0.25	0	409	1526.28	8.729	0
126.457	127.195	20.3266	35.8329	49.3276	0.0005	0.0757	0.2561	0	410	1526.09	8.729	0
127.119	127.86	20.2485	35.8277	49.2405	0.0127	0.07	0.2622	0	411	1525.88	8.725	0
127.841	128.587	20.1941	35.8267	49.1831	0.0127	0.0674	0.25	0	412	1525.75	8.726	0
128.543	129.294	20.1692	35.8266	49.1574	0.0127	0.0579	0.2561	0	413	1525.69	8.721	0
129.225	129.98	20.1056	35.8206	49.0844	0.0127	0.0517	0.2561	0	414	1525.52	8.722	0
129.88	130.639	20.0115	35.814	48.9791	0.0127	0.0491	0.25	0	415	1525.27	8.718	0
130.575	131.339	19.836	35.8026	48.7838	0.0249	0.0497	0.2561	0	416	1524.79	8.719	0
131.284	132.052	19.7622	35.7966	48.7005	0.0249	0.0503	0.2561	0	417	1524.59	8.715	0
132.007	132.779	19.6485	35.7874	48.5722	0.0249	0.0472	0.2561	0	418	1524.28	8.715	0
132.73	133.506	19.5427	35.7793	48.4534	0.0127	0.0441	0.2683	0	419	1523.99	8.711	0
133.473	134.254	19.517	35.7749	48.4218	0.0127	0.0339	0.2683	0	420	1523.92	8.707	0
134.209	134.994	19.5059	35.7729	48.4085	0.0249	0.0307	0.2622	0	421	1523.9	8.707	0
134.918	135.708	19.4872	35.771	48.3872	0.0249	0.0314	0.2561	0	422	1523.86	8.703	0
135.566	136.36	19.4721	35.7683	48.3685	0.0249	0.0352	0.2622	0	423	1523.82	8.703	0
136.154	136.951	19.4603	35.7658	48.3537	0.0127	0.0391	0.2622	0	424	1523.8	8.698	0
136.707	137.508	19.4443	35.7694	48.3417	0.0127	0.0321	0.25	0	425	1523.77	8.698	0
137.295	138.1	19.4185	35.7831	48.3318	0.0127	0.0321	0.25	0	426	1523.72	8.694	0
137.93	138.738	19.3496	35.7784	48.2554	0.0371	0.036	0.2561	0	427	1523.54	8.694	0
138.625	139.438	19.2573	35.7697	48.1502	0.0249	0.0361	0.2622	0	428	1523.28	8.695	0
139.335	140.152	19.2009	35.7644	48.0859	0.0127	0.0361	0.2683	0	429	1523.13	8.691	0
140.071	140.893	19.102	35.7542	47.9723	0.0249	0.0362	0.2561	0	430	1522.85	8.691	0
140.847	141.674	18.9203	35.7354	47.7634	0.0371	0.0363	0.2622	0	431	1522.33	8.688	0
141.644	142.476	18.7751	35.7205	47.597	0.0249	0.0364	0.2683	0	432	1521.92	8.689	0
142.394	143.23	18.7009	35.711	47.5099	0.0249	0.0365	0.2622	0	433	1521.71	8.685	0
143.076	143.917	18.6496	35.7067	47.4525	0.0371	0.0365	0.2622	0	434	1521.57	8.685	0
143.711	144.556	18.6182	35.7017	47.4148	0.0493	0.0366	0.2744	0	435	1521.48	8.68	0
144.333	145.181	18.5743	35.6946	47.3616	0.0371	0.0366	0.2683	0	436	1521.36	8.681	0
144.968	145.82	18.4749	35.6764	47.2387	0.0127	0.0367	0.2622	0	437	1521.06	8.677	0
145.616	146.472	18.1992	35.645	46.9203	0.0371	0.0369	0.2744	0	438	1520.25	8.678	0
146.285	147.145	18.0809	35.6308	46.7833	0.0249	0.037	0.2683	0	439	1519.9	8.679	0
146.96	147.825	18.0517	35.6258	46.748	0.0249	0.037	0.2683	0	440	1519.82	8.675	0
147.609	148.477	18.0354	35.6228	46.7282	0.0371	0.037	0.2683	0	441	1519.78	8.675	0
148.25	149.123	18.0083	35.6181	46.6954	0.0127	0.037	0.2683	0	442	1519.71	8.67	0
148.899	149.776	17.901	35.6052	46.5714	0.0249	0.0371	0.2683	0	443	1519.39	8.671	0
149.595	150.476	17.71	35.5895	46.3591	0.0249	0.0373	0.2622	0	444	1518.83	8.668	0
150.324	151.21	17.528	35.5754	46.1584	0.0371	0.0374	0.2744	0	445	1518.29	8.669	0
151.061	151.951	17.4244	35.5707	46.0481	0.0371	0.0375	0.2744	0	446	1517.99	8.669	0
151.797	152.692	17.3821	35.5698	46.0047	0.0371	0.0375	0.2683	0	447	1517.88	8.669	0
152.513	153.412	17.3606	35.5651	45.9778	0.0371	0.0376	0.2744	0	448	1517.82	8.665	0
153.215	154.119	17.3464	35.5606	45.9585	0.0371	0.0376	0.2866	0	449	1517.78	8.665	0
153.898	154.806	17.2917	35.5534	45.8951	0.0371	0.0376	0.2805	0	450	1517.62	8.661	0
154.539	155.452	17.2203	35.5517	45.8212	0.0371	0.0298	0.2744	0	451	1517.42	8.661	0
155.188	156.104	17.1531	35.5498	45.7513	0.0371	0.0299	0.2683	0	452	1517.23	8.657	0
155.857	156.777	17.0948	35.5454	45.6876	0.0371	0.0344	0.2683	0	453	1517.06	8.657	0
156.546	157.471	17.0315	35.5391	45.6168	0.0371	0.0345	0.2744	0	454	1516.88	8.653	0
157.215	158.144	16.9805	35.5338	45.5596	0.0249	0.0345	0.2683	0	455	1516.73	8.653	0
157.843	158.776	16.9396	35.5289	45.5129	0.0371	0.0346	0.2683	0	456	1516.61	8.649	0
158.485	159.422	16.8911	35.5251	45.4599	0.0493	0.0346	0.2805	0	457	1516.47	8.645	0
159.14	160.081	16.8325	35.5224	45.3979	0.0127	0.0347	0.2683	0	458	1516.3	8.645	0
159.836	160.782	16.7842	35.523	45.3502	0.0249	0.0347	0.2866	0	459	1516.17	8.641	0
160.579	161.53	16.7384	35.5193	45.3002	0.0371	0.0347	0.2744	0	460	1516.04	8.641	0
161.377	162.332	16.6161	35.5082	45.1648	0.0493	0.0267	0.2927	0	461	1515.67	8.637	0
162.201	163.162	16.4964	35.5021	45.0379	0.0493	0.0349	0.2744	0	462	1515.32	8.633	0
162.965	163.93	16.4589	35.4993	44.9972	0.0371	0.0315	0.2744	0	463	1515.21	8.629	0
163.627	164.596	16.4489	35.4981	44.9861	0.0493	0.035	0.2805	0	464	1515.19	8.629	0
164.194	165.167	16.433	35.4972	44.9694	0.0249	0.0316	0.2866	0	465	1515.15	8.625	0
164.728	165.705	16.4189	35.4965	44.9547	0.0371	0.0268	0.2866	0	466	1515.12	8.62	0
165.282	166.262	16.4137	35.505	44.9593	0.0493	0.0316	0.2866	0	467	1515.12	8.616	0
165.89	166.874	16.4061	35.5074	44.9546	0.0371	0.0316	0.2866	0	468	1515.11	8.611	0
166.539	167.527	16.3961	35.5073	44.9448	0.0249	0.0316	0.2927	0	469	1515.09	8.606	0
167.248	168.241	16.361	35.506	44.9083	0.0371	0.0316	0.2927	0	470	1514.99	8.602	0
168.052	169.05	16.3475	35.5053	44.8944	0.0493	0.0316	0.2927	0	471	1514.96	8.598	0
168.91	169.913	16.342	35.5049	44.8888	0.0371	0.0317	0.2927	0	472	1514.96	8.593	0
169.762	170.77	16.3119	35.5044	44.8584	0.0371	0.0234	0.2866	0	473	1514.88	8.589	0
170.553	171.566	16.2797	35.503	44.8247	0.0493	0.0235	0.2805	0	474	1514.8	8.589	0
171.228	172.246	16.2585	35.5007	44.8011	0.0493	0.0283	0.2866	0	475	1514.74	8.584	0
171.816	172.837	16.2274	35.4992	44.7685	0.0493	0.0283	0.2866	0	476	1514.65	8.58	0
172.363	173.388	16.1999	35.4954	44.7369	0.0371	0.0283	0.2866	0	477	1514.57	8.58	0
172.917	173.946	16.1385	35.4931	44.6729	0.0371	0.0284	0.2927	0	478	1514.39	8.58	0
173.519	174.551	16.1011	35.4917	44.6342	0.0493	0.0284	0.2866	0	479	1514.28	8.576	0
174.188	175.224	16.0833	35.4935	44.6186	0.0493	0.0284	0.2866	0	480	1514.24	8.576	0
174.904	175.945	16.0715	35.493	44.6065	0.0371	0.0284	0.2805	0	481	1514.22	8.576	0
175.674	176.72	16.0172	35.4861	44.5448	0.0493	0.0285	0.2866	0	482	1514.06	8.572	0
176.451	177.502	15.9587	35.4826	44.4825	0.0616	0.0285	0.2927	0	483	1513.88	8.572	0
177.221	178.277	15.9226	35.4811	44.445	0.0493	0.0285	0.2805	0	484	1513.78	8.572	0
177.924	178.985	15.9139	35.4874	44.4438	0.0493	0.0285	0.2805	0	485	1513.78	8.568	0
178.559	179.624	15.9048	35.4876	44.4351	0.0493	0.0286	0.2866	0	486	1513.76	8.568	0
179.161	180.229	15.8904	35.4878	44.4212	0.0371	0.0286	0.2866	0	487	1513.72	8.568	0
179.782	180.855	15.8694	35.4867	44.3993	0.0371	0.0286	0.2866	0	488	1513.67	8.564	0
180.445	181.521	15.8446	35.4849	44.3727	0.0616	0.0286	0.2927	0	489	1513.6	8.564	0
181.161	182.242	15.8309	35.4842	44.3585	0.0493	0.0286	0.2988	0	490	1513.57	8.564	0
181.904	182.99	15.8136	35.4831	44.3403	0.0371	0.0286	0.2927	0	491	1513.53	8.564	0
182.661	183.752	15.8006	35.4826	44.327	0.0493	0.0286	0.2866	0	492	1513.5	8.559	0
183.371	184.466	15.7893	35.4823	44.3158	0.0493	0.0287	0.2927	0	493	1513.48	8.559	0
184.033	185.133	15.7616	35.4815	44.2874	0.0493	0.0287	0.2927	0	494	1513.4	8.555	0
184.621	185.724	15.7378	35.4813	44.2636	0.0616	0.0287	0.2866	0	495	1513.34	8.555	0
185.175	186.282	15.7296	35.4903	44.2657	0.0493	0.0287	0.2988	0	496	1513.33	8.555	0
185.682	186.792	15.7338	35.495	44.2753	0.0616	0.0287	0.2866	0	497	1513.36	8.555	0
186.256	187.37	15.755	35.5275	44.3331	0.0738	0.0287	0.2927	0	498	1513.47	8.555	0
186.945	188.063	15.776	35.5439	44.3727	0.0616	0.0287	0.2866	0	499	1513.57	8.555	0
187.783	188.907	15.7711	35.5429	44.367	0.0738	0.0202	0.2927	0	500	1513.57	8.55	0
188.675	189.805	15.722	35.5357	44.3102	0.0616	0.0202	0.2866	0	501	1513.42	8.551	0
189.514	190.648	15.6739	35.5311	44.2573	0.0493	0.0253	0.2988	0	502	1513.28	8.551	0
190.203	191.342	15.6566	35.5289	44.2378	0.0371	0.0253	0.3049	0	503	1513.23	8.546	0
190.791	191.934	15.6168	35.5243	44.1933	0.0371	0.0339	0.2927	0	504	1513.11	8.547	0
191.352	192.498	15.5929	35.5207	44.1655	0.0616	0.0339	0.2866	0	505	1513.04	8.547	0
191.946	193.097	15.5649	35.5172	44.134	0.0493	0.0288	0.2866	0	506	1512.96	8.547	0
192.561	193.716	15.5485	35.5167	44.1174	0.0493	0.0288	0.2927	0	507	1512.92	8.542	0
193.21	194.369	15.528	35.5165	44.0968	0.0493	0.0289	0.2866	0	508	1512.87	8.542	0
193.893	195.056	15.5143	35.5195	44.0868	0.0371	0.0203	0.3049	0	509	1512.84	8.543	0
194.623	195.791	15.5125	35.5276	44.0944	0.0371	0.0203	0.2988	0	510	1512.86	8.543	0
195.407	196.58	15.5072	35.5316	44.0938	0.0371	0.0254	0.2927	0	511	1512.86	8.543	0
196.13	197.308	15.4913	35.5323	44.079	0.0371	0.0254	0.2805	0	512	1512.82	8.543	0
196.732	197.913	15.4824	35.5304	44.0683	0.0493	0.0254	0.2927	0	513	1512.8	8.538	0
197.232	198.417	15.4643	35.5323	44.0525	0.0371	0.0254	0.2988	0	514	1512.75	8.538	0
197.725	198.913	15.442	35.5301	44.028	0.0371	0.0254	0.2927	0	515	1512.69	8.538	0
198.34	199.532	15.4106	35.527	43.9935	0.0249	0.0255	0.2927	0	516	1512.6	8.539	0
199.084	200.281	15.3798	35.5224	43.9579	0.0249	0.0255	0.2927	0	517	1512.51	8.539	0
199.888	201.09	15.3624	35.5188	43.9369	0.0493	0.0342	0.2988	0	518	1512.46	8.539	0
200.665	201.873	15.3498	35.5152	43.9208	0.0371	0.0255	0.2988	0	519	1512.43	8.539	0
201.423	202.635	15.3227	35.511	43.8894	0.0371	0.0203	0.2866	0	520	1512.35	8.534	0
202.193	203.41	15.2634	35.5067	43.8259	0.0371	0.0256	0.2805	0	521	1512.18	8.535	0
202.95	204.172	15.2193	35.5077	43.7834	0.0371	0.0343	0.2866	0	522	1512.05	8.535	0
203.619	204.846	15.2032	35.5067	43.7666	0.0249	0.0344	0.2988	0	523	1512.01	8.535	0
204.194	205.424	15.1816	35.5046	43.7429	0.0371	0.0204	0.2988	0	524	1511.95	8.535	0
204.701	205.934	15.168	35.5021	43.7268	0.0493	0.0204	0.2927	0	525	1511.91	8.535	0
205.215	206.452	15.1272	35.4967	43.6806	0.0371	0.0257	0.2988	0	526	1511.78	8.54	0
205.796	207.037	15.0695	35.4937	43.6199	0.0249	0.0257	0.2927	0	527	1511.61	8.54	0
206.439	207.683	15.0471	35.4926	43.5967	0.0249	0.0345	0.2988	0	528	1511.55	8.54	0
207.115	208.364	15.0389	35.4916	43.5879	0.0249	0.0346	0.2866	0	529	1511.53	8.54	0
207.804	209.058	15.0233	35.4902	43.571	0.0249	0.0204	0.2927	0	530	1511.49	8.541	0
208.527	209.786	15.0015	35.4884	43.5478	0.0371	0.0204	0.2927	0	531	1511.43	8.541	0
209.339	210.603	14.9698	35.4858	43.5136	0.0371	0.0258	0.2927	0	532	1511.34	8.541	0
210.164	211.433	14.9078	35.4796	43.4456	0.0371	0.0258	0.2927	0	533	1511.15	8.537	0
210.914	212.188	14.8419	35.4754	43.3758	0.0371	0.0259	0.2866	0	534	1510.95	8.542	0
211.557	212.835	14.7959	35.4719	43.3266	0.0493	0.0348	0.2805	0	535	1510.81	8.537	0
212.138	213.42	14.7625	35.4755	43.2977	0.0493	0.0349	0.2805	0	536	1510.72	8.537	0
212.733	214.019	14.7533	35.4746	43.2878	0.0493	0.0295	0.2866	0	537	1510.7	8.537	0
213.369	214.659	14.7426	35.4725	43.2752	0.0493	0.0205	0.2805	0	538	1510.67	8.537	0
214.025	215.319	14.7138	35.4685	43.2425	0.0371	0.0205	0.2866	0	539	1510.58	8.538	0
214.681	215.979	14.6863	35.4652	43.2119	0.0249	0.026	0.2988	0	540	1510.5	8.538	0
215.343	216.646	14.6644	35.4623	43.1873	0.0493	0.026	0.2683	0	541	1510.44	8.538	0
216.026	217.334	14.6548	35.4619	43.1777	0.0371	0.026	0.2805	0	542	1510.42	8.538	0
216.716	218.028	14.6521	35.4626	43.1761	0.0249	0.026	0.2744	0	543	1510.42	8.538	0
217.392	218.709	14.6417	35.4618	43.1652	0.0249	0.026	0.2683	0	544	1510.4	8.538	0
218.028	219.349	14.6193	35.4581	43.1392	0.0249	0.026	0.2744	0	545	1510.33	8.538	0
218.643	219.968	14.5909	35.4547	43.1076	0.0371	0.026	0.2744	0	546	1510.25	8.538	0
219.286	220.615	14.5564	35.4518	43.0705	0.0493	0.0261	0.2622	0	547	1510.14	8.534	0
220.009	221.343	14.5255	35.4492	43.0376	0.0493	0.0261	0.2622	0	548	1510.05	8.534	0
220.78	222.119	14.5044	35.4463	43.0139	0.0371	0.0261	0.2683	0	549	1510	8.534	0
221.531	222.875	14.4733	35.441	42.9776	0.0371	0.0261	0.2683	0	550	1509.9	8.534	0
222.228	223.576	14.3958	35.4307	42.89	0.0493	0.0262	0.2622	0	551	1509.65	8.535	0
222.863	224.216	14.3195	35.4236	42.8071	0.0493	0.0262	0.2561	0	552	1509.41	8.535	0
223.479	224.836	14.2596	35.416	42.74	0.0371	0.0355	0.2561	0	553	1509.21	8.535	0
224.108	225.469	14.2181	35.4133	42.6964	0.0493	0.0355	0.2561	0	554	1509.09	8.536	0
224.757	226.122	14.213	35.4129	42.6913	0.0371	0.0391	0.25	0	555	1509.08	8.536	0
225.399	226.769	14.2146	35.4138	42.694	0.0371	0.0391	0.25	0	556	1509.1	8.536	0
226.022	227.395	14.2115	35.4134	42.6909	0.0493	0.0428	0.2561	0	557	1509.1	8.536	0
226.657	228.035	14.2042	35.4128	42.6833	0.0371	0.0335	0.2561	0	558	1509.08	8.536	0
227.334	228.716	14.1739	35.4074	42.6479	0.0371	0.0279	0.2561	0	559	1508.99	8.531	0
228.064	229.451	14.1056	35.4024	42.5754	0.0371	0.0336	0.2744	0	560	1508.77	8.532	0
228.795	230.187	14.0854	35.3997	42.553	0.0005	0.0429	0.2561	0	561	1508.72	8.532	0
229.498	230.895	14.0742	35.3974	42.5397	0.0371	0.043	0.2561	0	562	1508.69	8.532	0
230.181	231.582	14.058	35.3961	42.5226	0.0371	0.0373	0.2622	0	563	1508.65	8.532	0
230.851	232.256	14.0547	35.3956	42.5191	0.0738	0.0373	0.2683	0	564	1508.65	8.532	0
231.493	232.903	14.0493	35.3942	42.5127	0.0493	0.0373	0.2622	0	565	1508.64	8.532	0
232.156	233.57	14.0425	35.3948	42.5068	0.0371	0.0466	0.2683	0	566	1508.63	8.532	0
232.832	234.251	14.0392	35.4004	42.5099	0.0371	0.0466	0.2561	0	567	1508.63	8.527	0
233.522	234.946	14.0365	35.4004	42.5076	0.0493	0.0409	0.2561	0	568	1508.64	8.527	0
234.185	235.613	14.0277	35.3994	42.4982	0.0371	0.0409	0.2561	0	569	1508.62	8.527	0
234.821	236.253	14.025	35.3988	42.4951	0.0493	0.041	0.2561	0	570	1508.62	8.527	0
235.456	236.893	14.0217	35.398	42.4912	0.0493	0.041	0.2561	0	571	1508.62	8.527	0
236.099	237.54	14.0072	35.3956	42.4748	0.0371	0.0503	0.2622	0	572	1508.58	8.528	0
236.755	238.2	13.969	35.3912	42.4327	0.0371	0.0504	0.2561	0	573	1508.46	8.528	0
237.445	238.895	13.908	35.388	42.3694	0.0493	0.0447	0.25	0	574	1508.27	8.528	0
238.169	239.623	13.8801	35.3866	42.3408	0.0493	0.0447	0.25	0	575	1508.19	8.528	0
238.852	240.311	13.8729	35.3888	42.3364	0.0371	0.0448	0.2561	0	576	1508.18	8.528	0
239.488	240.951	13.8593	35.3929	42.3276	0.0371	0.0542	0.2683	0	577	1508.15	8.528	0
240.083	241.55	13.834	35.3896	42.2994	0.0371	0.0543	0.2683	0	578	1508.07	8.528	0
240.712	242.183	13.8094	35.3854	42.271	0.0371	0.0485	0.2622	0	579	1507.99	8.529	0
241.436	242.912	13.8032	35.3855	42.2654	0.0249	0.0485	0.2561	0	580	1507.99	8.529	0
242.254	243.736	13.8035	35.3863	42.2668	0.0371	0.0485	0.2622	0	581	1508	8.524	0
243.059	244.547	13.8015	35.3888	42.2679	0.0249	0.0485	0.2622	0	582	1508.01	8.524	0
243.749	245.241	13.7906	35.3913	42.2602	0.0371	0.039	0.2622	0	583	1507.99	8.524	0
244.324	245.82	13.7769	35.3908	42.2464	0.0371	0.0485	0.2622	0	584	1507.95	8.524	0
244.872	246.372	13.7605	35.3905	42.2303	0.0371	0.0449	0.2622	0	585	1507.91	8.524	0
245.454	246.957	13.738	35.3876	42.2052	0.0371	0.0391	0.2561	0	586	1507.84	8.524	0
246.103	247.611	13.7127	35.3851	42.1779	0.0493	0.0355	0.25	0	587	1507.77	8.525	0
246.766	248.278	13.6897	35.3828	42.1532	0.0493	0.0355	0.2561	0	588	1507.7	8.525	0
247.409	248.925	13.6671	35.3804	42.1288	0.0371	0.0414	0.2622	0	589	1507.63	8.525	0
248.045	249.566	13.6575	35.3789	42.1179	0.0371	0.0318	0.2622	0	590	1507.61	8.525	0
248.721	250.247	13.6391	35.3769	42.0981	0.0371	0.0319	0.2622	0	591	1507.56	8.525	0
249.465	250.996	13.6231	35.3757	42.0814	0.0249	0.0378	0.2622	0	592	1507.51	8.525	0
250.277	251.813	13.6034	35.3733	42.0599	0.0371	0.0378	0.2622	0	593	1507.46	8.52	0
251.075	252.617	13.5692	35.3687	42.0218	0.0371	0.0282	0.2622	0	594	1507.35	8.521	0
251.806	253.352	13.5008	35.3634	41.9494	0.0371	0.0283	0.2622	0	595	1507.13	8.521	0
252.449	253.999	13.4512	35.3622	41.8996	0.0371	0.0343	0.2561	0	596	1506.98	8.521	0
253.044	254.599	13.4301	35.3615	41.8786	0.0616	0.044	0.2622	0	597	1506.92	8.521	0
253.592	255.15	13.4132	35.3611	41.8618	0.0616	0.044	0.2561	0	598	1506.87	8.521	0
254.113	255.675	13.4013	35.3597	41.8489	0.0493	0.038	0.2622	0	599	1506.84	8.522	0
254.634	256.199	13.3957	35.3594	41.8432	0.0371	0.038	0.2561	0	600	1506.83	8.522	0
255.256	256.826	13.397	35.3616	41.8472	0.0371	0.0477	0.2561	0	601	1506.85	8.522	0
256.02	257.595	13.4001	35.3654	41.8545	0.0371	0.0477	0.25	0	602	1506.87	8.522	0
256.88	258.46	13.3942	35.3661	41.8498	0.0371	0.0417	0.2561	0	603	1506.87	8.522	0
257.725	259.312	13.3918	35.366	41.8478	0.0493	0.0417	0.2561	0	604	1506.87	8.517	0
258.456	260.048	13.3834	35.3656	41.8395	0.0493	0.0417	0.2561	0	605	1506.86	8.517	0
259.086	260.681	13.3607	35.3641	41.816	0.0371	0.0418	0.2622	0	606	1506.79	8.517	0
259.668	261.267	13.3305	35.362	41.7843	0.0371	0.0418	0.2561	0	607	1506.7	8.517	0
260.263	261.866	13.308	35.3604	41.7609	0.0493	0.0418	0.2561	0	608	1506.63	8.517	0
260.892	262.5	13.2789	35.3576	41.7297	0.0371	0.0418	0.2683	0	609	1506.54	8.518	0
261.535	263.147	13.2551	35.3565	41.7056	0.0493	0.0419	0.2683	0	610	1506.47	8.518	0
262.171	263.788	13.2513	35.3568	41.7024	0.0493	0.0419	0.2561	0	611	1506.47	8.518	0
262.834	264.455	13.24	35.3557	41.6904	0.0493	0.0419	0.2622	0	612	1506.44	8.518	0
263.544	265.17	13.2106	35.3541	41.6603	0.0127	0.0419	0.2622	0	613	1506.35	8.513	0
264.309	265.94	13.1969	35.3535	41.6466	0.0371	0.0419	0.2622	0	614	1506.32	8.513	0
265.074	266.71	13.1841	35.3524	41.6332	0.0493	0.042	0.2622	0	615	1506.29	8.513	0
265.771	267.412	13.1692	35.351	41.6176	0.0249	0.042	0.2622	0	616	1506.25	8.514	0
266.4	268.045	13.1605	35.3501	41.6083	0.0371	0.042	0.2622	0	617	1506.23	8.514	0
266.989	268.638	13.1472	35.349	41.5945	0.0249	0.0519	0.25	0	618	1506.19	8.514	0
267.598	269.251	13.1306	35.3484	41.5778	0.0371	0.0519	0.2561	0	619	1506.15	8.514	0
268.227	269.885	13.126	35.352	41.5774	0.0616	0.0556	0.2622	0	620	1506.15	8.514	0
268.87	270.532	13.1278	35.3541	41.5816	0.0493	0.0556	0.2561	0	621	1506.16	8.514	0
269.513	271.179	13.1328	35.359	41.592	0.0371	0.0495	0.25	0	622	1506.2	8.514	0
270.203	271.875	13.1247	35.3582	41.5835	0.0493	0.0495	0.2622	0	623	1506.18	8.514	0
270.927	272.604	13.0989	35.3547	41.5549	0.0493	0.0495	0.2683	0	624	1506.1	8.509	0
271.692	273.374	13.0582	35.3512	41.5118	0.0493	0.0496	0.2622	0	625	1505.98	8.514	0
272.47	274.157	13.0342	35.3491	41.4865	0.0371	0.0595	0.2683	0	626	1505.91	8.51	0
273.188	274.88	13.0159	35.3473	41.467	0.0127	0.0496	0.2622	0	627	1505.85	8.51	0
273.831	275.527	13.004	35.3472	41.4556	0.0493	0.0534	0.2622	0	628	1505.82	8.51	0
274.413	276.113	12.9808	35.3448	41.4307	0.0371	0.0596	0.2561	0	629	1505.75	8.51	0
274.989	276.693	12.9694	35.3431	41.418	0.0371	0.0534	0.2561	0	630	1505.72	8.51	0
275.577	277.286	12.9571	35.3405	41.4034	0.0371	0.0534	0.2561	0	631	1505.69	8.51	0
276.2	277.913	12.9475	35.3415	41.3955	0.0493	0.0535	0.2561	0	632	1505.67	8.51	0
276.857	278.574	12.9658	35.348	41.4204	0.0371	0.0534	0.2561	0	633	1505.75	8.51	0
277.561	279.283	12.9624	35.3478	41.4172	0.0249	0.0435	0.2561	0	634	1505.75	8.51	0
278.312	280.039	12.9368	35.3455	41.3901	0.0493	0.0435	0.2622	0	635	1505.67	8.506	0
279.09	280.823	12.9248	35.3453	41.3786	0.0493	0.0498	0.2561	0	636	1505.64	8.506	0
279.855	281.593	12.9249	35.3466	41.3804	0.0493	0.0498	0.25	0	637	1505.66	8.506	0
280.539	282.281	12.9263	35.3475	41.383	0.0371	0.0498	0.2561	0	638	1505.67	8.506	0
281.148	282.895	12.9224	35.3475	41.3794	0.0249	0.0498	0.2561	0	639	1505.67	8.506	0
281.717	283.467	12.9221	35.3489	41.3809	0.0249	0.0498	0.25	0	640	1505.68	8.506	0
282.319	284.074	12.9092	35.3486	41.3683	0.0371	0.0498	0.2561	0	641	1505.65	8.506	0
282.996	284.756	12.8961	35.3475	41.3546	0.0249	0.0498	0.2561	0	642	1505.61	8.506	0
283.734	285.499	12.8782	35.3461	41.336	0.0249	0.0499	0.2561	0	643	1505.56	8.506	0
284.472	286.242	12.8665	35.3465	41.3253	0.0371	0.0499	0.2622	0	644	1505.54	8.501	0
285.162	286.937	12.8622	35.3467	41.3216	0.0616	0.0499	0.2561	0	645	1505.53	8.506	0
285.812	287.591	12.8588	35.3464	41.3183	0.0371	0.0499	0.2561	0	646	1505.53	8.501	0
286.428	288.212	12.8559	35.3464	41.3157	0.0371	0.0499	0.25	0	647	1505.53	8.501	0
287.045	288.832	12.8498	35.3464	41.31	0.0249	0.0399	0.2622	0	648	1505.52	8.501	0
287.661	289.452	12.8466	35.3472	41.3079	0.0493	0.0399	0.2622	0	649	1505.52	8.501	0
288.284	290.08	12.843	35.3472	41.3048	0.0371	0.0462	0.2622	0	650	1505.52	8.501	0
288.907	290.707	12.8367	35.3468	41.2985	0.0493	0.0462	0.2561	0	651	1505.51	8.501	0
289.584	291.389	12.8298	35.347	41.2923	0.0493	0.0462	0.2561	0	652	1505.5	8.501	0
290.322	292.132	12.8159	35.3464	41.2784	0.0493	0.0463	0.2622	0	653	1505.46	8.502	0
291.127	292.943	12.7971	35.3459	41.26	0.0493	0.0463	0.2561	0	654	1505.41	8.502	0
291.967	293.789	12.7837	35.345	41.2462	0.0371	0.0463	0.2561	0	655	1505.38	8.502	0
292.752	294.579	12.7729	35.3446	41.2356	0.0371	0.0564	0.2561	0	656	1505.35	8.497	0
293.429	295.261	12.7703	35.3447	41.2336	0.0371	0.0564	0.2561	0	657	1505.36	8.497	0
293.991	295.827	12.7652	35.3442	41.2283	0.0371	0.0501	0.2561	0	658	1505.35	8.497	0
294.506	296.345	12.7491	35.3419	41.2104	0.0371	0.0501	0.2622	0	659	1505.3	8.497	0
295.034	296.877	12.7352	35.3403	41.1955	0.0371	0.0603	0.2622	0	660	1505.26	8.497	0
295.623	297.47	12.7218	35.3385	41.1808	0.0371	0.0603	0.2622	0	661	1505.22	8.497	0
296.3	298.152	12.7068	35.3376	41.1655	0.0738	0.0539	0.2622	0	662	1505.18	8.497	0
297.045	298.901	12.6951	35.3362	41.1529	0.0616	0.054	0.2622	0	663	1505.15	8.498	0
297.789	299.651	12.6823	35.3354	41.14	0.0616	0.054	0.2683	0	664	1505.12	8.498	0
298.487	300.354	12.6732	35.3354	41.1314	0.0616	0.054	0.2683	0	665	1505.1	8.498	0
299.137	301.008	12.6653	35.3348	41.1234	0.0616	0.054	0.2622	0	666	1505.08	8.493	0
299.773	301.649	12.6633	35.3351	41.122	0.0493	0.054	0.2622	0	667	1505.09	8.493	0
300.457	302.338	12.6744	35.3431	41.1416	0.0249	0.054	0.2622	0	668	1505.15	8.493	0
301.168	303.054	12.6698	35.3428	41.1371	0.0371	0.054	0.2622	0	669	1505.14	8.493	0
301.879	303.769	12.6638	35.3417	41.1303	0.0371	0.054	0.2561	0	670	1505.13	8.493	0
302.549	304.445	12.6558	35.3401	41.1212	0.0371	0.0541	0.2622	0	671	1505.12	8.493	0
303.213	305.113	12.6457	35.339	41.1106	0.0371	0.0541	0.2683	0	672	1505.09	8.493	0
303.917	305.822	12.6364	35.3393	41.1021	0.0371	0.0643	0.2561	0	673	1505.07	8.493	0
304.662	306.572	12.6209	35.339	41.087	0.0493	0.0643	0.25	0	674	1505.03	8.493	0
305.4	307.315	12.6091	35.3381	41.0749	0.0493	0.0579	0.2622	0	675	1505	8.493	0
306.056	307.977	12.6004	35.338	41.0666	0.0493	0.0579	0.2622	0	676	1504.98	8.493	0
306.591	308.515	12.6005	35.338	41.067	0.0371	0.0579	0.2561	0	677	1504.99	8.493	0
307.072	308.999	12.599	35.3384	41.0661	0.0371	0.0579	0.2439	0	678	1505	8.493	0
307.587	309.518	12.597	35.339	41.0651	0.0493	0.058	0.2622	0	679	1505	8.493	0
308.196	310.131	12.596	35.3396	41.065	0.0493	0.058	0.2622	0	680	1505.01	8.489	0
308.927	310.867	12.5837	35.3388	41.0525	0.0249	0.058	0.2561	0	681	1504.97	8.489	0
309.753	311.699	12.5654	35.3376	41.0337	0.0493	0.058	0.2561	0	682	1504.92	8.489	0
310.62	312.572	12.5461	35.3344	41.012	0.0249	0.0478	0.2561	0	683	1504.87	8.489	0
311.439	313.397	12.5047	35.3291	40.9666	0.0371	0.0581	0.2622	0	684	1504.74	8.489	0
312.144	314.107	12.4854	35.3274	40.9464	0.0371	0.0647	0.2561	0	685	1504.68	8.489	0
312.747	314.714	12.4834	35.3267	40.9439	0.0493	0.0582	0.2561	0	686	1504.68	8.489	0
313.275	315.245	12.4852	35.3271	40.9463	0.0493	0.0685	0.2622	0	687	1504.7	8.489	0
313.803	315.777	12.4841	35.3289	40.9475	0.0371	0.0788	0.2561	0	688	1504.7	8.489	0
314.426	316.405	12.4828	35.3304	40.9479	0.0371	0.0723	0.2622	0	689	1504.71	8.489	0
315.164	317.148	12.4809	35.3328	40.949	0.0249	0.0658	0.2622	0	690	1504.72	8.489	0
315.984	317.974	12.4779	35.333	40.9466	0.0371	0.0658	0.2561	0	691	1504.72	8.489	0
316.776	318.772	12.4727	35.333	40.942	0.0493	0.0658	0.2561	0	692	1504.72	8.489	0
317.453	319.454	12.4657	35.3324	40.9348	0.0493	0.0555	0.2561	0	693	1504.71	8.489	0
318.002	320.006	12.4567	35.3323	40.9262	0.0371	0.0555	0.2561	0	694	1504.68	8.485	0
318.449	320.456	12.4483	35.3319	40.9178	0.0371	0.062	0.2622	0	695	1504.66	8.485	0
318.916	320.927	12.4421	35.3314	40.9114	0.0493	0.0621	0.2622	0	696	1504.65	8.485	0
319.479	321.493	12.4347	35.3311	40.9042	0.0127	0.0621	0.2622	0	697	1504.63	8.485	0
320.224	322.244	12.4245	35.3305	40.8939	0.0493	0.0621	0.2683	0	698	1504.61	8.485	0
321.124	323.151	12.4111	35.3301	40.8809	0.0616	0.0621	0.2561	0	699	1504.58	8.485	0
322.079	324.112	12.3974	35.3298	40.8677	0.0371	0.0622	0.25	0	700	1504.55	8.485	0
322.98	325.02	12.3742	35.3293	40.845	0.0493	0.0622	0.2561	0	701	1504.48	8.485	0
323.725	325.77	12.3618	35.3291	40.8331	0.0616	0.0622	0.2561	0	702	1504.45	8.485	0
324.348	326.398	12.3547	35.3297	40.8272	0.0616	0.0622	0.25	0	703	1504.44	8.485	0
324.877	326.93	12.3522	35.331	40.8263	0.0371	0.0622	0.25	0	704	1504.44	8.481	0
325.371	327.427	12.3402	35.3306	40.8144	0.0371	0.0623	0.2561	0	705	1504.41	8.481	0
325.865	327.925	12.325	35.3301	40.7993	0.0371	0.0623	0.2622	0	706	1504.36	8.481	0
326.407	328.471	12.3083	35.3294	40.7826	0.0493	0.0623	0.2683	0	707	1504.31	8.481	0
327.003	329.071	12.2928	35.3291	40.7676	0.0371	0.0624	0.2683	0	708	1504.27	8.481	0
327.687	329.76	12.295	35.3315	40.7724	0.0371	0.0624	0.2622	0	709	1504.29	8.481	0
328.453	330.531	12.2957	35.3313	40.7734	0.0493	0.0624	0.2622	0	710	1504.31	8.481	0
329.279	331.364	12.2991	35.3332	40.7789	0.0371	0.0728	0.2683	0	711	1504.33	8.481	0
330.092	332.182	12.3114	35.3388	40.797	0.0493	0.0624	0.2622	0	712	1504.4	8.481	0
330.83	332.926	12.3227	35.344	40.8136	0.0249	0.0557	0.2622	0	713	1504.45	8.481	0
331.467	333.567	12.3244	35.3456	40.8173	0.0371	0.0624	0.25	0	714	1504.47	8.481	0
332.063	334.168	12.3235	35.3463	40.8174	0.0371	0.0624	0.2561	0	715	1504.48	8.481	0
332.673	334.782	12.3194	35.3462	40.8136	0.0249	0.0519	0.2622	0	716	1504.48	8.476	0
333.323	335.436	12.3126	35.3456	40.8066	0.0493	0.0519	0.2622	0	717	1504.46	8.476	0
334.041	336.16	12.3049	35.345	40.7988	0.0371	0.0586	0.2622	0	718	1504.45	8.476	0
334.766	336.889	12.2955	35.3443	40.7893	0.0371	0.0481	0.2622	0	719	1504.43	8.476	0
335.47	337.599	12.2862	35.3437	40.78	0.0249	0.0482	0.2622	0	720	1504.41	8.476	0
336.127	338.26	12.2797	35.3434	40.7736	0.0371	0.0653	0.25	0	721	1504.39	8.476	0
336.73	338.868	12.2799	35.3453	40.7761	0.0371	0.0653	0.25	0	722	1504.41	8.476	0
337.292	339.434	12.2806	35.3461	40.7779	0.0371	0.0587	0.2561	0	723	1504.42	8.476	0
337.847	339.993	12.2804	35.346	40.7778	0.0371	0.0587	0.2622	0	724	1504.43	8.476	0
338.43	340.58	12.2786	35.346	40.7762	0.0371	0.0587	0.2622	0	725	1504.43	8.476	0
339.08	341.235	12.274	35.3455	40.7716	0.0493	0.0587	0.25	0	726	1504.42	8.477	0
339.818	341.978	12.2661	35.3449	40.7637	0.0493	0.0587	0.25	0	727	1504.41	8.477	0
340.631	342.797	12.2588	35.345	40.757	0.0127	0.0587	0.2561	0	728	1504.4	8.477	0
341.491	343.663	12.2545	35.3481	40.7564	0.0249	0.0692	0.2561	0	729	1504.4	8.477	0
342.331	344.509	12.2494	35.3482	40.7519	0.0371	0.0693	0.2622	0	730	1504.4	8.477	0
343.09	345.273	12.2477	35.3493	40.7518	0.0371	0.0626	0.2622	0	731	1504.41	8.477	0
343.733	345.921	12.2464	35.3497	40.7513	0.0616	0.0521	0.2561	0	732	1504.41	8.477	0
344.262	346.453	12.2449	35.3499	40.7502	0.0493	0.0626	0.2561	0	733	1504.42	8.477	0
344.729	346.924	12.2441	35.3502	40.7499	0.0249	0.0693	0.2622	0	734	1504.42	8.472	0
345.203	347.402	12.2426	35.3515	40.75	0.0371	0.0521	0.2622	0	735	1504.43	8.472	0
345.765	347.968	12.2408	35.3523	40.7493	0.0371	0.0521	0.2622	0	736	1504.43	8.472	0
346.409	348.616	12.2338	35.3519	40.7424	0.0371	0.0588	0.2622	0	737	1504.42	8.472	0
347.134	349.346	12.2207	35.3507	40.7288	0.0249	0.0588	0.25	0	738	1504.38	8.472	0
347.92	350.138	12.2106	35.35	40.7186	0.0249	0.0589	0.2622	0	739	1504.36	8.472	0
348.706	350.929	12.1957	35.3489	40.7033	0.0249	0.0589	0.2622	0	740	1504.32	8.472	0
349.444	351.673	12.1882	35.3492	40.6967	0.0127	0.0589	0.2561	0	741	1504.31	8.472	0
350.135	352.369	12.1854	35.3494	40.6944	0.0249	0.0589	0.25	0	742	1504.31	8.472	0
350.792	353.031	12.1837	35.3493	40.6929	0.0493	0.0695	0.2622	0	743	1504.31	8.472	0
351.483	353.727	12.1806	35.3492	40.6902	0.0493	0.0589	0.2561	0	744	1504.31	8.472	0
352.201	354.451	12.1769	35.3495	40.6872	0.0371	0.0628	0.25	0	745	1504.31	8.472	0
352.913	355.167	12.1731	35.3494	40.6838	0.0249	0.0695	0.25	0	746	1504.31	8.472	0
353.584	355.843	12.1648	35.3486	40.6752	0.0493	0.0628	0.2622	0	747	1504.29	8.472	0
354.241	356.505	12.1525	35.3485	40.6634	0.0371	0.0628	0.2622	0	748	1504.26	8.473	0
354.857	357.126	12.1473	35.3491	40.6593	0.0493	0.0628	0.2561	0	749	1504.26	8.473	0
355.433	357.706	12.1405	35.3487	40.6525	0.0371	0.0629	0.2622	0	750	1504.24	8.473	0
355.962	358.239	12.1333	35.3482	40.6453	0.0738	0.0735	0.2622	0	751	1504.22	8.473	0
356.504	358.785	12.1263	35.3477	40.6382	0.0493	0.0735	0.2622	0	752	1504.21	8.473	0
357.148	359.433	12.1223	35.3478	40.6347	0.0493	0.0667	0.2622	0	753	1504.21	8.473	0
357.866	360.157	12.1224	35.3485	40.6359	0.0493	0.0668	0.2683	0	754	1504.22	8.468	0
358.612	360.908	12.1241	35.3503	40.6397	0.0493	0.0668	0.2622	0	755	1504.24	8.468	0
359.364	361.665	12.1287	35.3549	40.6492	0.0493	0.0668	0.2622	0	756	1504.27	8.468	0
360.123	362.43	12.1272	35.3548	40.648	0.0371	0.0774	0.2622	0	757	1504.28	8.468	0
360.868	363.181	12.1241	35.3545	40.645	0.0493	0.0774	0.2622	0	758	1504.28	8.468	0
361.587	363.904	12.117	35.3538	40.6378	0.0616	0.0706	0.2622	0	759	1504.27	8.468	0
362.265	364.587	12.0911	35.3523	40.6113	0.0493	0.0707	0.2683	0	760	1504.19	8.468	0
362.909	365.236	12.0743	35.3516	40.5946	0.0493	0.0707	0.2622	0	761	1504.14	8.468	0
363.552	365.884	12.0664	35.3508	40.5864	0.0371	0.0814	0.2622	0	762	1504.12	8.468	0
364.21	366.547	12.0584	35.35	40.5781	0.0249	0.0814	0.2683	0	763	1504.11	8.468	0
364.874	367.216	12.0436	35.349	40.563	0.0249	0.0746	0.2561	0	764	1504.06	8.468	0
365.531	367.878	12.0352	35.3489	40.5551	0.0493	0.0747	0.2683	0	765	1504.05	8.468	0
366.148	368.499	12.033	35.3496	40.554	0.0371	0.0854	0.2622	0	766	1504.05	8.468	0
366.738	369.093	12.0267	35.3494	40.5479	0.0371	0.0854	0.2622	0	767	1504.04	8.469	0
367.328	369.687	12.0185	35.349	40.5397	0.0493	0.0786	0.2683	0	768	1504.02	8.469	0
367.944	370.308	12.0128	35.3486	40.5341	0.0493	0.0786	0.2622	0	769	1504.01	8.469	0
368.588	370.957	12.0079	35.3483	40.5294	0.0493	0.0786	0.2561	0	770	1504	8.469	0
369.259	371.633	12.0063	35.3495	40.5293	0.0249	0.0786	0.2622	0	771	1504.01	8.469	0
369.991	372.37	12.0013	35.3502	40.5255	0.0249	0.0786	0.2622	0	772	1504	8.469	0
370.771	373.155	11.9978	35.3518	40.5241	0.0371	0.0894	0.2683	0	773	1504.01	8.469	0
371.571	373.961	11.9891	35.3519	40.5162	0.0493	0.0894	0.2622	0	774	1503.99	8.469	0
372.35	374.746	11.9827	35.3516	40.51	0.0493	0.0825	0.2683	0	775	1503.98	8.469	0
373.055	375.456	11.9787	35.3513	40.5061	0.0371	0.0933	0.2622	0	776	1503.98	8.469	0
373.692	376.098	11.9761	35.3515	40.5041	0.0249	0.0933	0.2622	0	777	1503.98	8.469	0
374.309	376.72	11.9745	35.3519	40.5032	0.0616	0.0864	0.2622	0	778	1503.99	8.464	0
374.926	377.341	11.9748	35.3555	40.5074	0.0493	0.0865	0.2622	0	779	1504	8.464	0
375.529	377.949	11.9739	35.3585	40.5099	0.0371	0.0972	0.2622	0	780	1504.01	8.464	0
376.105	378.529	11.9763	35.3616	40.5157	0.0493	0.0972	0.2622	0	781	1504.03	8.464	0
376.675	379.103	11.9783	35.3638	40.5201	0.0493	0.0903	0.2622	0	782	1504.05	8.464	0
377.272	379.704	11.9791	35.3648	40.5222	0.0371	0.0903	0.2622	0	783	1504.07	8.464	0
377.97	380.407	11.9798	35.3657	40.5241	0.0493	0.0903	0.2866	0	784	1504.08	8.464	0
378.743	381.186	11.9809	35.3673	40.5271	0.0249	0.0903	0.25	0	785	1504.1	8.464	0
379.536	381.985	11.9817	35.368	40.529	0.0371	0.0904	0.2561	0	786	1504.12	8.464	0
380.322	382.777	11.9827	35.3695	40.5318	0.0493	0.0904	0.2683	0	787	1504.13	8.464	0
381.068	383.528	11.9838	35.371	40.5348	0.0493	0.0904	0.2683	0	788	1504.15	8.464	0
381.732	384.198	11.9844	35.3718	40.5364	0.0127	0.1012	0.25	0	789	1504.17	8.464	0
382.336	384.805	11.9852	35.3727	40.5384	0.0371	0.1012	0.2622	0	790	1504.18	8.464	0
382.892	385.366	11.9866	35.3747	40.5421	0.0493	0.0943	0.2683	0	791	1504.2	8.464	0
383.434	385.912	11.9871	35.3765	40.5448	0.0493	0.0943	0.2622	0	792	1504.21	8.464	0
384.031	386.513	11.9863	35.377	40.5447	0.0493	0.0943	0.2622	0	793	1504.22	8.464	0
384.722	387.21	11.986	35.3774	40.5452	0.0371	0.0943	0.2683	0	794	1504.23	8.464	0
385.522	388.016	11.9837	35.3786	40.5445	0.0127	0.0943	0.2622	0	795	1504.24	8.464	0
386.349	388.849	11.9784	35.379	40.5401	0.0249	0.0943	0.2622	0	796	1504.23	8.464	0
387.129	389.634	11.977	35.3788	40.539	0.0249	0.0943	0.25	0	797	1504.24	8.464	0
387.773	390.283	11.9762	35.3786	40.5383	0.0371	0.1051	0.2683	0	798	1504.25	8.464	0
388.302	390.816	11.9754	35.3784	40.5375	0.0493	0.1051	0.2683	0	799	1504.25	8.464	0
388.79	391.308	11.9663	35.3773	40.5278	0.0738	0.0982	0.2622	0	800	1504.23	8.464	0
389.339	391.861	11.951	35.3761	40.5119	0.0371	0.0983	0.2622	0	801	1504.18	8.464	0
390.004	392.53	11.9439	35.3756	40.5048	0.0493	0.0983	0.2561	0	802	1504.17	8.464	0
390.763	393.295	11.9384	35.3749	40.4991	0.0371	0.0983	0.2622	0	803	1504.16	8.464	0
391.597	394.136	11.9349	35.3748	40.496	0.0493	0.0984	0.2622	0	804	1504.16	8.464	0
392.458	395.003	11.9351	35.3751	40.4969	0.0493	0.0984	0.2622	0	805	1504.18	8.464	0
393.265	395.816	11.9223	35.3741	40.4837	0.0616	0.0984	0.2561	0	806	1504.15	8.464	0
393.963	396.52	11.9122	35.374	40.4742	0.0371	0.0984	0.2622	0	807	1504.12	8.464	0
394.54	397.1	11.9051	35.3739	40.4674	0.0493	0.0985	0.2622	0	808	1504.11	8.464	0
395.041	397.606	11.903	35.3746	40.4664	0.0493	0.0985	0.2683	0	809	1504.11	8.46	0
395.516	398.084	11.903	35.3756	40.4675	0.0371	0.0985	0.2683	0	810	1504.12	8.46	0
396.031	398.603	11.9013	35.3756	40.4661	0.0493	0.0985	0.2683	0	811	1504.12	8.46	0
396.621	399.197	11.8969	35.3751	40.4617	0.0371	0.0985	0.2683	0	812	1504.11	8.46	0
397.326	399.907	11.8907	35.3745	40.4554	0.0371	0.0877	0.2622	0	813	1504.1	8.46	0
398.133	400.72	11.8808	35.3734	40.445	0.0371	0.0877	0.2622	0	814	1504.08	8.46	0
399.001	401.595	11.8651	35.3745	40.4313	0.0371	0.0947	0.2622	0	815	1504.04	8.46	0
399.849	402.449	11.8621	35.3756	40.4299	0.0371	0.0948	0.2622	0	816	1504.05	8.46	0
400.621	403.227	11.8643	35.3765	40.4333	0.0616	0.1057	0.2683	0	817	1504.07	8.46	0
401.265	403.876	11.8679	35.3772	40.4377	0.0493	0.1057	0.2744	0	818	1504.09	8.46	0
401.788	404.402	11.8694	35.3771	40.4393	0.0616	0.0987	0.2683	0	819	1504.11	8.46	0
402.269	404.887	11.8692	35.378	40.4402	0.0493	0.0987	0.2683	0	820	1504.12	8.46	0
402.811	405.434	11.8644	35.3774	40.4353	0.0371	0.0987	0.2622	0	821	1504.11	8.46	0
403.476	406.103	11.8474	35.3755	40.4171	0.0249	0.0987	0.2683	0	822	1504.06	8.46	0
404.255	406.888	11.8378	35.3747	40.4074	0.0493	0.0988	0.2622	0	823	1504.04	8.46	0
405.076	407.715	11.8351	35.3744	40.4048	0.0371	0.0988	0.2622	0	824	1504.04	8.46	0
405.862	408.507	11.8337	35.3746	40.404	0.0616	0.0988	0.2683	0	825	1504.05	8.46	0
406.567	409.218	11.835	35.3758	40.4068	0.0616	0.0988	0.2622	0	826	1504.07	8.46	0
407.171	409.826	11.8375	35.3785	40.4122	0.0371	0.0988	0.2683	0	827	1504.09	8.46	0
407.713	410.372	11.8379	35.3788	40.4132	0.0371	0.0988	0.2622	0	828	1504.1	8.46	0
408.262	410.925	11.8428	35.3815	40.421	0.0493	0.0988	0.2622	0	829	1504.13	8.46	0
408.865	411.533	11.8487	35.3868	40.4324	0.0493	0.0988	0.2683	0	830	1504.16	8.46	0
409.55	412.223	11.846	35.3877	40.4309	0.0493	0.0988	0.2622	0	831	1504.17	8.46	0
410.289	412.968	11.8432	35.3887	40.4297	0.0493	0.0988	0.2622	0	832	1504.17	8.46	0
411.048	413.733	11.8403	35.3896	40.4281	0.0616	0.0989	0.2622	0	833	1504.17	8.46	0
411.808	414.498	11.8381	35.3899	40.4266	0.0616	0.0989	0.2683	0	834	1504.18	8.46	0
412.52	415.215	11.8328	35.3889	40.4207	0.0371	0.0989	0.2622	0	835	1504.17	8.46	0
413.198	415.898	11.8093	35.3863	40.3956	0.0493	0.099	0.2622	0	836	1504.1	8.46	0
413.855	416.561	11.7954	35.3857	40.3818	0.0249	0.099	0.2561	0	837	1504.06	8.46	0
414.493	417.203	11.7944	35.3866	40.3821	0.0371	0.099	0.2561	0	838	1504.07	8.46	0
415.083	417.797	11.7955	35.3877	40.3845	0.0493	0.099	0.2744	0	839	1504.08	8.46	0
415.646	418.364	11.7936	35.3879	40.3831	0.0616	0.099	0.2622	0	840	1504.09	8.456	0
416.229	418.952	11.7939	35.3894	40.3852	0.0616	0.099	0.2622	0	841	1504.1	8.456	0
416.927	419.656	11.797	35.3909	40.39	0.0493	0.099	0.2744	0	842	1504.12	8.46	0
417.701	420.435	11.8005	35.3924	40.3953	0.0371	0.099	0.2744	0	843	1504.15	8.46	0
418.501	421.241	11.8028	35.3932	40.3987	0.0371	0.0991	0.2622	0	844	1504.17	8.456	0
419.274	422.021	11.7998	35.3932	40.3961	0.0249	0.0991	0.2622	0	845	1504.17	8.46	0
419.973	422.725	11.7865	35.3927	40.383	0.0249	0.0991	0.2622	0	846	1504.14	8.46	0
420.624	423.381	11.7794	35.392	40.3757	0.0493	0.1101	0.2744	0	847	1504.12	8.456	0
421.255	424.016	11.7768	35.3914	40.3729	0.0616	0.1102	0.2683	0	848	1504.13	8.456	0
421.831	424.597	11.7723	35.3907	40.3681	0.0493	0.1031	0.2744	0	849	1504.12	8.456	0
422.388	425.158	11.7685	35.3901	40.3641	0.0493	0.1031	0.2744	0	850	1504.11	8.456	0
422.938	425.712	11.7674	35.3901	40.3632	0.0493	0.1031	0.2683	0	851	1504.12	8.456	0
423.562	426.341	11.7669	35.391	40.364	0.0493	0.1031	0.2683	0	852	1504.13	8.456	0
424.308	427.093	11.7583	35.3944	40.3594	0.0493	0.1031	0.2683	0	853	1504.12	8.456	0
425.15	427.94	11.7526	35.3982	40.3581	0.0493	0.1032	0.2683	0	854	1504.11	8.456	0
426.018	428.816	11.718	35.3962	40.323	0.0371	0.1033	0.2683	0	855	1504.01	8.456	0
426.785	429.588	11.712	35.3966	40.3179	0.0249	0.1033	0.2683	0	856	1504	8.456	0
427.416	430.224	11.7124	35.3976	40.3196	0.0249	0.1033	0.2683	0	857	1504.01	8.456	0
427.952	430.764	11.709	35.3991	40.3181	0.0371	0.1033	0.2683	0	858	1504.01	8.456	0
428.454	431.27	11.7062	35.3996	40.3161	0.0371	0.1033	0.2683	0	859	1504.01	8.456	0
429.011	431.831	11.7026	35.3993	40.3125	0.0371	0.1033	0.2622	0	860	1504.01	8.456	0
429.676	432.501	11.6975	35.3986	40.3072	0.0371	0.1034	0.2622	0	861	1504	8.456	0
430.442	433.274	11.6819	35.3974	40.2912	0.0493	0.1034	0.2622	0	862	1503.96	8.456	0
431.257	434.094	11.6733	35.3967	40.2825	0.0493	0.1034	0.2683	0	863	1503.94	8.456	0
432.058	434.901	11.6703	35.3965	40.2797	0.0616	0.1146	0.2683	0	864	1503.94	8.456	0
432.77	435.619	11.6708	35.3964	40.2805	0.0493	0.1146	0.2622	0	865	1503.95	8.456	0
433.354	436.207	11.6711	35.3963	40.2809	0.0371	0.1074	0.2622	0	866	1503.96	8.456	0
433.897	436.755	11.6716	35.3965	40.2819	0.0249	0.1074	0.2622	0	867	1503.98	8.456	0
434.447	437.309	11.6736	35.397	40.2845	0.0616	0.1074	0.2622	0	868	1503.99	8.456	0
435.071	437.938	11.675	35.3975	40.2867	0.0616	0.1074	0.2744	0	869	1504.01	8.456	0
435.783	438.655	11.6761	35.3977	40.2883	0.0493	0.1074	0.2622	0	870	1504.02	8.456	0
436.516	439.394	11.6778	35.3995	40.2921	0.0371	0.1074	0.2683	0	871	1504.04	8.456	0
437.256	440.139	11.6781	35.4021	40.2953	0.0371	0.1074	0.2561	0	872	1504.06	8.456	0
438.002	440.891	11.6796	35.404	40.2991	0.0493	0.1074	0.2622	0	873	1504.08	8.456	0
438.742	441.637	11.6856	35.4069	40.3081	0.0371	0.1074	0.2683	0	874	1504.12	8.456	0
439.461	442.361	11.6848	35.4086	40.3094	0.0371	0.1075	0.2622	0	875	1504.13	8.456	0
440.126	443.031	11.6855	35.4127	40.3146	0.0493	0.1075	0.2622	0	876	1504.15	8.456	0
440.757	443.667	11.6889	35.4144	40.3199	0.0371	0.1075	0.2622	0	877	1504.17	8.456	0
441.348	444.262	11.6887	35.4148	40.3204	0.0371	0.0964	0.2622	0	878	1504.18	8.456	0
441.952	444.871	11.685	35.4148	40.317	0.0493	0.0964	0.2622	0	879	1504.18	8.456	0
442.583	445.507	11.6818	35.4145	40.314	0.0493	0.1036	0.2683	0	880	1504.18	8.456	0
443.234	446.163	11.6758	35.414	40.3079	0.0616	0.1036	0.2622	0	881	1504.17	8.456	0
443.872	446.806	11.6699	35.4131	40.3015	0.0493	0.1036	0.2683	0	882	1504.16	8.456	0
444.503	447.442	11.6615	35.4121	40.2926	0.0493	0.1037	0.2622	0	883	1504.13	8.456	0
445.195	448.139	11.6476	35.41	40.2774	0.0493	0.1037	0.2561	0	884	1504.1	8.457	0
445.982	448.933	11.6313	35.4079	40.2598	0.0371	0.1149	0.2683	0	885	1504.05	8.457	0
446.81	449.767	11.6226	35.4063	40.2501	0.0616	0.115	0.2622	0	886	1504.03	8.457	0
447.57	450.533	11.6004	35.403	40.2256	0.0493	0.1078	0.2683	0	887	1503.96	8.457	0
448.242	451.21	11.5811	35.4011	40.2052	0.0493	0.1079	0.2683	0	888	1503.9	8.457	0
448.785	451.757	11.5776	35.4	40.201	0.0616	0.1079	0.2744	0	889	1503.9	8.457	0
449.301	452.277	11.5616	35.3973	40.183	0.0371	0.1191	0.2805	0	890	1503.85	8.457	0
449.857	452.837	11.5387	35.3952	40.159	0.0493	0.1192	0.2683	0	891	1503.77	8.457	0
450.502	453.487	11.5278	35.3944	40.1479	0.0493	0.112	0.2622	0	892	1503.75	8.457	0
451.241	454.232	11.5275	35.3943	40.1479	0.0616	0.1232	0.2622	0	893	1503.76	8.457	0
452.035	455.033	11.5272	35.3949	40.1486	0.0371	0.1232	0.2683	0	894	1503.77	8.457	0
452.829	455.833	11.5389	35.3978	40.1631	0.0493	0.1159	0.2683	0	895	1503.83	8.457	0
453.583	456.592	11.5418	35.3983	40.1667	0.0493	0.1159	0.2744	0	896	1503.85	8.457	0
454.234	457.248	11.5383	35.3975	40.163	0.0371	0.1272	0.2744	0	897	1503.85	8.457	0
454.804	457.823	11.5346	35.3971	40.1592	0.0493	0.1272	0.2622	0	898	1503.84	8.457	0
455.347	458.37	11.534	35.3972	40.1589	0.0493	0.1199	0.2622	0	899	1503.85	8.457	0
455.945	458.972	11.5417	35.3995	40.1689	0.0493	0.1199	0.2622	0	900	1503.89	8.457	0
456.63	459.663	11.5447	35.3999	40.1725	0.0371	0.1199	0.2561	0	901	1503.91	8.457	0
457.356	460.394	11.543	35.4002	40.1716	0.0493	0.1087	0.2683	0	902	1503.92	8.457	0
458.103	461.147	11.541	35.4002	40.17	0.0738	0.1087	0.2622	0	903	1503.92	8.457	0
458.822	461.872	11.5396	35.4001	40.1689	0.0493	0.116	0.2683	0	904	1503.93	8.457	0
459.501	462.556	11.5353	35.3994	40.1643	0.0493	0.116	0.2622	0	905	1503.93	8.457	0
460.139	463.199	11.526	35.3981	40.1542	0.0249	0.1273	0.2561	0	906	1503.9	8.457	0
460.736	463.801	11.5058	35.3958	40.1326	0.0493	0.1161	0.2622	0	907	1503.84	8.457	0
461.333	464.403	11.4963	35.3945	40.1224	0.0371	0.1088	0.2683	0	908	1503.81	8.453	0
461.964	465.039	11.4876	35.3933	40.113	0.0493	0.1162	0.2622	0	909	1503.79	8.457	0
462.636	465.716	11.4774	35.3922	40.1023	0.0371	0.1275	0.2744	0	910	1503.77	8.457	0
463.315	466.4	11.4659	35.3911	40.0904	0.0371	0.1276	0.2744	0	911	1503.74	8.457	0
464.001	467.091	11.4567	35.3901	40.0808	0.0371	0.1203	0.2683	0	912	1503.71	8.457	0
464.714	467.809	11.4524	35.3895	40.0764	0.0371	0.1203	0.2683	0	913	1503.71	8.458	0
465.501	468.603	11.4515	35.3901	40.0765	0.0616	0.1203	0.2622	0	914	1503.72	8.453	0
466.275	469.383	11.4511	35.3911	40.0775	0.0493	0.1316	0.2622	0	915	1503.73	8.453	0
466.988	470.101	11.4513	35.3925	40.0795	0.0493	0.1317	0.2622	0	916	1503.75	8.458	0
467.626	470.744	11.45	35.3947	40.0807	0.0493	0.1243	0.2683	0	917	1503.76	8.458	0
468.209	471.332	11.4466	35.3949	40.0778	0.0616	0.1243	0.2683	0	918	1503.76	8.453	0
468.807	471.934	11.4431	35.3949	40.0747	0.0616	0.1243	0.2561	0	919	1503.75	8.453	0
469.445	472.577	11.4365	35.3949	40.0686	0.0371	0.1244	0.2622	0	920	1503.74	8.458	0
470.097	473.234	11.4331	35.3955	40.0662	0.0371	0.1244	0.2622	0	921	1503.74	8.453	0
470.721	473.863	11.4318	35.3957	40.0654	0.0738	0.1244	0.2683	0	922	1503.75	8.453	0
471.332	474.479	11.4284	35.3951	40.0619	0.0616	0.1244	0.2744	0	923	1503.74	8.453	0
471.977	475.129	11.4265	35.3948	40.0599	0.0493	0.1245	0.2744	0	924	1503.75	8.453	0
472.69	475.848	11.4198	35.3937	40.0527	0.0371	0.1245	0.2683	0	925	1503.73	8.453	0
473.423	476.587	11.4028	35.3916	40.0344	0.0493	0.1245	0.2683	0	926	1503.68	8.453	0
474.129	477.298	11.3878	35.3904	40.0191	0.0616	0.1246	0.2622	0	927	1503.64	8.453	0
474.808	477.983	11.3815	35.3896	40.0125	0.0493	0.1246	0.2622	0	928	1503.63	8.453	0
475.48	478.66	11.3783	35.3895	40.0096	0.0616	0.1247	0.2683	0	929	1503.63	8.453	0
476.18	479.365	11.3787	35.3896	40.0104	0.0616	0.1247	0.2744	0	930	1503.64	8.453	0
476.913	480.104	11.4039	35.4022	40.0478	0.0493	0.1246	0.2683	0	931	1503.76	8.453	0
477.667	480.864	11.4103	35.4038	40.056	0.0616	0.1246	0.2683	0	932	1503.8	8.453	0
478.4	481.603	11.4101	35.4038	40.0561	0.0371	0.1246	0.2683	0	933	1503.81	8.453	0
479.059	482.266	11.4115	35.4058	40.0598	0.0493	0.1246	0.2683	0	934	1503.83	8.453	0
479.636	482.848	11.4169	35.4092	40.0687	0.0371	0.1132	0.2683	0	935	1503.86	8.453	0
480.179	483.396	11.4174	35.4098	40.07	0.0738	0.1132	0.2683	0	936	1503.87	8.453	0
480.729	483.95	11.4151	35.4099	40.0681	0.0249	0.1207	0.2683	0	937	1503.87	8.453	0
481.313	484.539	11.4138	35.4112	40.0684	0.0616	0.1207	0.2683	0	938	1503.88	8.453	0
481.958	485.189	11.4095	35.4107	40.0641	0.0738	0.1093	0.2805	0	939	1503.87	8.453	0
482.685	485.921	11.4052	35.4105	40.0601	0.0249	0.1093	0.2683	0	940	1503.87	8.453	0
483.513	486.756	11.3999	35.4101	40.0549	0.0371	0.1168	0.2622	0	941	1503.86	8.453	0
484.376	487.625	11.3929	35.4091	40.0476	0.0249	0.1168	0.2622	0	942	1503.85	8.453	0
485.19	488.447	11.3892	35.4097	40.0449	0.0493	0.1169	0.2622	0	943	1503.85	8.453	0
485.917	489.179	11.3919	35.412	40.0502	0.0493	0.1169	0.2622	0	944	1503.88	8.453	0
486.596	489.863	11.3871	35.4117	40.0456	0.0371	0.1169	0.2744	0	945	1503.87	8.453	0
487.282	490.555	11.3795	35.4107	40.0374	0.0371	0.1169	0.2744	0	946	1503.86	8.453	0
487.934	491.212	11.37	35.4098	40.0276	0.0493	0.117	0.2683	0	947	1503.83	8.453	0
488.559	491.841	11.3635	35.4089	40.0208	0.0493	0.1056	0.2622	0	948	1503.82	8.453	0
489.183	492.471	11.3595	35.4086	40.0168	0.0493	0.117	0.2622	0	949	1503.81	8.453	0
489.801	493.094	11.3526	35.4077	40.0095	0.0493	0.1245	0.2683	0	950	1503.8	8.453	0
490.426	493.724	11.3445	35.407	40.0013	0.0371	0.1171	0.2805	0	951	1503.78	8.453	0
491.078	494.381	11.343	35.4071	40.0002	0.0493	0.1171	0.2683	0	952	1503.79	8.453	0
491.73	495.038	11.3435	35.4074	40.0013	0.0616	0.1171	0.2744	0	953	1503.8	8.453	0
492.409	495.723	11.3455	35.4085	40.0046	0.0493	0.1171	0.2744	0	954	1503.82	8.453	0
493.129	496.448	11.343	35.408	40.0021	0.0249	0.1171	0.2622	0	955	1503.82	8.453	0
493.917	497.242	11.3331	35.407	39.9918	0.0738	0.1172	0.2744	0	956	1503.8	8.453	0
494.732	498.064	11.3224	35.4059	39.9807	0.0616	0.1172	0.2683	0	957	1503.77	8.454	0
495.506	498.844	11.3162	35.4049	39.9741	0.0616	0.1172	0.2683	0	958	1503.76	8.454	0
496.219	499.563	11.3091	35.4037	39.9664	0.0493	0.1173	0.2805	0	959	1503.75	8.454	0
496.865	500.213	11.2965	35.4018	39.9525	0.0616	0.1173	0.2744	0	960	1503.71	8.454	0
497.483	500.836	11.2877	35.4005	39.9431	0.0493	0.1173	0.2561	0	961	1503.69	8.454	0
498.114	501.473	11.2762	35.3986	39.9303	0.0371	0.1174	0.2622	0	962	1503.66	8.454	0
498.766	502.13	11.2695	35.3977	39.9232	0.0371	0.1174	0.2683	0	963	1503.64	8.454	0
499.432	502.801	11.2654	35.3968	39.9186	0.0616	0.129	0.2683	0	964	1503.64	8.449	0
500.091	503.465	11.2609	35.396	39.9137	0.0493	0.129	0.2744	0	965	1503.63	8.454	0
500.756	504.136	11.2556	35.3952	39.9082	0.0249	0.1215	0.2683	0	966	1503.62	8.449	0
501.456	504.841	11.2515	35.395	39.9043	0.0371	0.11	0.2622	0	967	1503.62	8.454	0
502.189	505.58	11.2462	35.3946	39.8992	0.0493	0.1215	0.2622	0	968	1503.61	8.449	0
502.923	506.32	11.24	35.3945	39.8934	0.0371	0.1291	0.2683	0	969	1503.6	8.449	0
503.588	506.991	11.2341	35.3942	39.8876	0.0371	0.1216	0.2744	0	970	1503.59	8.449	0
504.173	507.58	11.2271	35.394	39.881	0.0493	0.1216	0.2683	0	971	1503.58	8.454	0
504.736	508.148	11.2197	35.3935	39.8735	0.0616	0.1217	0.2805	0	972	1503.56	8.449	0
505.361	508.778	11.2166	35.3934	39.8707	0.0493	0.1217	0.2622	0	973	1503.56	8.449	0
506.122	509.545	11.2151	35.3934	39.8697	0.0493	0.1217	0.2622	0	974	1503.57	8.449	0
506.958	510.387	11.2144	35.3933	39.8692	0.0493	0.1217	0.2683	0	975	1503.58	8.449	0
507.759	511.195	11.2148	35.394	39.8708	0.0371	0.1217	0.2622	0	976	1503.59	8.449	0
508.473	511.914	11.2181	35.3961	39.8763	0.0493	0.1217	0.2622	0	977	1503.62	8.449	0
509.118	512.564	11.2185	35.3964	39.8773	0.0493	0.1217	0.2622	0	978	1503.63	8.449	0
509.757	513.208	11.2169	35.3974	39.877	0.0493	0.1218	0.2683	0	979	1503.64	8.449	0
510.416	513.872	11.213	35.398	39.8742	0.0371	0.1334	0.2683	0	980	1503.64	8.449	0
511.047	514.509	11.2075	35.3978	39.8689	0.0371	0.145	0.2622	0	981	1503.63	8.449	0
511.645	515.112	11.2	35.3972	39.8613	0.0493	0.1374	0.2622	0	982	1503.61	8.449	0
512.277	515.749	11.19	35.3964	39.8512	0.0493	0.1415	0.2683	0	983	1503.58	8.45	0
512.977	516.454	11.1842	35.3963	39.8458	0.0493	0.1415	0.2622	0	984	1503.58	8.45	0
513.751	517.235	11.1841	35.3971	39.8468	0.0493	0.1339	0.2622	0	985	1503.59	8.45	0
514.492	517.981	11.1832	35.3972	39.8464	0.0371	0.1339	0.2683	0	986	1503.6	8.45	0
515.164	518.659	11.1816	35.397	39.845	0.0249	0.1456	0.2744	0	987	1503.6	8.45	0
515.776	519.276	11.1777	35.3966	39.841	0.0493	0.1456	0.2622	0	988	1503.6	8.45	0
516.408	519.913	11.1679	35.3958	39.8311	0.0493	0.138	0.2622	0	989	1503.57	8.45	0
517.107	520.618	11.1517	35.3942	39.8142	0.0493	0.1381	0.2683	0	990	1503.53	8.45	0
517.855	521.371	11.1313	35.3924	39.793	0.0493	0.1382	0.2683	0	991	1503.46	8.45	0
518.609	522.132	11.1164	35.3913	39.7779	0.0616	0.1382	0.2744	0	992	1503.42	8.45	0
519.322	522.851	11.1101	35.3909	39.7717	0.0371	0.1383	0.2683	0	993	1503.41	8.45	0
519.974	523.508	11.1061	35.3906	39.7679	0.0371	0.1383	0.2683	0	994	1503.41	8.45	0
520.593	524.131	11.1046	35.3907	39.7669	0.0493	0.1266	0.2744	0	995	1503.41	8.45	0
521.204	524.748	11.1042	35.3909	39.7669	0.0493	0.1266	0.2622	0	996	1503.42	8.45	0
521.87	525.419	11.1001	35.3903	39.7626	0.0371	0.1343	0.2683	0	997	1503.42	8.45	0
522.604	526.159	11.0983	35.39	39.7609	0.0371	0.1344	0.2683	0	998	1503.42	8.45	0
523.385	526.947	11.0936	35.3896	39.7563	0.0493	0.1344	0.2561	0	999	1503.42	8.45	0
524.146	527.714	11.089	35.3894	39.7521	0.0493	0.1344	0.2683	0	1000	1503.42	8.45	0
524.839	528.412	11.0875	35.3893	39.7508	0.0493	0.1344	0.2622	0	1001	1503.42	8.45	0
525.437	529.015	11.0877	35.3894	39.7514	0.0493	0.1344	0.2683	0	1002	1503.43	8.45	0
525.96	529.543	11.0897	35.391	39.7551	0.0371	0.1344	0.2744	0	1003	1503.45	8.45	0
526.477	530.063	11.0938	35.3944	39.7628	0.0249	0.1344	0.2622	0	1004	1503.48	8.45	0
527.095	530.686	11.0939	35.3953	39.7639	0.0249	0.1345	0.2622	0	1005	1503.49	8.45	0
527.87	531.467	11.089	35.3949	39.7592	0.0493	0.1345	0.2622	0	1006	1503.48	8.45	0
528.753	532.358	11.0784	35.3941	39.7485	0.0371	0.1345	0.2683	0	1007	1503.46	8.45	0
529.65	533.262	11.0688	35.3934	39.739	0.0249	0.1346	0.2683	0	1008	1503.44	8.45	0
530.451	534.07	11.0611	35.3928	39.7314	0.0493	0.1464	0.2805	0	1009	1503.43	8.45	0
531.131	534.755	11.0559	35.3926	39.7264	0.0616	0.1464	0.2683	0	1010	1503.42	8.45	0
531.722	535.351	11.0527	35.3923	39.7234	0.0616	0.1387	0.2622	0	1011	1503.42	8.45	0
532.245	535.879	11.0495	35.3918	39.72	0.0493	0.1387	0.2744	0	1012	1503.41	8.45	0
532.741	536.379	11.0457	35.3915	39.7163	0.0493	0.1387	0.2744	0	1013	1503.41	8.45	0
533.278	536.92	11.0393	35.3912	39.71	0.0493	0.1388	0.2683	0	1014	1503.39	8.45	0
533.91	537.557	11.0338	35.3907	39.7045	0.0493	0.1388	0.2683	0	1015	1503.38	8.45	0
534.658	538.31	11.028	35.3905	39.699	0.0493	0.1388	0.2744	0	1016	1503.37	8.45	0
535.5	539.16	11.0252	35.3903	39.6965	0.0493	0.1389	0.2683	0	1017	1503.38	8.45	0
536.35	540.016	11.0229	35.3901	39.6944	0.0493	0.1389	0.2622	0	1018	1503.38	8.45	0
537.151	540.824	11.0182	35.3896	39.6898	0.0493	0.1389	0.2622	0	1019	1503.38	8.446	0
537.878	541.557	11.0091	35.3892	39.6809	0.0371	0.139	0.2622	0	1020	1503.36	8.446	0
538.558	542.242	11.0009	35.3889	39.6731	0.0371	0.139	0.2744	0	1021	1503.34	8.446	0
539.176	542.866	10.9938	35.3886	39.6662	0.0493	0.1272	0.2622	0	1022	1503.33	8.446	0
539.747	543.442	10.9927	35.3885	39.6653	0.0493	0.1391	0.2622	0	1023	1503.33	8.446	0
540.312	544.01	10.9908	35.3881	39.6634	0.0371	0.135	0.2744	0	1024	1503.33	8.446	0
540.91	544.613	10.9896	35.3879	39.6622	0.0371	0.1273	0.2622	0	1025	1503.34	8.446	0
541.576	545.285	10.9846	35.3875	39.6573	0.0493	0.1351	0.2561	0	1026	1503.33	8.446	0
542.303	546.018	10.9825	35.3881	39.6562	0.0249	0.1351	0.2622	0	1027	1503.34	8.451	0
543.024	546.744	10.9822	35.3887	39.6568	0.0371	0.1351	0.2622	0	1028	1503.35	8.446	0
543.697	547.423	10.981	35.3887	39.656	0.0371	0.1351	0.2683	0	1029	1503.36	8.446	0
544.356	548.088	10.9808	35.3887	39.656	0.0493	0.1351	0.2744	0	1030	1503.37	8.446	0
545.09	548.828	10.98	35.3891	39.6561	0.0493	0.1352	0.2744	0	1031	1503.38	8.446	0
545.885	549.63	10.9765	35.389	39.6529	0.0371	0.1352	0.2683	0	1032	1503.38	8.446	0
546.688	550.438	10.968	35.3881	39.6442	0.0371	0.1352	0.2744	0	1033	1503.36	8.446	0
547.435	551.192	10.9598	35.3873	39.6358	0.0249	0.1353	0.2744	0	1034	1503.34	8.446	0
548.129	551.891	10.9467	35.3863	39.6225	0.0371	0.1235	0.2683	0	1035	1503.3	8.446	0
548.741	552.508	10.9354	35.3854	39.6111	0.0371	0.1354	0.2683	0	1036	1503.27	8.446	0
549.291	553.063	10.9217	35.3843	39.597	0.0616	0.1314	0.2622	0	1037	1503.23	8.446	0
549.849	553.626	10.9102	35.3836	39.5855	0.0493	0.1355	0.2744	0	1038	1503.2	8.446	0
550.501	554.284	10.9026	35.383	39.5779	0.0493	0.1434	0.2683	0	1039	1503.18	8.446	0
551.222	555.01	10.8978	35.3827	39.5733	0.0493	0.1355	0.2744	0	1040	1503.18	8.446	0
551.983	555.778	10.8891	35.3824	39.565	0.0493	0.1356	0.2744	0	1041	1503.16	8.446	0
552.738	556.539	10.8813	35.3818	39.5572	0.0738	0.1356	0.2622	0	1042	1503.14	8.446	0
553.459	557.265	10.8728	35.3813	39.5488	0.0493	0.1357	0.2683	0	1043	1503.12	8.446	0
554.152	557.965	10.8675	35.381	39.5437	0.0371	0.1357	0.2683	0	1044	1503.12	8.447	0
554.819	558.636	10.8632	35.3806	39.5395	0.0371	0.1357	0.2622	0	1045	1503.11	8.447	0
555.458	559.281	10.8544	35.3794	39.5301	0.0493	0.1358	0.2744	0	1046	1503.09	8.447	0
556.097	559.925	10.8326	35.3793	39.5094	0.0493	0.1358	0.2683	0	1047	1503.02	8.447	0
556.763	560.597	10.8298	35.3787	39.5064	0.0493	0.1359	0.2683	0	1048	1503.02	8.447	0
557.498	561.337	10.8279	35.3783	39.5045	0.0493	0.1479	0.2744	0	1049	1503.03	8.447	0
558.307	562.153	10.8238	35.3781	39.5006	0.0493	0.1479	0.2744	0	1050	1503.03	8.447	0
559.129	562.983	10.8231	35.3781	39.5003	0.0371	0.14	0.2744	0	1051	1503.04	8.447	0
559.898	563.757	10.82	35.3778	39.4974	0.0493	0.14	0.2683	0	1052	1503.04	8.447	0
560.571	564.436	10.8183	35.3777	39.496	0.0616	0.152	0.2683	0	1053	1503.04	8.447	0
561.128	564.998	10.8183	35.3778	39.4963	0.0493	0.1401	0.2683	0	1054	1503.05	8.447	0
561.597	565.471	10.8183	35.3777	39.4964	0.0127	0.1441	0.2683	0	1055	1503.06	8.447	0
562.019	565.896	10.8185	35.3778	39.4969	0.0371	0.1521	0.2622	0	1056	1503.07	8.447	0
562.515	566.397	10.819	35.3783	39.4981	0.0249	0.1441	0.2561	0	1057	1503.08	8.447	0
563.182	567.069	10.8192	35.3789	39.4992	0.0493	0.1442	0.2744	0	1058	1503.09	8.447	0
564.066	567.96	10.8202	35.3796	39.5012	0.0493	0.1442	0.2683	0	1059	1503.11	8.447	0
565.072	568.974	10.8206	35.3797	39.5022	0.0493	0.1442	0.2561	0	1060	1503.13	8.447	0
566.058	569.968	10.8205	35.3798	39.5026	0.0616	0.1442	0.2622	0	1061	1503.14	8.447	0
566.901	570.818	10.8203	35.3797	39.5027	0.0371	0.1322	0.2683	0	1062	1503.16	8.447	0
567.54	571.463	10.8201	35.3797	39.5028	0.0371	0.1322	0.2683	0	1063	1503.17	8.447	0
568.009	571.936	10.8211	35.3796	39.5038	0.0493	0.1402	0.2683	0	1064	1503.18	8.447	0
568.417	572.347	10.8215	35.3793	39.5042	0.0493	0.1402	0.2683	0	1065	1503.19	8.442	0
568.866	572.8	10.8176	35.3798	39.501	0.0493	0.1402	0.2683	0	1066	1503.18	8.447	0
569.444	573.383	10.8155	35.3814	39.5009	0.0371	0.1402	0.2683	0	1067	1503.18	8.442	0
570.179	574.123	10.8142	35.3817	39.5002	0.0493	0.1402	0.2683	0	1068	1503.19	8.442	0
571.028	574.98	10.8136	35.3819	39.5002	0.0493	0.1403	0.2683	0	1069	1503.2	8.442	0
571.892	575.851	10.8132	35.3819	39.5003	0.0493	0.1403	0.2744	0	1070	1503.22	8.442	0
572.701	576.667	10.8121	35.3822	39.4999	0.0371	0.1283	0.2805	0	1071	1503.23	8.442	0
573.435	577.407	10.812	35.3824	39.5002	0.0371	0.1283	0.2744	0	1072	1503.24	8.442	0
574.088	578.066	10.8106	35.3828	39.4996	0.0738	0.1363	0.2744	0	1073	1503.25	8.442	0
574.68	578.662	10.8103	35.3828	39.4997	0.0616	0.1363	0.2622	0	1074	1503.25	8.442	0
575.217	579.204	10.8083	35.3827	39.4979	0.0616	0.1363	0.2683	0	1075	1503.26	8.447	0
575.754	579.746	10.8058	35.3832	39.4962	0.0616	0.1363	0.2683	0	1076	1503.26	8.442	0
576.326	580.322	10.804	35.3836	39.4951	0.0493	0.1243	0.2683	0	1077	1503.26	8.442	0
577.04	581.042	10.7993	35.3834	39.4907	0.0371	0.1364	0.2744	0	1078	1503.26	8.442	0
577.89	581.899	10.7956	35.3836	39.4877	0.0493	0.1323	0.2744	0	1079	1503.26	8.442	0
578.794	582.811	10.7944	35.3847	39.488	0.0616	0.1243	0.2683	0	1080	1503.27	8.442	0
579.651	583.675	10.802	35.3901	39.5011	0.0371	0.1323	0.2683	0	1081	1503.32	8.442	0
580.365	584.395	10.8038	35.3919	39.5051	0.0371	0.1323	0.2683	0	1082	1503.34	8.442	0
580.936	584.971	10.8029	35.3915	39.504	0.0371	0.1324	0.2683	0	1083	1503.34	8.442	0
581.433	585.471	10.8002	35.3911	39.5012	0.0371	0.1203	0.2683	0	1084	1503.34	8.442	0
581.95	585.993	10.7785	35.3889	39.4783	0.0249	0.1204	0.2622	0	1085	1503.27	8.442	0
582.542	586.589	10.7505	35.387	39.4498	0.0371	0.1285	0.2683	0	1086	1503.18	8.442	0
583.208	587.262	10.7356	35.385	39.4338	0.0371	0.1285	0.2622	0	1087	1503.13	8.443	0
583.915	587.975	10.72	35.3824	39.4166	0.0249	0.1286	0.2622	0	1088	1503.09	8.443	0
584.677	588.743	10.7027	35.3795	39.3974	0.0371	0.1287	0.2622	0	1089	1503.03	8.443	0
585.486	589.559	10.6881	35.3773	39.3815	0.0493	0.1287	0.2683	0	1090	1502.99	8.443	0
586.309	590.389	10.6746	35.3754	39.3671	0.0616	0.1288	0.2744	0	1091	1502.95	8.443	0
587.078	591.164	10.6674	35.3741	39.3592	0.0493	0.1288	0.2683	0	1092	1502.94	8.443	0
587.738	591.829	10.6592	35.3731	39.3505	0.0371	0.141	0.2683	0	1093	1502.92	8.443	0
588.296	592.392	10.6515	35.3722	39.3426	0.0493	0.1411	0.2683	0	1094	1502.9	8.443	0
588.84	592.941	10.6457	35.3717	39.3367	0.0493	0.133	0.2744	0	1095	1502.89	8.443	0
589.438	593.544	10.6377	35.3709	39.3286	0.0493	0.133	0.2683	0	1096	1502.87	8.443	0
590.119	594.23	10.6339	35.3707	39.325	0.0493	0.1331	0.2683	0	1097	1502.87	8.443	0
590.846	594.964	10.6324	35.3707	39.3239	0.0371	0.1331	0.2683	0	1098	1502.87	8.443	0
591.574	595.698	10.633	35.3712	39.3253	0.0371	0.1453	0.2744	0	1099	1502.89	8.443	0
592.261	596.391	10.6358	35.3727	39.3298	0.0493	0.1453	0.2683	0	1100	1502.91	8.443	0
592.948	597.084	10.641	35.3744	39.3367	0.0493	0.1372	0.2622	0	1101	1502.94	8.443	0
593.635	597.777	10.6384	35.3752	39.3353	0.0493	0.1372	0.2683	0	1102	1502.95	8.443	0
594.363	598.51	10.6329	35.3764	39.3315	0.0493	0.1372	0.2622	0	1103	1502.94	8.443	0
595.125	599.279	10.6345	35.3771	39.334	0.0493	0.1372	0.2622	0	1104	1502.96	8.443	0
595.846	600.006	10.6366	35.3776	39.337	0.0493	0.125	0.2744	0	1105	1502.98	8.443	0
596.513	600.678	10.6384	35.3781	39.3395	0.0616	0.125	0.2744	0	1106	1503	8.443	0
597.132	601.302	10.6419	35.3802	39.3452	0.0493	0.1332	0.2683	0	1107	1503.02	8.438	0
597.737	601.913	10.6473	35.3832	39.3537	0.0738	0.1332	0.2805	0	1108	1503.06	8.443	0
598.336	602.517	10.6529	35.3869	39.363	0.0616	0.1332	0.2866	0	1109	1503.09	8.438	0
598.948	603.134	10.6574	35.3892	39.3698	0.0493	0.1331	0.2683	0	1110	1503.12	8.438	0
599.581	603.772	10.6541	35.3888	39.3666	0.0493	0.1332	0.2744	0	1111	1503.12	8.443	0
600.275	604.472	10.6517	35.3884	39.3641	0.0371	0.1332	0.2744	0	1112	1503.12	8.438	0
601.023	605.227	10.6493	35.3877	39.3614	0.0493	0.1332	0.2622	0	1113	1503.12	8.443	0
601.806	606.016	10.6465	35.3871	39.3586	0.0616	0.1332	0.2744	0	1114	1503.12	8.438	0
602.561	606.778	10.6123	35.3805	39.3194	0.0493	0.1334	0.2683	0	1115	1503.01	8.438	0
603.282	607.505	10.5863	35.377	39.2914	0.0249	0.1335	0.2683	0	1116	1502.92	8.439	0
603.997	608.225	10.5846	35.3767	39.2898	0.0371	0.1335	0.2744	0	1117	1502.93	8.439	0
604.704	608.939	10.5848	35.3764	39.29	0.0371	0.1335	0.2744	0	1118	1502.94	8.439	0
605.425	609.666	10.5856	35.3774	39.292	0.0371	0.1335	0.2683	0	1119	1502.95	8.439	0
606.133	610.38	10.5883	35.3793	39.2969	0.0616	0.1335	0.2683	0	1120	1502.98	8.439	0
606.773	611.025	10.5922	35.3812	39.3028	0.0616	0.1335	0.2683	0	1121	1503.01	8.439	0
607.303	611.56	10.5933	35.3814	39.3042	0.0371	0.1335	0.2683	0	1122	1503.02	8.439	0
607.773	612.033	10.5934	35.3814	39.3045	0.0371	0.1335	0.2683	0	1123	1503.03	8.439	0
608.276	612.541	10.5934	35.3813	39.3047	0.0493	0.1335	0.2744	0	1124	1503.03	8.439	0
608.916	613.186	10.5917	35.381	39.303	0.0249	0.1213	0.2744	0	1125	1503.04	8.439	0
609.692	613.969	10.5876	35.3806	39.299	0.0616	0.1336	0.2744	0	1126	1503.04	8.439	0
610.556	614.84	10.584	35.3801	39.2955	0.0371	0.1295	0.2805	0	1127	1503.04	8.439	0
611.461	615.753	10.5814	35.3798	39.2931	0.0371	0.1213	0.2622	0	1128	1503.04	8.439	0
612.345	616.645	10.5793	35.3795	39.2911	0.0371	0.1295	0.2744	0	1129	1503.05	8.439	0
613.162	617.468	10.5754	35.3791	39.2874	0.0493	0.1296	0.2805	0	1130	1503.05	8.439	0
613.836	618.148	10.5682	35.378	39.2797	0.0616	0.1296	0.2744	0	1131	1503.03	8.439	0
614.387	618.704	10.5615	35.3772	39.2727	0.0493	0.1296	0.2683	0	1132	1503.02	8.439	0
614.877	619.198	10.5579	35.3768	39.2692	0.0493	0.1297	0.2622	0	1133	1503.01	8.439	0
615.367	619.692	10.5543	35.3764	39.2654	0.0493	0.1297	0.2683	0	1134	1503.01	8.439	0
615.891	620.221	10.5507	35.3764	39.2622	0.0493	0.1297	0.2744	0	1135	1503	8.439	0
616.524	620.859	10.5617	35.3814	39.278	0.0493	0.1297	0.2805	0	1136	1503.06	8.439	0
617.273	621.614	10.5645	35.3825	39.2821	0.0493	0.142	0.2744	0	1137	1503.08	8.439	0
618.096	622.445	10.5525	35.3807	39.2692	0.0371	0.1297	0.2683	0	1138	1503.05	8.439	0
618.92	623.275	10.5439	35.3802	39.2608	0.0249	0.1339	0.2683	0	1139	1503.03	8.439	0
619.682	624.044	10.5442	35.3806	39.2619	0.0493	0.1422	0.2683	0	1140	1503.05	8.439	0
620.356	624.724	10.545	35.3814	39.2637	0.0493	0.1339	0.2805	0	1141	1503.06	8.439	0
620.996	625.369	10.5456	35.3817	39.2649	0.0493	0.1339	0.2683	0	1142	1503.07	8.439	0
621.656	626.035	10.5461	35.3819	39.2658	0.0493	0.1339	0.2622	0	1143	1503.09	8.439	0
622.329	626.714	10.5474	35.3829	39.2683	0.0616	0.134	0.2622	0	1144	1503.1	8.439	0
623.03	627.421	10.5482	35.3837	39.2703	0.0493	0.134	0.2744	0	1145	1503.12	8.439	0
623.745	628.142	10.5493	35.3842	39.2721	0.0493	0.134	0.2683	0	1146	1503.14	8.439	0
624.453	628.856	10.5498	35.3845	39.2732	0.0371	0.134	0.2744	0	1147	1503.15	8.439	0
625.161	629.57	10.543	35.3838	39.2663	0.0493	0.134	0.2683	0	1148	1503.14	8.439	0
625.855	630.27	10.5347	35.3837	39.2585	0.0371	0.1341	0.2622	0	1149	1503.12	8.439	0
626.495	630.915	10.5293	35.3834	39.2534	0.0493	0.1341	0.2683	0	1150	1503.11	8.439	0
627.08	631.506	10.5251	35.3831	39.2492	0.0493	0.1341	0.2683	0	1151	1503.1	8.439	0
627.625	632.055	10.5191	35.3825	39.2431	0.0371	0.1341	0.2622	0	1152	1503.09	8.439	0
628.183	632.618	10.5078	35.3817	39.2318	0.0493	0.1466	0.2622	0	1153	1503.06	8.439	0
628.83	633.27	10.4989	35.3812	39.2231	0.0493	0.1467	0.2622	0	1154	1503.04	8.439	0
629.606	634.053	10.4895	35.3805	39.2138	0.0493	0.1384	0.2683	0	1155	1503.01	8.439	0
630.463	634.918	10.4832	35.38	39.2075	0.0493	0.1384	0.2744	0	1156	1503.01	8.439	0
631.328	635.79	10.4803	35.3797	39.2048	0.0493	0.1385	0.2622	0	1157	1503.01	8.439	0
632.151	636.62	10.4736	35.3787	39.1978	0.0616	0.1385	0.2561	0	1158	1503	8.435	0
632.88	637.355	10.4615	35.3782	39.186	0.0493	0.1386	0.2622	0	1159	1502.97	8.435	0
633.526	638.007	10.4553	35.3778	39.18	0.0616	0.1386	0.2805	0	1160	1502.95	8.435	0
634.077	638.563	10.4506	35.3774	39.1753	0.0493	0.1261	0.2622	0	1161	1502.94	8.435	0
634.561	639.051	10.4461	35.3771	39.1709	0.0371	0.1386	0.2744	0	1162	1502.94	8.435	0
635.044	639.538	10.4414	35.3773	39.1667	0.0371	0.147	0.2683	0	1163	1502.93	8.435	0
635.595	640.094	10.4403	35.3781	39.1668	0.0493	0.1262	0.2744	0	1164	1502.93	8.435	0
636.269	640.774	10.44	35.3792	39.1679	0.0371	0.1387	0.2622	0	1165	1502.95	8.435	0
637.045	641.557	10.4372	35.3793	39.1657	0.0371	0.1471	0.2622	0	1166	1502.95	8.435	0
637.883	642.401	10.4347	35.3793	39.1636	0.0493	0.1387	0.2683	0	1167	1502.95	8.435	0
638.699	643.225	10.4341	35.3808	39.1649	0.0371	0.1388	0.2683	0	1168	1502.97	8.435	0
639.455	643.987	10.4319	35.3821	39.1644	0.0493	0.1388	0.2683	0	1169	1502.97	8.435	0
640.122	644.66	10.4301	35.382	39.163	0.0371	0.1388	0.2683	0	1170	1502.98	8.435	0
640.708	645.251	10.4271	35.3815	39.1597	0.0371	0.1513	0.2744	0	1171	1502.98	8.435	0
641.266	645.814	10.4202	35.3807	39.1525	0.0616	0.1514	0.2744	0	1172	1502.96	8.435	0
641.845	646.398	10.4158	35.3804	39.1483	0.0616	0.143	0.2683	0	1173	1502.95	8.435	0
642.478	647.036	10.4031	35.3791	39.1353	0.0371	0.1431	0.2683	0	1174	1502.92	8.435	0
643.152	647.716	10.3833	35.3781	39.1156	0.0493	0.1432	0.2744	0	1175	1502.85	8.435	0
643.867	648.437	10.379	35.3775	39.1111	0.0371	0.1432	0.2805	0	1176	1502.85	8.435	0
644.602	649.179	10.3706	35.3766	39.1025	0.0371	0.1558	0.2622	0	1177	1502.83	8.435	0
645.351	649.934	10.362	35.3759	39.0939	0.0493	0.1559	0.2683	0	1178	1502.81	8.435	0
646.093	650.682	10.3554	35.3754	39.0875	0.0371	0.1475	0.2622	0	1179	1502.8	8.435	0
646.787	651.383	10.3517	35.375	39.0838	0.0493	0.1475	0.2683	0	1180	1502.8	8.435	0
647.414	652.015	10.3486	35.3746	39.0807	0.0371	0.1475	0.2744	0	1181	1502.8	8.435	0
647.972	652.578	10.3458	35.3743	39.078	0.0371	0.1475	0.2683	0	1182	1502.79	8.435	0
648.53	653.141	10.3449	35.374	39.0771	0.0249	0.1476	0.2683	0	1183	1502.8	8.435	0
649.122	653.738	10.3434	35.3736	39.0756	0.0371	0.1476	0.2683	0	1184	1502.8	8.435	0
649.776	654.398	10.3349	35.3728	39.0668	0.0493	0.1476	0.2683	0	1185	1502.78	8.435	0
650.484	655.112	10.3273	35.3723	39.0594	0.0493	0.1477	0.2744	0	1186	1502.77	8.435	0
651.22	655.854	10.3227	35.3718	39.0548	0.0493	0.1477	0.2744	0	1187	1502.76	8.435	0
651.996	656.637	10.317	35.3711	39.0491	0.0493	0.1477	0.2683	0	1188	1502.75	8.435	0
652.779	657.426	10.3073	35.3703	39.0393	0.0371	0.1478	0.2683	0	1189	1502.73	8.435	0
653.541	658.196	10.294	35.3698	39.0264	0.0371	0.1478	0.2744	0	1190	1502.69	8.435	0
654.229	658.889	10.2856	35.3692	39.0181	0.0493	0.1479	0.2744	0	1191	1502.67	8.435	0
654.822	659.487	10.2801	35.3689	39.0128	0.0493	0.1479	0.2744	0	1192	1502.66	8.435	0
655.373	660.044	10.2763	35.3686	39.009	0.0493	0.1479	0.2744	0	1193	1502.66	8.436	0
655.932	660.607	10.2736	35.3683	39.0065	0.0493	0.148	0.2683	0	1194	1502.66	8.436	0
656.517	661.198	10.2716	35.3681	39.0046	0.0493	0.1607	0.2622	0	1195	1502.66	8.436	0
657.144	661.83	10.2672	35.3676	39.0002	0.0371	0.1607	0.2683	0	1196	1502.65	8.436	0
657.831	662.523	10.2626	35.3672	38.9958	0.0493	0.1395	0.2683	0	1197	1502.65	8.436	0
658.608	663.306	10.2595	35.367	38.9929	0.0371	0.1396	0.2805	0	1198	1502.65	8.436	0
659.404	664.11	10.2556	35.3667	38.9892	0.0371	0.1481	0.2744	0	1199	1502.65	8.436	0
660.167	664.879	10.2525	35.3667	38.9866	0.0493	0.1481	0.2744	0	1200	1502.65	8.436	0
660.869	665.587	10.2513	35.3668	38.9858	0.0493	0.1482	0.2744	0	1201	1502.66	8.436	0
661.529	666.253	10.2512	35.3667	38.9859	0.0493	0.1482	0.2683	0	1202	1502.67	8.436	0
662.156	666.886	10.252	35.367	38.9873	0.0371	0.1482	0.2683	0	1203	1502.68	8.436	0
662.762	667.497	10.2574	35.3703	38.9959	0.0249	0.1482	0.2744	0	1204	1502.72	8.436	0
663.355	668.095	10.2604	35.3712	39	0.0371	0.1482	0.2744	0	1205	1502.74	8.436	0
663.927	668.672	10.2637	35.3728	39.005	0.0493	0.1355	0.2683	0	1206	1502.76	8.436	0
664.54	669.29	10.2644	35.373	39.0061	0.0493	0.1355	0.2622	0	1207	1502.77	8.431	0
665.241	669.998	10.264	35.373	39.006	0.0493	0.1313	0.2683	0	1208	1502.78	8.431	0
666.045	670.809	10.2622	35.3728	39.0045	0.0493	0.1313	0.2683	0	1209	1502.79	8.436	0
666.828	671.599	10.2602	35.3727	39.0028	0.0493	0.1399	0.2744	0	1210	1502.8	8.436	0
667.557	672.334	10.2576	35.3726	39.0005	0.0738	0.1272	0.2683	0	1211	1502.8	8.436	0
668.224	673.007	10.2544	35.3724	38.9976	0.0616	0.1272	0.2683	0	1212	1502.8	8.431	0
668.885	673.674	10.2515	35.3723	38.995	0.0371	0.1358	0.2683	0	1213	1502.8	8.436	0
669.559	674.354	10.2501	35.3722	38.9939	0.0493	0.1358	0.2744	0	1214	1502.8	8.431	0
670.22	675.02	10.2468	35.3722	38.991	0.0493	0.1358	0.2622	0	1215	1502.8	8.431	0
670.82	675.625	10.2471	35.3735	38.9928	0.0616	0.1359	0.2683	0	1216	1502.82	8.431	0
671.337	676.147	10.2453	35.3742	38.992	0.0616	0.1359	0.2744	0	1217	1502.82	8.431	0
671.862	676.677	10.24	35.3741	38.987	0.0616	0.1359	0.2683	0	1218	1502.81	8.431	0
672.489	677.309	10.2315	35.3726	38.9778	0.0493	0.1232	0.2683	0	1219	1502.79	8.431	0
673.245	678.072	10.2119	35.3685	38.9553	0.0371	0.136	0.2744	0	1220	1502.72	8.431	0
674.069	678.903	10.1905	35.3658	38.9325	0.0371	0.1447	0.2805	0	1221	1502.65	8.431	0
674.879	679.721	10.1885	35.3648	38.93	0.0371	0.1361	0.2744	0	1222	1502.66	8.431	0
675.656	680.504	10.1824	35.3636	38.9233	0.0493	0.1362	0.2683	0	1223	1502.65	8.431	0
676.412	681.267	10.1759	35.3626	38.9165	0.0371	0.149	0.2744	0	1224	1502.64	8.431	0
677.148	682.009	10.1725	35.3618	38.9128	0.0493	0.1619	0.2622	0	1225	1502.64	8.431	0
677.795	682.662	10.1695	35.3614	38.9098	0.0493	0.1533	0.2683	0	1226	1502.64	8.431	0
678.319	683.191	10.1668	35.361	38.907	0.0493	0.1575	0.2622	0	1227	1502.63	8.431	0
678.789	683.665	10.1618	35.3606	38.9021	0.0616	0.1575	0.2805	0	1228	1502.62	8.431	0
679.294	684.174	10.1561	35.3604	38.8967	0.0371	0.1617	0.2622	0	1229	1502.61	8.431	0
679.9	684.785	10.1528	35.3603	38.8937	0.0493	0.1618	0.2622	0	1230	1502.61	8.431	0
680.595	685.486	10.1501	35.3604	38.8915	0.0493	0.1531	0.2683	0	1231	1502.61	8.431	0
681.337	686.236	10.1501	35.3603	38.8917	0.0493	0.1531	0.2683	0	1232	1502.62	8.431	0
682.08	686.985	10.1534	35.3627	38.8976	0.0493	0.1531	0.2622	0	1233	1502.65	8.431	0
682.809	687.72	10.1622	35.3681	38.9116	0.0249	0.1531	0.2683	0	1234	1502.7	8.431	0
683.531	688.449	10.1613	35.368	38.9109	0.0371	0.1531	0.2805	0	1235	1502.71	8.431	0
684.253	689.177	10.1602	35.368	38.9102	0.0616	0.1532	0.2805	0	1236	1502.72	8.431	0
684.955	689.885	10.1593	35.3678	38.9095	0.0616	0.1403	0.2805	0	1237	1502.72	8.431	0
685.636	690.572	10.1586	35.3677	38.9091	0.0493	0.1403	0.2744	0	1238	1502.73	8.431	0
686.303	691.246	10.1575	35.3677	38.9082	0.0371	0.149	0.2683	0	1239	1502.74	8.431	0
686.992	691.94	10.1558	35.3674	38.9066	0.0371	0.1362	0.2622	0	1240	1502.75	8.431	0
687.693	692.648	10.1493	35.367	38.9004	0.0371	0.1362	0.2683	0	1241	1502.73	8.431	0
688.347	693.308	10.1461	35.3667	38.8973	0.0493	0.1449	0.2744	0	1242	1502.73	8.431	0
688.933	693.899	10.1437	35.3665	38.895	0.0371	0.1449	0.2683	0	1243	1502.73	8.432	0
689.472	694.442	10.1452	35.3686	38.8988	0.0493	0.1449	0.2744	0	1244	1502.75	8.432	0
690.003	694.978	10.1457	35.3706	38.9015	0.0616	0.1449	0.2744	0	1245	1502.76	8.431	0
690.609	695.59	10.1401	35.3703	38.8961	0.0493	0.145	0.2683	0	1246	1502.75	8.432	0
691.277	696.264	10.136	35.3708	38.8929	0.0493	0.145	0.2683	0	1247	1502.75	8.432	0
691.979	696.971	10.1309	35.3715	38.8892	0.0493	0.145	0.2622	0	1248	1502.74	8.432	0
692.735	697.734	10.1266	35.3715	38.8852	0.0371	0.1322	0.2744	0	1249	1502.74	8.432	0
693.518	698.525	10.1226	35.3718	38.8821	0.0371	0.1322	0.2683	0	1250	1502.74	8.432	0
694.315	699.329	10.1183	35.372	38.8785	0.0371	0.1409	0.2683	0	1251	1502.74	8.432	0
695.078	700.099	10.1134	35.3719	38.8742	0.0493	0.141	0.2805	0	1252	1502.73	8.432	0
695.807	700.834	10.1025	35.3711	38.8632	0.0493	0.141	0.2744	0	1253	1502.7	8.432	0
696.509	701.542	10.0939	35.3703	38.8546	0.0371	0.1411	0.2683	0	1254	1502.68	8.432	0
697.177	702.216	10.0817	35.3688	38.8417	0.0493	0.1411	0.2744	0	1255	1502.65	8.432	0
697.783	702.828	10.0742	35.368	38.834	0.0616	0.1411	0.2805	0	1256	1502.63	8.432	0
698.295	703.344	10.0725	35.3677	38.8324	0.0616	0.1412	0.2744	0	1257	1502.63	8.427	0
698.656	703.709	10.0786	35.3683	38.839	0.0371	0.1412	0.2744	0	1258	1502.66	8.432	0
698.963	704.018	10.0709	35.3674	38.8309	0.0493	0.1542	0.2805	0	1259	1502.64	8.427	0
699.181	704.238	10.0712	35.3678	38.8317	0.0493	0.1542	0.2805	0	1260	1502.64	8.427	0
699.447	704.507	10.0753	35.3662	38.8341	0.0371	0.1454	0.2744	0	1261	1502.66	8.427	0
699.802	704.864	10.0661	35.3668	38.826	0.0616	0.1454	0.2866	0	1262	1502.63	8.427	0
700.231	705.298	10.0628	35.3665	38.8228	0.0371	0.1455	0.2805	0	1263	1502.63	8.427	0
700.715	705.786	10.0586	35.3662	38.8186	0.0493	0.1455	0.2744	0	1264	1502.62	8.427	0
701.103	706.178	10.0546	35.3659	38.8148	0.0616	0.1455	0.2744	0	1265	1502.61	8.427	0
701.356	706.432	10.0513	35.3657	38.8115	0.0493	0.1455	0.2683	0	1266	1502.6	8.427	0
701.533	706.611	10.0499	35.3652	38.8098	0.0493	0.1455	0.2683	0	1267	1502.6	8.427	0
701.663	706.742	10.0475	35.3651	38.8074	0.0493	0.1455	0.2866	0	1268	1502.59	8.427	0
701.779	706.859	10.0442	35.3651	38.8043	0.0371	0.1456	0.2866	0	1269	1502.58	8.427	0
701.888	706.97	10.0426	35.3649	38.8026	0.0493	0.1456	0.2744	0	1270	1502.58	8.427	0
702.004	707.087	10.0411	35.3648	38.8011	0.0493	0.1456	0.2683	0	1271	1502.58	8.427	0
702.1	707.183	10.0401	35.3648	38.8002	0.0371	0.1586	0.2744	0	1272	1502.57	8.427	0
702.169	707.253	10.0395	35.3647	38.7995	0.0371	0.1586	0.2744	0	1273	1502.57	8.427	0
702.203	707.287	10.0392	35.3646	38.7992	0.0249	0.1498	0.2683	0	1274	1502.57	8.427	0
702.149	707.233	10.0404	35.3646	38.8003	0.0249	0.1498	0.2744	0	1275	1502.57	8.427	0
702.075	707.158	10.0405	35.3646	38.8005	0.0493	0.1368	0.2805	0	1276	1502.57	8.427	0
702.027	707.11	10.0403	35.3646	38.8002	0.0493	0.1498	0.2805	0	1277	1502.57	8.427	0
702.035	707.117	10.04	35.3645	38.7998	0.0371	0.1586	0.2744	0	1278	1502.57	8.427	0
702.096	707.18	10.0397	35.3645	38.7996	0.0371	0.1498	0.2744	0	1279	1502.57	8.427	0
702.22	707.304	10.0391	35.3643	38.7988	0.0493	0.1498	0.2744	0	1280	1502.57	8.427	0
702.37	707.455	10.0388	35.3644	38.7988	0.0493	0.1498	0.2805	0	1281	1502.57	8.427	0
702.513	707.6	10.0388	35.3646	38.799	0.0493	0.1498	0.2683	0	1282	1502.58	8.427	0
702.616	707.703	10.039	35.3648	38.7994	0.0616	0.1498	0.2622	0	1283	1502.58	8.427	0
702.664	707.752	10.0395	35.3648	38.7998	0.0493	0.1498	0.2744	0	1284	1502.58	8.427	0
702.644	707.732	10.0395	35.3648	38.8	0.0371	0.1498	0.2622	0	1285	1502.58	8.427	0
702.555	707.643	10.0393	35.3647	38.7996	0.0371	0.1498	0.2622	0	1286	1502.58	8.427	0
702.426	707.512	10.039	35.3646	38.7991	0.0371	0.1498	0.2744	0	1287	1502.57	8.427	0
702.297	707.382	10.0387	35.3644	38.7986	0.0493	0.1498	0.2744	0	1288	1502.57	8.427	0
702.195	707.279	10.0387	35.3643	38.7984	0.0493	0.1498	0.2744	0	1289	1502.57	8.427	0
702.161	707.245	10.0389	35.3643	38.7986	0.0371	0.1498	0.2744	0	1290	1502.57	8.427	0
702.141	707.225	10.0392	35.3643	38.7988	0.0371	0.1498	0.2683	0	1291	1502.57	8.427	0
702.107	707.191	10.0395	35.3643	38.7991	0.0371	0.1498	0.2744	0	1292	1502.57	8.427	0
702.087	707.17	10.0397	35.3642	38.7993	0.0493	0.1498	0.2744	0	1293	1502.57	8.427	0
702.101	707.184	10.0396	35.3643	38.7993	0.0371	0.1498	0.2744	0	1294	1502.57	8.427	0
702.183	707.267	10.0392	35.3642	38.7988	0.0493	0.1498	0.2744	0	1295	1502.57	8.427	0
702.292	707.377	10.0387	35.3641	38.7984	0.0493	0.1498	0.2561	0	1296	1502.57	8.427	0
702.402	707.488	10.0387	35.3643	38.7986	0.0493	0.1498	0.2744	0	1297	1502.57	8.427	0
702.491	707.577	10.0387	35.3644	38.7987	0.0493	0.1499	0.2805	0	1298	1502.57	8.427	0
702.552	707.639	10.0388	35.3645	38.7989	0.0616	0.1499	0.2744	0	1299	1502.58	8.427	0
702.593	707.681	10.039	35.3645	38.7991	0.0493	0.1499	0.2744	0	1300	1502.58	8.427	0
702.614	707.702	10.039	35.3646	38.7991	0.0493	0.1499	0.2744	0	1301	1502.58	8.427	0
702.573	707.661	10.0391	35.3645	38.7991	0.0493	0.1499	0.2744	0	1302	1502.58	8.427	0
702.478	707.565	10.0389	35.3642	38.7987	0.0371	0.1499	0.2683	0	1303	1502.57	8.427	0
702.335	707.421	10.0387	35.3641	38.7984	0.0493	0.1499	0.2744	0	1304	1502.57	8.427	0
702.186	707.27	10.0392	35.3641	38.7987	0.0493	0.1499	0.2744	0	1305	1502.57	8.427	0
702.077	707.16	10.0399	35.3642	38.7994	0.0371	0.1499	0.2744	0	1306	1502.57	8.427	0
702.016	707.099	10.0402	35.3641	38.7997	0.0371	0.1369	0.2744	0	1307	1502.57	8.427	0
702.016	707.099	10.0403	35.364	38.7996	0.0493	0.1499	0.2744	0	1308	1502.57	8.427	0
702.078	707.161	10.04	35.3643	38.7997	0.0493	0.1586	0.2805	0	1309	1502.57	8.427	0
702.208	707.292	10.0396	35.3642	38.7992	0.0493	0.1499	0.2683	0	1310	1502.57	8.427	0
702.337	707.423	10.0396	35.3641	38.7991	0.0371	0.1499	0.2683	0	1311	1502.57	8.427	0
702.433	707.52	10.0399	35.3641	38.7996	0.0493	0.1499	0.2622	0	1312	1502.58	8.427	0
702.495	707.582	10.0391	35.3642	38.7989	0.0371	0.1369	0.2744	0	1313	1502.58	8.427	0
702.536	707.623	10.0386	35.3643	38.7986	0.0616	0.1499	0.2622	0	1314	1502.57	8.427	0
702.577	707.665	10.0386	35.3643	38.7985	0.0493	0.1587	0.2744	0	1315	1502.58	8.427	0
702.612	707.7	10.0386	35.3643	38.7986	0.0493	0.1499	0.2683	0	1316	1502.58	8.427	0
702.585	707.673	10.0387	35.3643	38.7987	0.0616	0.1499	0.2683	0	1317	1502.58	8.427	0
702.497	707.584	10.0388	35.3642	38.7986	0.0371	0.1499	0.2744	0	1318	1502.57	8.427	0
702.354	707.439	10.0387	35.3642	38.7984	0.0371	0.1499	0.2744	0	1319	1502.57	8.427	0
702.191	707.275	10.0393	35.3641	38.7988	0.0371	0.1499	0.2744	0	1320	1502.57	8.427	0
702.062	707.145	10.0401	35.3641	38.7995	0.0493	0.1499	0.2622	0	1321	1502.57	8.427	0
701.987	707.069	10.0408	35.3643	38.8003	0.0493	0.1499	0.2622	0	1322	1502.57	8.423	0
701.994	707.076	10.0405	35.3641	38.7999	0.0493	0.1499	0.2744	0	1323	1502.57	8.423	0
702.069	707.152	10.04	35.364	38.7993	0.0493	0.1499	0.2744	0	1324	1502.57	8.427	0
702.213	707.297	10.0403	35.3642	38.7999	0.0493	0.1369	0.2744	0	1325	1502.58	8.423	0
702.39	707.476	10.0403	35.364	38.7998	0.0493	0.1499	0.2683	0	1326	1502.58	8.423	0
702.554	707.641	10.0403	35.3641	38.8	0.0493	0.1587	0.2744	0	1327	1502.58	8.423	0
702.677	707.765	10.0402	35.3642	38.8	0.0493	0.1499	0.2744	0	1328	1502.58	8.423	0
702.718	707.807	10.0396	35.3641	38.7994	0.0493	0.1499	0.2805	0	1329	1502.58	8.423	0
702.671	707.76	10.0387	35.3644	38.7988	0.0616	0.1499	0.2744	0	1330	1502.58	8.423	0
702.542	707.629	10.0388	35.364	38.7985	0.0493	0.1499	0.2683	0	1331	1502.57	8.423	0
702.386	707.472	10.0395	35.3641	38.7991	0.0616	0.1499	0.2866	0	1332	1502.57	8.423	0
702.223	707.307	10.0401	35.3641	38.7996	0.0616	0.1369	0.2805	0	1333	1502.57	8.427	0
702.128	707.211	10.0402	35.364	38.7997	0.0616	0.1499	0.2683	0	1334	1502.57	8.423	0
702.087	707.17	10.0405	35.3641	38.8	0.0616	0.1587	0.2744	0	1335	1502.57	8.423	0
702.012	707.095	10.0409	35.3642	38.8004	0.0371	0.1499	0.2744	0	1336	1502.57	8.423	0
701.863	706.944	10.0411	35.3641	38.8003	0.0371	0.1499	0.2683	0	1337	1502.57	8.423	0
701.788	706.869	10.0415	35.3642	38.8008	0.0371	0.1499	0.2744	0	1338	1502.57	8.423	0
701.734	706.814	10.0416	35.3642	38.8009	0.0493	0.1499	0.2744	0	1339	1502.57	8.423	0
701.667	706.746	10.0423	35.3643	38.8017	0.0493	0.1499	0.2805	0	1340	1502.57	8.423	0
701.558	706.636	10.0447	35.3643	38.804	0.0371	0.1499	0.2805	0	1341	1502.58	8.423	0
701.381	706.458	10.0469	35.3644	38.806	0.0493	0.1499	0.2805	0	1342	1502.59	8.423	0
701.17	706.245	10.0495	35.3647	38.8087	0.0493	0.1499	0.2683	0	1343	1502.59	8.423	0
701	706.074	10.0504	35.3646	38.8094	0.0493	0.1499	0.2744	0	1344	1502.59	8.423	0
700.891	705.964	10.051	35.3649	38.8103	0.0493	0.1369	0.2744	0	1345	1502.59	8.423	0
700.796	705.868	10.0531	35.3644	38.8117	0.0249	0.1498	0.2805	0	1346	1502.6	8.423	0
700.667	705.738	10.0532	35.3645	38.8119	0.0249	0.1586	0.2744	0	1347	1502.6	8.423	0
700.477	705.546	10.0544	35.365	38.8134	0.0493	0.1498	0.2622	0	1348	1502.6	8.423	0
700.252	705.319	10.0573	35.3654	38.8164	0.0493	0.1498	0.2744	0	1349	1502.61	8.423	0
700.014	705.079	10.0603	35.3654	38.8192	0.0493	0.1368	0.2683	0	1350	1502.61	8.423	0
699.776	704.839	10.0595	35.3651	38.8181	0.0371	0.1368	0.2744	0	1351	1502.61	8.423	0
699.552	704.612	10.0634	35.3659	38.8224	0.0493	0.1456	0.2805	0	1352	1502.62	8.423	0
699.362	704.42	10.0653	35.366	38.8243	0.0493	0.1456	0.2744	0	1353	1502.62	8.423	0
699.219	704.276	10.0672	35.3659	38.826	0.0493	0.1456	0.2683	0	1354	1502.63	8.423	0
699.13	704.187	10.068	35.3661	38.8269	0.0371	0.1456	0.2683	0	1355	1502.63	8.423	0
699.09	704.146	10.066	35.3656	38.8245	0.0371	0.1456	0.2683	0	1356	1502.62	8.423	0
699.07	704.126	10.0633	35.3659	38.8221	0.0493	0.1456	0.2683	0	1357	1502.61	8.423	0
699.016	704.072	10.0628	35.3655	38.8212	0.0493	0.1456	0.2683	0	1358	1502.61	8.423	0
698.866	703.921	10.0628	35.3657	38.8213	0.0249	0.1456	0.2744	0	1359	1502.6	8.423	0
698.608	703.66	10.0626	35.3659	38.8212	0.0371	0.1456	0.2683	0	1360	1502.6	8.423	0
698.302	703.351	10.0667	35.3662	38.8253	0.0493	0.1456	0.2744	0	1361	1502.61	8.423	0
697.962	703.008	10.0696	35.3663	38.8281	0.0493	0.1456	0.2744	0	1362	1502.61	8.423	0
697.553	702.596	10.0727	35.3665	38.831	0.0493	0.1455	0.2683	0	1363	1502.62	8.423	0
697.084	702.122	10.0779	35.3672	38.8365	0.0493	0.1455	0.2744	0	1364	1502.63	8.422	0
696.567	701.6	10.0886	35.3684	38.8476	0.0371	0.1455	0.2744	0	1365	1502.66	8.418	0
696.084	701.113	10.0958	35.369	38.8549	0.0371	0.1454	0.2744	0	1366	1502.68	8.422	0
695.668	700.694	10.0982	35.3695	38.8575	0.0493	0.1454	0.2683	0	1367	1502.68	8.422	0
695.403	700.426	10.1023	35.3697	38.8616	0.0616	0.1454	0.2744	0	1368	1502.69	8.422	0
695.226	700.248	10.0991	35.3692	38.8579	0.0371	0.1325	0.2683	0	1369	1502.68	8.422	0
695.056	700.077	10.0971	35.3699	38.8566	0.0249	0.1454	0.2683	0	1370	1502.67	8.422	0
694.777	699.795	10.0964	35.3692	38.8551	0.0371	0.1412	0.2805	0	1371	1502.66	8.418	0
694.389	699.404	10.0882	35.3683	38.8463	0.0493	0.1325	0.2805	0	1372	1502.62	8.418	0
693.954	698.965	10.0988	35.37	38.8579	0.0371	0.1412	0.2805	0	1373	1502.66	8.422	0
693.498	698.505	10.1211	35.3704	38.8793	0.0249	0.1411	0.2805	0	1374	1502.73	8.422	0
693.056	698.059	10.1231	35.3703	38.8809	0.0371	0.1411	0.2805	0	1375	1502.73	8.418	0
692.655	697.654	10.1241	35.3702	38.8817	0.0371	0.1411	0.2805	0	1376	1502.73	8.418	0
692.26	697.255	10.1264	35.3701	38.8835	0.0371	0.1411	0.2622	0	1377	1502.73	8.418	0
691.9	696.892	10.1259	35.3702	38.883	0.0371	0.1411	0.2683	0	1378	1502.72	8.418	0
691.546	696.535	10.1248	35.3705	38.8821	0.0616	0.1411	0.2805	0	1379	1502.71	8.418	0
691.185	696.171	10.1242	35.3702	38.8811	0.0371	0.1411	0.2683	0	1380	1502.7	8.418	0
690.764	695.746	10.1263	35.3699	38.8826	0.0493	0.1411	0.2805	0	1381	1502.7	8.418	0
690.314	695.293	10.1335	35.3697	38.889	0.0493	0.141	0.2805	0	1382	1502.72	8.418	0
689.893	694.867	10.1398	35.3693	38.8945	0.0371	0.141	0.2744	0	1383	1502.74	8.418	0
689.573	694.545	10.1437	35.3696	38.8984	0.0493	0.141	0.2622	0	1384	1502.75	8.417	0
689.267	694.236	10.1429	35.3696	38.8975	0.0493	0.141	0.2683	0	1385	1502.74	8.417	0
688.961	693.927	10.1427	35.3694	38.897	0.0493	0.1281	0.2744	0	1386	1502.73	8.417	0
688.648	693.611	10.1392	35.3694	38.8935	0.0738	0.141	0.2805	0	1387	1502.72	8.418	0
688.349	693.309	10.1344	35.3695	38.8888	0.0616	0.1497	0.2866	0	1388	1502.69	8.418	0
688.029	692.987	10.1297	35.3697	38.8845	0.0493	0.1281	0.2805	0	1389	1502.67	8.418	0
687.675	692.63	10.1349	35.3685	38.8881	0.0371	0.141	0.2805	0	1390	1502.68	8.418	0
687.294	692.245	10.1382	35.3676	38.8902	0.0371	0.1497	0.2744	0	1391	1502.69	8.418	0
686.906	691.854	10.1448	35.3665	38.8953	0.0371	0.1409	0.2744	0	1392	1502.7	8.417	0
686.484	691.428	10.1534	35.3664	38.9031	0.0616	0.1409	0.2744	0	1393	1502.73	8.417	0
686.021	690.961	10.1541	35.3664	38.9037	0.0493	0.1409	0.2744	0	1394	1502.72	8.417	0
685.559	690.494	10.1567	35.3666	38.9061	0.0371	0.1409	0.2805	0	1395	1502.72	8.417	0
685.116	690.048	10.1574	35.3666	38.9066	0.0371	0.1409	0.2683	0	1396	1502.72	8.417	0
684.735	689.664	10.1578	35.3666	38.9068	0.0493	0.1409	0.2683	0	1397	1502.71	8.417	0
684.402	689.327	10.1577	35.3667	38.9067	0.0493	0.1409	0.2744	0	1398	1502.71	8.417	0
684.089	689.012	10.1559	35.3668	38.9049	0.0616	0.1409	0.2683	0	1399	1502.7	8.417	0
683.783	688.703	10.1537	35.3673	38.9031	0.0493	0.1409	0.2805	0	1400	1502.68	8.417	0
683.504	688.422	10.1539	35.367	38.9029	0.0616	0.1409	0.2744	0	1401	1502.68	8.417	0
683.239	688.154	10.154	35.3667	38.9026	0.0371	0.1537	0.2805	0	1402	1502.68	8.417	0
682.946	687.859	10.1491	35.3668	38.8979	0.0249	0.1409	0.2805	0	1403	1502.65	8.417	0
682.572	687.481	10.1464	35.3675	38.8958	0.0371	0.1322	0.2744	0	1404	1502.64	8.417	0
682.102	687.008	10.1534	35.3675	38.9022	0.0493	0.1537	0.2744	0	1405	1502.66	8.417	0
681.599	686.5	10.1547	35.3621	38.898	0.0371	0.1408	0.2744	0	1406	1502.65	8.417	0
681.123	686.019	10.1503	35.3594	38.891	0.0493	0.1322	0.2805	0	1407	1502.62	8.417	0
680.721	685.614	10.1508	35.3598	38.8916	0.0616	0.1408	0.2805	0	1408	1502.61	8.417	0
680.374	685.264	10.1506	35.3596	38.8911	0.0616	0.1537	0.2744	0	1409	1502.61	8.417	0
680.048	684.935	10.151	35.3603	38.892	0.0616	0.1537	0.2805	0	1410	1502.6	8.417	0
679.728	684.612	10.1519	35.3612	38.8936	0.0493	0.1579	0.2805	0	1411	1502.6	8.417	0
679.422	684.303	10.1526	35.3623	38.8952	0.0493	0.1578	0.2927	0	1412	1502.6	8.417	0
679.082	683.96	10.1542	35.3639	38.8982	0.0616	0.1492	0.2805	0	1413	1502.6	8.417	0
678.694	683.569	10.153	35.3628	38.8958	0.0616	0.162	0.2866	0	1414	1502.59	8.417	0
678.272	683.143	10.1529	35.3623	38.8951	0.0616	0.1492	0.2866	0	1415	1502.58	8.417	0
677.871	682.738	10.1558	35.3603	38.8956	0.0493	0.1405	0.2866	0	1416	1502.59	8.417	0
677.544	682.409	10.1629	35.3597	38.9017	0.0493	0.1491	0.2744	0	1417	1502.6	8.417	0
677.258	682.121	10.1654	35.3599	38.9041	0.0371	0.1491	0.2805	0	1418	1502.61	8.417	0
676.959	681.819	10.1669	35.3598	38.9053	0.0371	0.1491	0.2805	0	1419	1502.61	8.417	0
676.592	681.448	10.1658	35.3599	38.9043	0.0249	0.1619	0.2805	0	1420	1502.6	8.417	0
676.15	681.002	10.1607	35.3606	38.8999	0.0371	0.1619	0.2866	0	1421	1502.58	8.417	0
675.687	680.536	10.1681	35.3607	38.9068	0.0371	0.1533	0.2744	0	1422	1502.59	8.417	0
675.218	680.062	10.1781	35.3613	38.9168	0.0493	0.1532	0.2744	0	1423	1502.62	8.417	0
674.782	679.623	10.1835	35.3621	38.9226	0.0493	0.1532	0.2683	0	1424	1502.64	8.417	0
674.401	679.239	10.1862	35.3625	38.9253	0.0493	0.1532	0.2744	0	1425	1502.64	8.417	0
674.089	678.923	10.1863	35.3627	38.9255	0.0493	0.1532	0.2866	0	1426	1502.64	8.417	0
673.831	678.663	10.1856	35.3625	38.9246	0.0371	0.1532	0.2866	0	1427	1502.63	8.417	0
673.579	678.409	10.1858	35.3627	38.9248	0.0371	0.1532	0.2744	0	1428	1502.63	8.417	0
673.273	678.1	10.1838	35.3622	38.9222	0.0493	0.1532	0.2744	0	1429	1502.61	8.417	0
672.885	677.709	10.1763	35.3614	38.9142	0.0493	0.1404	0.2744	0	1430	1502.58	8.417	0
672.443	677.263	10.1908	35.3655	38.9317	0.0738	0.1531	0.2683	0	1431	1502.63	8.417	0
672.008	676.824	10.2265	35.3705	38.9707	0.0493	0.1616	0.2744	0	1432	1502.76	8.417	0
671.606	676.419	10.2376	35.3718	38.9825	0.0493	0.1402	0.2744	0	1433	1502.79	8.417	0
671.232	676.042	10.2424	35.3724	38.9875	0.0616	0.1402	0.2805	0	1434	1502.8	8.417	0
670.878	675.685	10.2414	35.3721	38.986	0.0616	0.136	0.2683	0	1435	1502.79	8.417	0
670.525	675.328	10.2428	35.371	38.9861	0.0616	0.136	0.2744	0	1436	1502.79	8.417	0
670.171	674.971	10.2338	35.3705	38.9769	0.0616	0.1318	0.2805	0	1437	1502.75	8.417	0
669.79	674.587	10.2403	35.3707	38.9832	0.0493	0.1318	0.2744	0	1438	1502.77	8.417	0
669.395	674.189	10.2409	35.3709	38.9837	0.0493	0.1276	0.2805	0	1439	1502.77	8.417	0
668.987	673.777	10.2448	35.3707	38.987	0.0493	0.1276	0.2805	0	1440	1502.77	8.417	0
668.606	673.393	10.2503	35.3708	38.9923	0.0371	0.1362	0.2866	0	1441	1502.79	8.417	0
668.273	673.056	10.2517	35.3711	38.9937	0.0371	0.1362	0.2866	0	1442	1502.79	8.417	0
667.974	672.755	10.2492	35.3712	38.9913	0.0371	0.1362	0.2805	0	1443	1502.77	8.417	0
667.661	672.439	10.2488	35.3708	38.9904	0.0493	0.1362	0.2744	0	1444	1502.77	8.417	0
667.321	672.096	10.2435	35.3701	38.9845	0.0493	0.1362	0.2805	0	1445	1502.74	8.417	0
666.94	671.712	10.2492	35.3712	38.9909	0.0371	0.1234	0.2805	0	1446	1502.76	8.412	0
666.519	671.286	10.258	35.3713	38.9993	0.0371	0.1234	0.2866	0	1447	1502.78	8.417	0
666.083	670.847	10.2613	35.3715	39.0023	0.0493	0.1446	0.2744	0	1448	1502.79	8.412	0
665.668	670.429	10.2627	35.3716	39.0036	0.0371	0.1446	0.2744	0	1449	1502.78	8.417	0
665.274	670.031	10.2632	35.3717	39.0039	0.0616	0.1361	0.2744	0	1450	1502.78	8.417	0
664.866	669.619	10.2633	35.3718	39.0039	0.0493	0.1234	0.2622	0	1451	1502.77	8.417	0
664.451	669.201	10.2636	35.3718	39.0041	0.0371	0.1234	0.2683	0	1452	1502.77	8.412	0
664.077	668.823	10.2636	35.3718	39.004	0.0249	0.1319	0.2744	0	1453	1502.76	8.417	0
663.764	668.508	10.2632	35.3717	39.0034	0.0371	0.1319	0.2683	0	1454	1502.75	8.412	0
663.547	668.289	10.2634	35.3718	39.0036	0.0493	0.1319	0.2805	0	1455	1502.75	8.412	0
663.363	668.103	10.2629	35.3718	39.003	0.0493	0.1319	0.2805	0	1456	1502.75	8.412	0
663.132	667.87	10.2606	35.3708	38.9997	0.0493	0.1319	0.2683	0	1457	1502.73	8.417	0
662.772	667.507	10.2586	35.3707	38.9976	0.0371	0.1319	0.2683	0	1458	1502.72	8.412	0
662.275	667.006	10.2561	35.3689	38.9932	0.0249	0.1319	0.2805	0	1459	1502.7	8.412	0
661.704	666.43	10.25	35.3655	38.9837	0.0249	0.1319	0.2805	0	1460	1502.66	8.412	0
661.139	665.86	10.25	35.3654	38.9834	0.0249	0.1446	0.2805	0	1461	1502.66	8.417	0
660.629	665.345	10.2498	35.3653	38.9829	0.0371	0.1446	0.2744	0	1462	1502.65	8.412	0
660.173	664.886	10.2511	35.3653	38.9838	0.0493	0.1361	0.2683	0	1463	1502.64	8.412	0
659.827	664.536	10.2523	35.3653	38.9849	0.0493	0.136	0.2683	0	1464	1502.64	8.412	0
659.596	664.303	10.2521	35.3655	38.9848	0.0371	0.1487	0.2744	0	1465	1502.64	8.412	0
659.44	664.145	10.2527	35.3652	38.985	0.0249	0.1487	0.2683	0	1466	1502.64	8.412	0
659.297	664.002	10.2529	35.3653	38.9852	0.0616	0.1529	0.2805	0	1467	1502.64	8.412	0
659.066	663.769	10.2526	35.3657	38.9853	0.0493	0.1529	0.2744	0	1468	1502.63	8.412	0
658.699	663.398	10.254	35.3661	38.9867	0.0493	0.1444	0.2805	0	1469	1502.63	8.412	0
658.223	662.918	10.2565	35.3658	38.9887	0.0493	0.1443	0.2744	0	1470	1502.63	8.412	0
657.733	662.424	10.2627	35.3658	38.9943	0.0493	0.1443	0.2744	0	1471	1502.65	8.412	0
657.264	661.951	10.2659	35.3658	38.9973	0.0493	0.1443	0.2805	0	1472	1502.65	8.412	0
656.809	661.491	10.2698	35.3663	39.0012	0.0371	0.1443	0.2805	0	1473	1502.66	8.412	0
656.346	661.025	10.2713	35.3664	39.0026	0.0371	0.1443	0.2744	0	1474	1502.65	8.412	0
655.884	660.559	10.2726	35.3666	39.0038	0.0493	0.1443	0.2683	0	1475	1502.65	8.412	0
655.51	660.181	10.2742	35.3669	39.0055	0.0371	0.1569	0.2744	0	1476	1502.65	8.412	0
655.231	659.9	10.2759	35.3669	39.007	0.0371	0.1569	0.2805	0	1477	1502.65	8.412	0
654.993	659.66	10.2752	35.3668	39.0061	0.0493	0.1484	0.2805	0	1478	1502.65	8.417	0
654.728	659.393	10.2769	35.3668	39.0076	0.0616	0.1484	0.2744	0	1479	1502.65	8.412	0
654.415	659.077	10.2797	35.3671	39.0105	0.0371	0.1484	0.2744	0	1480	1502.65	8.412	0
654.055	658.714	10.2808	35.3672	39.0115	0.0371	0.1484	0.2866	0	1481	1502.65	8.412	0
653.667	658.323	10.2907	35.3677	39.0212	0.0493	0.1483	0.2805	0	1482	1502.68	8.412	0
653.259	657.911	10.2997	35.3681	39.03	0.0738	0.1483	0.2744	0	1483	1502.71	8.412	0
652.824	657.472	10.3087	35.3687	39.0391	0.0493	0.1483	0.2866	0	1484	1502.73	8.412	0
652.396	657.04	10.3143	35.369	39.0446	0.0616	0.1482	0.2805	0	1485	1502.75	8.412	0
652.015	656.656	10.319	35.3695	39.0493	0.0371	0.1482	0.2805	0	1486	1502.76	8.412	0
651.689	656.327	10.3205	35.3695	39.0507	0.0493	0.1482	0.2744	0	1487	1502.76	8.412	0
651.376	656.012	10.3197	35.3698	39.0502	0.0493	0.1482	0.2744	0	1488	1502.75	8.412	0
651.009	655.641	10.323	35.3701	39.0533	0.0371	0.1482	0.2744	0	1489	1502.76	8.412	0
650.574	655.202	10.3278	35.3704	39.0581	0.0371	0.1482	0.2805	0	1490	1502.77	8.412	0
650.105	654.729	10.3342	35.3709	39.0645	0.0371	0.1481	0.2805	0	1491	1502.78	8.412	0
649.676	654.297	10.3407	35.3713	39.0709	0.0371	0.1481	0.2744	0	1492	1502.8	8.412	0
649.323	653.94	10.343	35.3718	39.0734	0.0371	0.1481	0.2744	0	1493	1502.8	8.412	0
649.058	653.673	10.3425	35.3717	39.0728	0.0371	0.1481	0.2744	0	1494	1502.8	8.412	0
648.82	653.433	10.3424	35.3715	39.0724	0.0371	0.1481	0.2744	0	1495	1502.79	8.412	0
648.562	653.173	10.3417	35.3722	39.0722	0.0493	0.1481	0.2744	0	1496	1502.79	8.412	0
648.249	652.857	10.3387	35.3725	39.0695	0.0493	0.1481	0.2744	0	1497	1502.77	8.412	0
647.868	652.473	10.3464	35.373	39.0772	0.0371	0.148	0.2805	0	1498	1502.79	8.412	0
647.399	651.999	10.3511	35.3728	39.0814	0.0493	0.1354	0.2866	0	1499	1502.8	8.412	0
646.848	651.444	10.3548	35.3733	39.085	0.0616	0.148	0.2805	0	1500	1502.81	8.412	0
646.297	650.888	10.3601	35.3736	39.0903	0.0493	0.1564	0.2622	0	1501	1502.82	8.412	0
645.835	650.422	10.366	35.3741	39.0962	0.0493	0.1479	0.2805	0	1502	1502.83	8.412	0
645.501	650.086	10.3696	35.3746	39.1	0.0493	0.1354	0.2744	0	1503	1502.84	8.412	0
645.277	649.86	10.372	35.3744	39.1021	0.0371	0.1353	0.2683	0	1504	1502.84	8.412	0
645.094	649.675	10.3725	35.3747	39.1026	0.0371	0.1438	0.2866	0	1505	1502.84	8.412	0
644.87	649.449	10.3753	35.375	39.1055	0.0493	0.1437	0.2866	0	1506	1502.85	8.412	0
644.455	649.03	10.3754	35.3751	39.1055	0.0493	0.1437	0.2744	0	1507	1502.84	8.412	0
643.884	648.454	10.3835	35.3763	39.1142	0.0616	0.1437	0.2744	0	1508	1502.86	8.412	0
643.306	647.871	10.4093	35.3779	39.1403	0.0616	0.1436	0.2744	0	1509	1502.95	8.411	0
642.98	647.542	10.4112	35.3782	39.1423	0.0493	0.1436	0.2744	0	1510	1502.95	8.411	0
642.96	647.522	10.4068	35.3772	39.137	0.0493	0.1436	0.2744	0	1511	1502.93	8.411	0
642.933	647.495	10.4086	35.3779	39.1395	0.0493	0.1436	0.2683	0	1512	1502.94	8.411	0
642.797	647.358	10.404	35.378	39.1351	0.0371	0.1436	0.2805	0	1513	1502.92	8.412	0
642.559	647.118	10.4017	35.378	39.1329	0.0249	0.1436	0.2805	0	1514	1502.91	8.412	0
642.24	646.796	10.4169	35.3797	39.1489	0.0371	0.1436	0.2744	0	1515	1502.96	8.411	0
641.988	646.543	10.4203	35.3797	39.152	0.0371	0.1436	0.2744	0	1516	1502.97	8.411	0
641.717	646.268	10.4243	35.38	39.156	0.0493	0.1435	0.2744	0	1517	1502.98	8.411	0
641.431	645.98	10.4281	35.3802	39.1598	0.0371	0.1435	0.2683	0	1518	1502.99	8.411	0
641.153	645.699	10.4294	35.3803	39.161	0.0493	0.1435	0.2744	0	1519	1502.99	8.411	0
640.894	645.439	10.43	35.3804	39.1615	0.0493	0.1435	0.2744	0	1520	1502.99	8.411	0
640.677	645.22	10.4289	35.3805	39.1605	0.0616	0.1435	0.2744	0	1521	1502.98	8.411	0
640.487	645.028	10.4302	35.3808	39.162	0.0616	0.1435	0.2805	0	1522	1502.98	8.411	0
640.338	644.877	10.4313	35.3807	39.1628	0.0493	0.1435	0.2805	0	1523	1502.98	8.411	0
640.216	644.754	10.4317	35.3807	39.1631	0.0493	0.1435	0.2805	0	1524	1502.98	8.411	0
640.101	644.638	10.4322	35.3807	39.1637	0.0493	0.1435	0.2744	0	1525	1502.98	8.411	0
639.979	644.515	10.4327	35.3807	39.164	0.0493	0.1435	0.2744	0	1526	1502.98	8.411	0
639.802	644.337	10.4334	35.3804	39.1643	0.0493	0.1435	0.2805	0	1527	1502.98	8.411	0
639.544	644.077	10.4351	35.3791	39.1645	0.0493	0.1435	0.2744	0	1528	1502.98	8.411	0
639.239	643.769	10.4361	35.3779	39.1642	0.0371	0.1435	0.2744	0	1529	1502.98	8.411	0
638.94	643.467	10.4364	35.3778	39.1642	0.0249	0.1435	0.2805	0	1530	1502.97	8.411	0
638.709	643.234	10.4362	35.3779	39.164	0.0249	0.1435	0.2805	0	1531	1502.97	8.411	0
638.552	643.077	10.4361	35.3781	39.1641	0.0249	0.1435	0.2744	0	1532	1502.97	8.411	0
638.424	642.947	10.4367	35.3777	39.1642	0.0371	0.131	0.2683	0	1533	1502.97	8.411	0
638.315	642.837	10.4367	35.3778	39.1642	0.0371	0.1435	0.2744	0	1534	1502.97	8.411	0
638.207	642.728	10.4369	35.3779	39.1645	0.0249	0.1393	0.2866	0	1535	1502.96	8.411	0
638.071	642.591	10.4375	35.3779	39.165	0.0616	0.1435	0.2866	0	1536	1502.96	8.411	0
637.888	642.406	10.4383	35.3779	39.1657	0.0493	0.1393	0.2744	0	1537	1502.96	8.411	0
637.657	642.174	10.4387	35.3778	39.1659	0.0371	0.1309	0.2622	0	1538	1502.96	8.411	0
637.406	641.92	10.4392	35.378	39.1664	0.0493	0.1393	0.2805	0	1539	1502.96	8.411	0
637.161	641.673	10.4398	35.3779	39.1668	0.0493	0.1393	0.2866	0	1540	1502.96	8.411	0
636.951	641.461	10.441	35.378	39.168	0.0493	0.1393	0.2805	0	1541	1502.96	8.411	0
636.754	641.262	10.4417	35.3773	39.1679	0.0493	0.1393	0.2683	0	1542	1502.96	8.411	0
636.536	641.043	10.4412	35.3765	39.1664	0.0371	0.1393	0.2622	0	1543	1502.95	8.411	0
636.299	640.804	10.4406	35.3761	39.1654	0.0493	0.1393	0.2683	0	1544	1502.94	8.411	0
636.075	640.578	10.4406	35.3761	39.1652	0.0616	0.1393	0.2744	0	1545	1502.94	8.411	0
635.905	640.407	10.442	35.3761	39.1666	0.0616	0.1393	0.2744	0	1546	1502.94	8.411	0
635.824	640.325	10.4427	35.3759	39.1669	0.0493	0.1393	0.2744	0	1547	1502.94	8.411	0
635.764	640.264	10.4436	35.3759	39.1678	0.0371	0.1393	0.2866	0	1548	1502.95	8.411	0
635.628	640.127	10.4457	35.3759	39.1698	0.0371	0.1393	0.2866	0	1549	1502.95	8.411	0
635.383	639.88	10.4477	35.376	39.1718	0.0371	0.1393	0.2866	0	1550	1502.95	8.411	0
635.105	639.599	10.4499	35.3761	39.1737	0.0371	0.1392	0.2744	0	1551	1502.96	8.411	0
634.874	639.366	10.4512	35.376	39.1749	0.0371	0.1392	0.2805	0	1552	1502.96	8.411	0
634.697	639.188	10.4522	35.376	39.1757	0.0493	0.1268	0.2683	0	1553	1502.96	8.411	0
634.534	639.024	10.4531	35.3761	39.1766	0.0493	0.1268	0.2805	0	1554	1502.96	8.411	0
634.337	638.825	10.4547	35.3762	39.1782	0.0371	0.1351	0.2805	0	1555	1502.96	8.411	0
634.113	638.599	10.4566	35.3761	39.1798	0.0493	0.1351	0.2744	0	1556	1502.96	8.411	0
633.875	638.359	10.4584	35.3764	39.1817	0.0493	0.1351	0.2683	0	1557	1502.97	8.411	0
633.665	638.147	10.4612	35.3767	39.1845	0.0493	0.1351	0.2744	0	1558	1502.97	8.411	0
633.468	637.948	10.4646	35.377	39.188	0.0371	0.135	0.2805	0	1559	1502.98	8.411	0
633.257	637.736	10.4683	35.3771	39.1915	0.0371	0.135	0.2866	0	1560	1502.99	8.411	0
633.054	637.531	10.4729	35.3776	39.1964	0.0371	0.135	0.2744	0	1561	1503.01	8.411	0
632.877	637.353	10.4762	35.3778	39.1997	0.0493	0.135	0.2683	0	1562	1503.02	8.411	0
632.762	637.237	10.4778	35.3777	39.2011	0.0371	0.135	0.2744	0	1563	1503.02	8.411	0
632.661	637.134	10.4787	35.3777	39.2019	0.0371	0.135	0.2805	0	1564	1503.02	8.411	0
632.539	637.011	10.4797	35.3776	39.2027	0.0371	0.135	0.2866	0	1565	1503.02	8.411	0
632.376	636.847	10.4803	35.3778	39.2034	0.0371	0.135	0.2927	0	1566	1503.02	8.411	0
632.186	636.655	10.4808	35.3779	39.2039	0.0493	0.135	0.2927	0	1567	1503.02	8.411	0
632.003	636.47	10.4807	35.378	39.2038	0.0493	0.135	0.2744	0	1568	1503.02	8.411	0
631.792	636.258	10.4808	35.3781	39.2039	0.0493	0.135	0.2683	0	1569	1503.02	8.411	0
631.52	635.984	10.4816	35.3782	39.2047	0.0616	0.135	0.2683	0	1570	1503.01	8.411	0
631.194	635.655	10.4829	35.3782	39.2058	0.0493	0.135	0.2805	0	1571	1503.01	8.411	0
630.868	635.326	10.4843	35.3785	39.2073	0.0371	0.135	0.2744	0	1572	1503.01	8.411	0
630.617	635.073	10.4862	35.3786	39.2091	0.0371	0.1349	0.2683	0	1573	1503.02	8.411	0
630.433	634.888	10.4871	35.3786	39.2099	0.0493	0.1349	0.2744	0	1574	1503.02	8.411	0
630.318	634.771	10.4871	35.3787	39.2099	0.0493	0.1349	0.2805	0	1575	1503.02	8.411	0
630.216	634.669	10.4877	35.3788	39.2105	0.0493	0.1349	0.2805	0	1576	1503.02	8.411	0
630.128	634.58	10.4885	35.3788	39.2113	0.0616	0.1349	0.2744	0	1577	1503.02	8.411	0
630.02	634.471	10.4901	35.3791	39.213	0.0616	0.1349	0.2805	0	1578	1503.02	8.411	0
629.898	634.348	10.4912	35.3791	39.2141	0.0493	0.1349	0.2805	0	1579	1503.02	8.411	0
629.735	634.183	10.493	35.3794	39.2159	0.0493	0.1349	0.2744	0	1580	1503.03	8.411	0
629.511	633.957	10.495	35.3796	39.218	0.0616	0.1349	0.2744	0	1581	1503.03	8.411	0
629.24	633.684	10.4971	35.3797	39.22	0.0616	0.1349	0.2866	0	1582	1503.03	8.411	0
628.954	633.396	10.4998	35.3797	39.2225	0.0371	0.1349	0.2866	0	1583	1503.04	8.411	0
628.676	633.115	10.5011	35.3799	39.2238	0.0493	0.1349	0.2805	0	1584	1503.04	8.406	0
628.431	632.869	10.5041	35.3802	39.2269	0.0493	0.1349	0.2805	0	1585	1503.05	8.411	0
628.221	632.656	10.5065	35.3805	39.2294	0.0493	0.1349	0.2927	0	1586	1503.05	8.411	0
628.058	632.492	10.5097	35.3804	39.2323	0.0371	0.1348	0.2683	0	1587	1503.06	8.411	0
627.922	632.355	10.5123	35.3812	39.2355	0.0371	0.1348	0.2744	0	1588	1503.07	8.411	0
627.773	632.205	10.5154	35.3812	39.2384	0.0616	0.1348	0.2866	0	1589	1503.08	8.411	0
627.604	632.034	10.5178	35.3816	39.241	0.0738	0.1348	0.2866	0	1590	1503.08	8.411	0
627.42	631.849	10.5216	35.3817	39.2447	0.0371	0.1348	0.2744	0	1591	1503.09	8.406	0
627.251	631.678	10.5236	35.3819	39.2468	0.0371	0.1348	0.2744	0	1592	1503.1	8.411	0
627.108	631.534	10.5247	35.3819	39.2477	0.0616	0.1348	0.2744	0	1593	1503.1	8.411	0
626.952	631.377	10.5258	35.3819	39.2488	0.0616	0.1348	0.2866	0	1594	1503.1	8.411	0
626.742	631.164	10.5271	35.3821	39.2501	0.0493	0.1348	0.2805	0	1595	1503.1	8.411	0
626.477	630.897	10.5268	35.3822	39.2498	0.0493	0.1348	0.2744	0	1596	1503.1	8.406	0
626.178	630.596	10.5309	35.3825	39.2538	0.0493	0.1348	0.2805	0	1597	1503.11	8.406	0
625.9	630.315	10.534	35.3821	39.2563	0.0371	0.1347	0.2805	0	1598	1503.11	8.411	0
625.683	630.096	10.5346	35.3824	39.2571	0.0127	0.1347	0.2805	0	1599	1503.11	8.406	0
625.547	629.959	10.5366	35.3823	39.2588	0.0249	0.1347	0.2805	0	1600	1503.12	8.406	0
625.466	629.878	10.5383	35.3825	39.2607	0.0493	0.1347	0.2805	0	1601	1503.12	8.406	0
625.378	629.789	10.54	35.3828	39.2625	0.0493	0.1347	0.2805	0	1602	1503.13	8.406	0
625.215	629.624	10.5437	35.3835	39.2667	0.0493	0.1347	0.2744	0	1603	1503.14	8.411	0
625.004	629.412	10.548	35.3833	39.2706	0.0493	0.1347	0.2744	0	1604	1503.15	8.411	0
624.76	629.166	10.5483	35.3833	39.2707	0.0493	0.1347	0.2927	0	1605	1503.15	8.406	0
624.529	628.933	10.5485	35.3832	39.2707	0.0493	0.1347	0.2866	0	1606	1503.14	8.406	0
624.305	628.707	10.5491	35.383	39.271	0.0493	0.1347	0.2744	0	1607	1503.14	8.406	0
624.108	628.508	10.5468	35.3833	39.269	0.0493	0.1347	0.2805	0	1608	1503.13	8.406	0
623.911	628.31	10.5478	35.3827	39.2692	0.0493	0.1347	0.2866	0	1609	1503.13	8.406	0
623.708	628.104	10.5475	35.3826	39.2687	0.0371	0.1347	0.2866	0	1610	1503.13	8.406	0
623.477	627.872	10.5478	35.3824	39.2687	0.0493	0.1347	0.2805	0	1611	1503.12	8.406	0
623.246	627.639	10.5475	35.382	39.268	0.0493	0.1347	0.2805	0	1612	1503.12	8.406	0
623.029	627.42	10.5467	35.382	39.2672	0.0493	0.1347	0.2805	0	1613	1503.11	8.411	0
622.819	627.208	10.5472	35.3817	39.2672	0.0493	0.1347	0.2805	0	1614	1503.11	8.406	0
622.649	627.037	10.5465	35.3815	39.2662	0.0371	0.1347	0.2805	0	1615	1503.1	8.411	0
622.521	626.907	10.5465	35.3808	39.2655	0.0249	0.1347	0.2744	0	1616	1503.1	8.406	0
622.406	626.791	10.5464	35.3807	39.2652	0.0371	0.1347	0.2744	0	1617	1503.1	8.406	0
622.284	626.668	10.5461	35.3807	39.2649	0.0371	0.1347	0.2927	0	1618	1503.1	8.406	0
622.148	626.531	10.5461	35.3808	39.265	0.0371	0.1347	0.2866	0	1619	1503.09	8.406	0
621.944	626.326	10.546	35.3808	39.2648	0.0493	0.1223	0.2744	0	1620	1503.09	8.406	0
621.686	626.065	10.5459	35.3808	39.2645	0.0371	0.1347	0.2683	0	1621	1503.09	8.406	0
621.428	625.805	10.5457	35.3805	39.264	0.0371	0.1429	0.2805	0	1622	1503.08	8.406	0
621.218	625.593	10.546	35.3804	39.264	0.0493	0.1223	0.2805	0	1623	1503.08	8.406	0
621.028	625.401	10.5467	35.3803	39.2645	0.0371	0.1223	0.2866	0	1624	1503.08	8.406	0
620.811	625.182	10.5471	35.3806	39.265	0.0371	0.1429	0.2805	0	1625	1503.08	8.406	0
620.586	624.956	10.5473	35.3804	39.265	0.0493	0.1429	0.2744	0	1626	1503.07	8.406	0
620.349	624.717	10.547	35.38	39.2642	0.0371	0.1223	0.2744	0	1627	1503.07	8.406	0
620.111	624.477	10.5454	35.3796	39.2622	0.0371	0.1347	0.2744	0	1628	1503.06	8.406	0
619.88	624.244	10.5447	35.3793	39.2611	0.0371	0.1429	0.2805	0	1629	1503.05	8.411	0
619.684	624.046	10.5446	35.3792	39.2608	0.0371	0.1223	0.2866	0	1630	1503.05	8.406	0
619.535	623.895	10.5442	35.3789	39.2601	0.0371	0.1223	0.2805	0	1631	1503.04	8.406	0
619.419	623.779	10.544	35.3789	39.2598	0.0493	0.1429	0.2805	0	1632	1503.04	8.406	0
619.311	623.67	10.5439	35.3788	39.2596	0.0493	0.1305	0.2744	0	1633	1503.04	8.406	0
619.176	623.533	10.5441	35.3787	39.2596	0.0493	0.1223	0.2866	0	1634	1503.03	8.406	0
619.02	623.376	10.5459	35.379	39.2617	0.0493	0.1429	0.2805	0	1635	1503.04	8.406	0
618.85	623.205	10.5477	35.3793	39.2636	0.0616	0.1429	0.2744	0	1636	1503.04	8.406	0
618.667	623.021	10.5494	35.3795	39.2653	0.0371	0.1223	0.2866	0	1637	1503.05	8.406	0
618.484	622.836	10.5534	35.3804	39.27	0.0493	0.1223	0.2744	0	1638	1503.06	8.406	0
618.28	622.63	10.5599	35.381	39.2767	0.0493	0.1305	0.2866	0	1639	1503.08	8.406	0
618.029	622.377	10.5616	35.3812	39.2784	0.0371	0.1305	0.2866	0	1640	1503.08	8.406	0
617.723	622.068	10.5615	35.3811	39.278	0.0493	0.1305	0.2805	0	1641	1503.08	8.406	0
617.397	621.739	10.5594	35.3786	39.2734	0.0371	0.1305	0.2744	0	1642	1503.06	8.406	0
617.112	621.452	10.547	35.3747	39.2576	0.0249	0.1305	0.2866	0	1643	1503.01	8.411	0
616.915	621.253	10.5468	35.3744	39.257	0.0249	0.1305	0.2866	0	1644	1503	8.406	0
616.779	621.116	10.547	35.3746	39.2573	0.0371	0.1305	0.2744	0	1645	1503	8.406	0
616.671	621.007	10.5478	35.3748	39.2582	0.0371	0.1305	0.2805	0	1646	1503	8.406	0
616.569	620.905	10.5481	35.3747	39.2584	0.0493	0.1305	0.2866	0	1647	1503	8.406	0
616.474	620.809	10.5486	35.3747	39.2589	0.0493	0.1305	0.2805	0	1648	1503	8.406	0
616.359	620.693	10.5493	35.3752	39.2599	0.0493	0.1305	0.2805	0	1649	1503	8.406	0
616.183	620.515	10.5513	35.3757	39.2622	0.0493	0.1305	0.2744	0	1650	1503.01	8.406	0
615.952	620.283	10.5528	35.3755	39.2634	0.0493	0.1305	0.2744	0	1651	1503.01	8.406	0
615.667	619.995	10.5548	35.3757	39.2654	0.0371	0.1305	0.2866	0	1652	1503.01	8.406	0
615.293	619.618	10.5592	35.3761	39.2697	0.0371	0.1304	0.2866	0	1653	1503.02	8.406	0
614.913	619.234	10.563	35.3762	39.2734	0.0371	0.1304	0.2805	0	1654	1503.03	8.406	0
614.573	618.892	10.5658	35.3767	39.2764	0.0493	0.1304	0.2805	0	1655	1503.03	8.406	0
614.254	618.57	10.5703	35.3771	39.281	0.0249	0.1304	0.2744	0	1656	1503.05	8.406	0
613.941	618.254	10.5728	35.3775	39.2837	0.0371	0.1304	0.2805	0	1657	1503.05	8.406	0
613.636	617.946	10.5743	35.3777	39.2852	0.0493	0.1304	0.2805	0	1658	1503.05	8.406	0
613.323	617.631	10.5765	35.378	39.2874	0.0493	0.1304	0.2805	0	1659	1503.05	8.406	0
612.983	617.288	10.5775	35.378	39.2882	0.0493	0.1304	0.2866	0	1660	1503.05	8.406	0
612.603	616.905	10.5789	35.3782	39.2897	0.0493	0.1304	0.2866	0	1661	1503.05	8.406	0
612.202	616.5	10.5802	35.3783	39.2908	0.0493	0.1303	0.2866	0	1662	1503.05	8.406	0
611.795	616.089	10.5815	35.3784	39.292	0.0493	0.1303	0.2866	0	1663	1503.05	8.406	0
611.414	615.706	10.5822	35.3786	39.2927	0.0738	0.1303	0.2866	0	1664	1503.04	8.406	0
611.081	615.37	10.5829	35.3787	39.2933	0.0616	0.1303	0.2866	0	1665	1503.04	8.406	0
610.769	615.055	10.5831	35.3788	39.2934	0.0371	0.1303	0.2805	0	1666	1503.04	8.406	0
610.464	614.747	10.5838	35.3789	39.294	0.0616	0.1303	0.2805	0	1667	1503.03	8.406	0
610.144	614.425	10.5836	35.3789	39.2937	0.0616	0.1303	0.2866	0	1668	1503.03	8.406	0
609.812	614.09	10.5845	35.379	39.2945	0.0616	0.1303	0.2805	0	1669	1503.03	8.406	0
609.493	613.768	10.5872	35.3794	39.2974	0.0371	0.1303	0.2744	0	1670	1503.03	8.406	0
609.228	613.501	10.5889	35.3794	39.299	0.0493	0.1303	0.2683	0	1671	1503.03	8.406	0
608.997	613.268	10.5911	35.3796	39.3011	0.0493	0.1303	0.2805	0	1672	1503.04	8.406	0
608.766	613.035	10.5908	35.3797	39.3008	0.0493	0.1303	0.2866	0	1673	1503.03	8.406	0
608.481	612.748	10.5914	35.3796	39.3011	0.0493	0.1303	0.2866	0	1674	1503.03	8.406	0
608.087	612.35	10.5909	35.3796	39.3005	0.0493	0.1303	0.2866	0	1675	1503.02	8.406	0
607.604	611.864	10.5914	35.3796	39.3008	0.0493	0.1302	0.2805	0	1676	1503.01	8.406	0
607.081	611.336	10.5902	35.3792	39.299	0.0616	0.1179	0.2805	0	1677	1503	8.406	0
606.537	610.787	10.5887	35.378	39.2962	0.0493	0.1302	0.2805	0	1678	1502.98	8.406	0
606.034	610.28	10.585	35.3752	39.2895	0.0371	0.1384	0.2805	0	1679	1502.96	8.406	0
605.634	609.876	10.5849	35.3753	39.2894	0.0493	0.1302	0.2866	0	1680	1502.95	8.406	0
605.355	609.595	10.5851	35.3755	39.2897	0.0616	0.1302	0.2866	0	1681	1502.95	8.406	0
605.186	609.425	10.5852	35.3756	39.2898	0.0616	0.1302	0.2866	0	1682	1502.95	8.406	0
605.064	609.302	10.5854	35.376	39.2903	0.0493	0.1302	0.2805	0	1683	1502.95	8.406	0
604.942	609.179	10.5852	35.3757	39.2897	0.0493	0.1302	0.2744	0	1684	1502.94	8.406	0
604.746	608.98	10.5848	35.3755	39.289	0.0493	0.1302	0.2866	0	1685	1502.94	8.406	0
604.481	608.713	10.5856	35.3758	39.29	0.0371	0.1302	0.2805	0	1686	1502.94	8.406	0
604.128	608.357	10.5892	35.3764	39.294	0.0249	0.1302	0.2805	0	1687	1502.94	8.406	0
603.693	607.919	10.6247	35.3844	39.3357	0.0371	0.1301	0.2744	0	1688	1503.07	8.406	0
603.177	607.398	10.6462	35.3853	39.3571	0.0249	0.13	0.2683	0	1689	1503.14	8.406	0
602.66	606.877	10.6475	35.3857	39.3586	0.0371	0.13	0.2744	0	1690	1503.14	8.406	0
602.191	606.404	10.6476	35.386	39.3587	0.0371	0.13	0.2744	0	1691	1503.13	8.406	0
601.804	606.014	10.6493	35.3865	39.3607	0.0371	0.13	0.2805	0	1692	1503.13	8.406	0
601.471	605.678	10.6489	35.3868	39.3604	0.0371	0.13	0.2866	0	1693	1503.13	8.406	0
601.166	605.37	10.6463	35.3866	39.3576	0.0493	0.13	0.2805	0	1694	1503.11	8.406	0
600.88	605.083	10.6459	35.3862	39.3567	0.0493	0.13	0.2744	0	1695	1503.11	8.406	0
600.595	604.795	10.6335	35.3858	39.3443	0.0249	0.13	0.2683	0	1696	1503.06	8.406	0
600.303	604.501	10.6385	35.3855	39.3486	0.0493	0.13	0.2744	0	1697	1503.07	8.406	0
599.998	604.193	10.6439	35.3861	39.3543	0.0616	0.13	0.2744	0	1698	1503.08	8.406	0
599.686	603.878	10.6475	35.3845	39.356	0.0371	0.13	0.2744	0	1699	1503.09	8.406	0
599.407	603.597	10.6491	35.3828	39.3558	0.0371	0.13	0.2866	0	1700	1503.09	8.406	0
599.122	603.31	10.6467	35.3816	39.3521	0.0493	0.13	0.2866	0	1701	1503.07	8.406	0
598.817	603.002	10.6434	35.3794	39.3465	0.0493	0.13	0.2805	0	1702	1503.05	8.406	0
598.477	602.659	10.6408	35.3778	39.3423	0.0371	0.13	0.2866	0	1703	1503.04	8.406	0
598.104	602.282	10.6395	35.3771	39.3402	0.0371	0.13	0.2805	0	1704	1503.03	8.406	0
597.703	601.878	10.6389	35.377	39.3393	0.0371	0.13	0.2622	0	1705	1503.02	8.406	0
597.309	601.481	10.6378	35.3766	39.3377	0.0616	0.13	0.2805	0	1706	1503.01	8.406	0
596.915	601.084	10.6364	35.3761	39.3358	0.0616	0.13	0.2927	0	1707	1502.99	8.406	0
596.515	600.68	10.6348	35.3755	39.3334	0.0493	0.13	0.2927	0	1708	1502.98	8.406	0
596.107	600.269	10.6333	35.375	39.3313	0.0493	0.13	0.2805	0	1709	1502.97	8.406	0
595.726	599.885	10.633	35.375	39.3309	0.0493	0.13	0.2744	0	1710	1502.96	8.406	0
595.407	599.563	10.6335	35.3749	39.3311	0.0493	0.13	0.2805	0	1711	1502.96	8.406	0
595.163	599.317	10.635	35.3748	39.3323	0.0371	0.13	0.2866	0	1712	1502.96	8.406	0
594.946	599.098	10.6377	35.3745	39.3346	0.0371	0.1299	0.2866	0	1713	1502.96	8.406	0
594.709	598.859	10.6398	35.374	39.336	0.0493	0.1422	0.2805	0	1714	1502.97	8.406	0
594.43	598.578	10.6399	35.374	39.3359	0.0493	0.1299	0.2805	0	1715	1502.96	8.406	0
594.111	598.256	10.6394	35.374	39.3354	0.0493	0.1218	0.2805	0	1716	1502.96	8.406	0
593.779	597.921	10.6373	35.3728	39.3319	0.0493	0.1299	0.2866	0	1717	1502.94	8.406	0
593.405	597.544	10.6349	35.3706	39.3273	0.0371	0.1299	0.2744	0	1718	1502.92	8.406	0
592.957	597.092	10.6332	35.3695	39.3244	0.0493	0.1422	0.2744	0	1719	1502.91	8.406	0
592.461	596.592	10.6322	35.369	39.3226	0.0371	0.1299	0.2805	0	1720	1502.9	8.406	0
591.965	596.092	10.6331	35.3689	39.3232	0.0371	0.134	0.2805	0	1721	1502.89	8.406	0
591.551	595.674	10.6339	35.3689	39.3238	0.0616	0.1421	0.2927	0	1722	1502.89	8.406	0
591.265	595.387	10.6348	35.369	39.3247	0.0738	0.134	0.2805	0	1723	1502.89	8.406	0
591.069	595.188	10.6369	35.3688	39.3263	0.0493	0.134	0.2805	0	1724	1502.89	8.406	0
590.899	595.017	10.6381	35.369	39.3276	0.0493	0.134	0.2805	0	1725	1502.89	8.406	0
590.682	594.798	10.6418	35.3698	39.3319	0.0493	0.134	0.2866	0	1726	1502.9	8.406	0
590.37	594.483	10.6417	35.3703	39.3322	0.0371	0.134	0.2866	0	1727	1502.9	8.406	0
589.976	594.086	10.6452	35.3705	39.3355	0.0371	0.134	0.2866	0	1728	1502.9	8.406	0
589.562	593.668	10.6648	35.3719	39.3555	0.0371	0.1339	0.2927	0	1729	1502.97	8.406	0
589.161	593.264	10.6696	35.3723	39.3604	0.0249	0.1339	0.2866	0	1730	1502.98	8.406	0
588.794	592.895	10.6747	35.373	39.3659	0.0493	0.1338	0.2805	0	1731	1502.99	8.405	0
588.434	592.532	10.6766	35.3736	39.3681	0.0493	0.1338	0.2866	0	1732	1502.99	8.405	0
588.075	592.169	10.6827	35.3742	39.3744	0.0493	0.1338	0.2866	0	1733	1503.01	8.405	0
587.742	591.833	10.6886	35.3755	39.3812	0.0616	0.1338	0.2805	0	1734	1503.03	8.405	0
587.396	591.484	10.6959	35.3763	39.3888	0.0616	0.1338	0.2805	0	1735	1503.05	8.405	0
587.043	591.128	10.7056	35.3775	39.3993	0.0371	0.1337	0.2805	0	1736	1503.08	8.405	0
586.683	590.765	10.7101	35.3785	39.4044	0.0371	0.1216	0.2866	0	1737	1503.09	8.405	0
586.363	590.443	10.7123	35.3788	39.4066	0.0493	0.1215	0.2744	0	1738	1503.09	8.405	0
586.099	590.177	10.7125	35.3799	39.4078	0.0493	0.1296	0.2744	0	1739	1503.09	8.405	0
585.875	589.951	10.7145	35.3796	39.4093	0.0493	0.1296	0.2805	0	1740	1503.09	8.405	0
585.624	589.698	10.72	35.3806	39.4155	0.0493	0.1296	0.2744	0	1741	1503.11	8.405	0
585.305	589.376	10.7238	35.3809	39.4193	0.0738	0.1296	0.2683	0	1742	1503.12	8.405	0
584.918	588.986	10.7317	35.3829	39.4288	0.0493	0.1295	0.2805	0	1743	1503.14	8.405	0
584.47	588.534	10.744	35.3837	39.4411	0.0371	0.1295	0.2866	0	1744	1503.18	8.405	0
584.015	588.075	10.7577	35.386	39.4564	0.0493	0.1294	0.2805	0	1745	1503.23	8.405	0
583.581	587.637	10.7841	35.3881	39.4836	0.0616	0.1294	0.2866	0	1746	1503.32	8.405	0
583.187	587.24	10.7957	35.3886	39.4951	0.0493	0.1172	0.2866	0	1747	1503.35	8.405	0
582.854	586.905	10.7985	35.3894	39.4984	0.0493	0.1172	0.2866	0	1748	1503.36	8.405	0
582.59	586.638	10.8005	35.3894	39.5003	0.0493	0.1252	0.2805	0	1749	1503.36	8.405	0
582.352	586.398	10.7912	35.3877	39.4896	0.0371	0.1252	0.2805	0	1750	1503.32	8.405	0
582.121	586.166	10.7989	35.3906	39.4997	0.0493	0.1252	0.2866	0	1751	1503.35	8.405	0
581.87	585.913	10.7943	35.389	39.4936	0.0371	0.1252	0.2927	0	1752	1503.32	8.405	0
581.572	585.612	10.7813	35.3881	39.4801	0.0371	0.1253	0.2927	0	1753	1503.27	8.405	0
581.233	585.27	10.7897	35.3863	39.4862	0.0371	0.1252	0.2866	0	1754	1503.29	8.405	0
580.839	584.873	10.7932	35.3831	39.4862	0.0493	0.1131	0.2805	0	1755	1503.3	8.405	0
580.377	584.407	10.7939	35.3821	39.4857	0.0371	0.1252	0.2805	0	1756	1503.29	8.405	0
579.916	583.942	10.7956	35.3817	39.4867	0.0493	0.1332	0.2805	0	1757	1503.29	8.405	0
579.508	583.531	10.7975	35.382	39.4886	0.0371	0.1252	0.2805	0	1758	1503.29	8.405	0
579.189	583.209	10.7984	35.3822	39.4896	0.0371	0.1252	0.2866	0	1759	1503.29	8.405	0
578.918	582.935	10.7991	35.3822	39.4902	0.0371	0.1252	0.2805	0	1760	1503.28	8.405	0
578.653	582.669	10.8012	35.3825	39.4924	0.0493	0.1372	0.2866	0	1761	1503.29	8.405	0
578.361	582.374	10.793	35.3819	39.4837	0.0493	0.1373	0.2805	0	1762	1503.25	8.405	0
578.029	582.039	10.7912	35.3833	39.4832	0.0249	0.1293	0.2927	0	1763	1503.24	8.405	0
577.676	581.683	10.8026	35.3819	39.4926	0.0371	0.1292	0.2866	0	1764	1503.28	8.405	0
577.282	581.286	10.8075	35.3813	39.4966	0.0616	0.1292	0.2866	0	1765	1503.29	8.405	0
576.861	580.861	10.808	35.3814	39.4969	0.0493	0.1292	0.2805	0	1766	1503.28	8.405	0
576.474	580.471	10.8099	35.3813	39.4986	0.0371	0.1292	0.2805	0	1767	1503.28	8.405	0
576.141	580.136	10.8099	35.3815	39.4986	0.0493	0.1292	0.2866	0	1768	1503.28	8.405	0
575.911	579.903	10.8104	35.3816	39.499	0.0616	0.1292	0.2866	0	1769	1503.27	8.405	0
575.7	579.691	10.8099	35.3817	39.4986	0.0493	0.1292	0.2866	0	1770	1503.27	8.405	0
575.483	579.472	10.8102	35.3816	39.4987	0.0493	0.1292	0.2866	0	1771	1503.27	8.405	0
575.157	579.143	10.8107	35.3817	39.4991	0.0493	0.1292	0.2866	0	1772	1503.26	8.405	0
574.763	578.746	10.8099	35.3814	39.498	0.0493	0.1292	0.2866	0	1773	1503.25	8.405	0
574.295	578.274	10.8129	35.3807	39.4998	0.0493	0.1291	0.2805	0	1774	1503.25	8.405	0
573.806	577.781	10.8134	35.3805	39.4999	0.0371	0.1291	0.2744	0	1775	1503.25	8.405	0
573.29	577.26	10.8141	35.3803	39.5002	0.0493	0.1291	0.2866	0	1776	1503.24	8.405	0
572.814	576.781	10.8146	35.3803	39.5004	0.0371	0.1291	0.2805	0	1777	1503.24	8.405	0
572.441	576.405	10.8151	35.3801	39.5005	0.0493	0.1291	0.2805	0	1778	1503.23	8.405	0
572.251	576.213	10.815	35.3801	39.5004	0.0493	0.1291	0.2744	0	1779	1503.23	8.405	0
572.225	576.186	10.8137	35.3804	39.4994	0.0493	0.1291	0.2805	0	1780	1503.22	8.405	0
572.232	576.194	10.814	35.3804	39.4997	0.0249	0.1412	0.2805	0	1781	1503.22	8.405	0
572.212	576.174	10.8151	35.3802	39.5006	0.0371	0.1412	0.2805	0	1782	1503.23	8.405	0
572.131	576.092	10.815	35.3802	39.5004	0.0371	0.1332	0.2805	0	1783	1503.23	8.4	0
571.995	575.955	10.8137	35.3804	39.4993	0.0249	0.1332	0.2744	0	1784	1503.22	8.405	0
571.792	575.75	10.813	35.3805	39.4987	0.0371	0.1332	0.2744	0	1785	1503.21	8.405	0
571.534	575.49	10.8145	35.38	39.4994	0.0493	0.1332	0.2805	0	1786	1503.21	8.405	0
571.249	575.203	10.817	35.379	39.5007	0.0493	0.1332	0.2866	0	1787	1503.22	8.405	0
570.977	574.929	10.8179	35.3789	39.5013	0.0493	0.1332	0.2744	0	1788	1503.22	8.4	0
570.761	574.71	10.8177	35.3792	39.5013	0.0371	0.1332	0.2805	0	1789	1503.21	8.405	0
570.605	574.553	10.8202	35.3787	39.5032	0.0249	0.1332	0.2744	0	1790	1503.22	8.405	0
570.469	574.417	10.8203	35.3786	39.5032	0.0493	0.1331	0.2988	0	1791	1503.21	8.405	0
570.334	574.28	10.8201	35.3787	39.503	0.0493	0.1331	0.2744	0	1792	1503.21	8.405	0
570.199	574.143	10.8203	35.3786	39.5031	0.0738	0.1331	0.2805	0	1793	1503.21	8.405	0
570.077	574.021	10.8202	35.3789	39.5032	0.0371	0.1331	0.2744	0	1794	1503.21	8.405	0
570.078	574.022	10.8186	35.3792	39.502	0.0371	0.1452	0.2927	0	1795	1503.2	8.405	0
570.173	574.118	10.82	35.3788	39.5029	0.0493	0.1452	0.2805	0	1796	1503.21	8.405	0
570.256	574.201	10.8203	35.3787	39.5032	0.0371	0.1372	0.2866	0	1797	1503.21	8.4	0
570.277	574.223	10.8204	35.3787	39.5033	0.0371	0.1372	0.2866	0	1798	1503.21	8.4	0
570.23	574.175	10.8203	35.3788	39.5033	0.0493	0.1372	0.2866	0	1799	1503.21	8.4	0
570.142	574.087	10.8207	35.3788	39.5035	0.0616	0.1372	0.2805	0	1800	1503.21	8.4	0
570.075	574.019	10.8207	35.3787	39.5034	0.0493	0.1372	0.2744	0	1801	1503.21	8.4	0
570.048	573.992	10.8202	35.3789	39.5032	0.0371	0.1372	0.2744	0	1802	1503.21	8.4	0
570.069	574.013	10.8203	35.3788	39.5032	0.0371	0.1372	0.2805	1	1803	1503.21	8.4	0
570.117	574.061	10.8206	35.3788	39.5035	0.0493	0.1372	0.2805	1	1804	1503.21	8.405	0
570.165	574.11	10.8206	35.3789	39.5035	0.0616	0.1372	0.2805	1	1805	1503.21	8.4	0
570.2	574.145	10.8208	35.3788	39.5037	0.0493	0.1372	0.2927	1	1806	1503.21	8.405	0
570.214	574.159	10.8209	35.3789	39.5039	0.0249	0.1372	0.2805	1	1807	1503.21	8.4	0
570.187	574.132	10.8207	35.3788	39.5036	0.0493	0.1372	0.2866	1	1808	1503.21	8.405	0
570.113	574.058	10.8205	35.3788	39.5034	0.0493	0.1372	0.2866	1	1809	1503.21	8.405	0
569.998	573.942	10.8207	35.3789	39.5036	0.0371	0.1372	0.2805	1	1810	1503.21	8.4	0
569.904	573.846	10.8208	35.3789	39.5037	0.0616	0.1372	0.2744	1	1811	1503.21	8.4	0
569.891	573.833	10.8206	35.3789	39.5035	0.0738	0.1372	0.2866	1	1812	1503.21	8.4	0
569.953	573.896	10.8206	35.3787	39.5033	0.0616	0.1252	0.2866	1	1813	1503.21	8.4	0
570.089	574.033	10.8206	35.3789	39.5036	0.0493	0.1372	0.2866	1	1814	1503.21	8.4	0
570.26	574.205	10.8206	35.3788	39.5035	0.0493	0.1452	0.2805	1	1815	1503.21	8.405	0
570.403	574.35	10.8206	35.3788	39.5037	0.0493	0.1372	0.2866	1	1816	1503.22	8.4	0
570.472	574.419	10.8206	35.3789	39.5037	0.0493	0.1372	0.2866	1	1817	1503.22	8.4	0
570.404	574.351	10.8206	35.3789	39.5037	0.0493	0.1372	0.2805	1	1818	1503.22	8.4	0
570.235	574.18	10.8206	35.3789	39.5036	0.0371	0.1372	0.2805	1	1819	1503.21	8.405	0
570.025	573.968	10.8206	35.3789	39.5035	0.0493	0.1372	0.2866	1	1820	1503.21	8.405	0
569.869	573.811	10.8205	35.3788	39.5033	0.0371	0.1372	0.2866	1	1821	1503.21	8.4	0
569.822	573.764	10.8207	35.3789	39.5035	0.0493	0.1372	0.2805	1	1822	1503.21	8.4	0
569.877	573.819	10.821	35.3788	39.5037	0.0493	0.1372	0.2866	1	1823	1503.21	8.4	0
569.986	573.929	10.8211	35.3788	39.5039	0.0493	0.1372	0.2866	1	1824	1503.21	8.4	0
570.109	574.053	10.8212	35.379	39.5042	0.0371	0.1372	0.2927	1	1825	1503.21	8.4	0
570.218	574.163	10.8214	35.379	39.5045	0.0371	0.1372	0.2927	1	1826	1503.22	8.4	0
570.266	574.212	10.8214	35.3789	39.5044	0.0371	0.1372	0.2927	1	1827	1503.22	8.4	0
570.233	574.178	10.8214	35.3789	39.5044	0.0371	0.1372	0.2927	1	1828	1503.22	8.405	0
570.145	574.089	10.8214	35.379	39.5044	0.0371	0.1372	0.2805	1	1829	1503.21	8.4	0
570.071	574.015	10.8216	35.3789	39.5046	0.0493	0.1372	0.2866	1	1830	1503.21	8.4	0
570.057	574.001	10.8216	35.3789	39.5046	0.0371	0.1372	0.2866	1	1831	1503.21	8.405	0
570.113	574.057	10.8216	35.379	39.5046	0.0493	0.1372	0.2927	1	1832	1503.21	8.4	0
570.202	574.147	10.8215	35.3788	39.5044	0.0493	0.1372	0.2988	1	1833	1503.22	8.4	0
570.284	574.229	10.8214	35.3789	39.5044	0.0493	0.1373	0.2866	1	1834	1503.22	8.405	0
570.325	574.271	10.8215	35.379	39.5046	0.0616	0.1373	0.2805	1	1835	1503.22	8.4	0
570.305	574.251	10.8216	35.3788	39.5046	0.0493	0.1373	0.2866	1	1836	1503.22	8.405	0
570.224	574.169	10.8217	35.3788	39.5046	0.0371	0.1373	0.2805	1	1837	1503.22	8.4	0
570.082	574.026	10.8217	35.379	39.5048	0.0371	0.1373	0.2805	1	1838	1503.21	8.4	0
569.919	573.862	10.8216	35.379	39.5045	0.0371	0.1373	0.2866	1	1839	1503.21	8.405	0
569.798	573.739	10.8217	35.3789	39.5045	0.0371	0.1372	0.2744	1	1840	1503.21	8.4	0
569.771	573.712	10.8217	35.3789	39.5046	0.0371	0.1372	0.2866	1	1841	1503.21	8.4	0
569.853	573.795	10.8215	35.379	39.5044	0.0371	0.1373	0.2805	1	1842	1503.21	8.4	0
570.017	573.96	10.8214	35.379	39.5044	0.0249	0.1373	0.2805	1	1843	1503.21	8.4	0
570.174	574.119	10.8215	35.379	39.5046	0.0493	0.1373	0.2927	1	1844	1503.21	8.4	0
570.297	574.243	10.8214	35.379	39.5046	0.0371	0.1373	0.2866	1	1845	1503.22	8.4	0
570.345	574.291	10.8214	35.3789	39.5044	0.0249	0.1373	0.2866	1	1846	1503.22	8.4	0
570.36	574.306	10.8214	35.3789	39.5044	0.0616	0.1373	0.2927	1	1847	1503.22	8.4	0
570.326	574.272	10.8214	35.379	39.5045	0.0493	0.1373	0.2805	1	1848	1503.22	8.4	0
570.279	574.225	10.8213	35.379	39.5044	0.0493	0.1373	0.2805	1	1849	1503.22	8.405	0
570.232	574.178	10.8213	35.379	39.5044	0.0493	0.1373	0.2866	1	1850	1503.22	8.4	0
570.172	574.116	10.8214	35.3789	39.5044	0.0493	0.1373	0.2927	1	1851	1503.21	8.405	0
570.091	574.035	10.8212	35.379	39.5042	0.0493	0.1373	0.2866	1	1852	1503.21	8.4	0
570.003	573.946	10.8214	35.379	39.5044	0.0493	0.1373	0.2805	1	1853	1503.21	8.4	0
569.942	573.885	10.8215	35.379	39.5045	0.0371	0.1373	0.2866	1	1854	1503.21	8.4	0
569.916	573.858	10.8214	35.379	39.5044	0.0371	0.1373	0.2866	1	1855	1503.21	8.4	0
569.828	573.77	10.8214	35.3789	39.5042	0.0493	0.1373	0.2866	1	1856	1503.21	8.4	0
569.522	573.462	10.8214	35.379	39.5042	0.0493	0.1373	0.2866	1	1857	1503.2	8.4	0
569.387	573.325	10.8214	35.379	39.5042	0.0493	0.1373	0.2927	1	1858	1503.2	8.4	0
569.258	573.196	10.8214	35.3789	39.5041	0.0493	0.1373	0.2805	1	1859	1503.2	8.4	0
569.143	573.08	10.8214	35.3791	39.5041	0.0371	0.1373	0.2866	1	1860	1503.2	8.4	0
568.988	572.923	10.8215	35.3791	39.5041	0.0493	0.1373	0.2805	1	1861	1503.2	8.4	0
568.805	572.738	10.8216	35.379	39.504	0.0616	0.1373	0.2866	1	1862	1503.19	8.4	0
568.622	572.554	10.8219	35.3789	39.5042	0.0371	0.1373	0.2866	1	1863	1503.19	8.4	0
568.459	572.39	10.8219	35.3791	39.5043	0.0493	0.1372	0.2927	1	1864	1503.19	8.4	0
568.324	572.253	10.8219	35.379	39.5042	0.0371	0.1372	0.2866	1	1865	1503.19	8.4	0
568.189	572.117	10.8218	35.3791	39.504	0.0371	0.1372	0.2866	1	1866	1503.18	8.4	0
568.033	571.96	10.8219	35.379	39.504	0.0371	0.1372	0.2866	1	1867	1503.18	8.4	0
567.843	571.769	10.8218	35.3792	39.504	0.0493	0.1372	0.2927	1	1868	1503.18	8.4	0
567.64	571.563	10.8217	35.3788	39.5035	0.0493	0.1372	0.2866	1	1869	1503.17	8.4	0
567.409	571.331	10.8217	35.3786	39.5032	0.0493	0.1372	0.2866	1	1870	1503.17	8.4	0
567.193	571.113	10.8216	35.3785	39.5028	0.0493	0.1372	0.2866	1	1871	1503.17	8.4	0
567.05	570.969	10.8215	35.3785	39.5027	0.0493	0.1372	0.2805	1	1872	1503.16	8.4	0
566.976	570.895	10.8215	35.3785	39.5026	0.0493	0.1372	0.2866	1	1873	1503.16	8.4	0
566.977	570.895	10.8215	35.3784	39.5026	0.0493	0.1372	0.2805	1	1874	1503.16	8.4	0
566.97	570.889	10.8216	35.3785	39.5027	0.0493	0.1372	0.2866	1	1875	1503.16	8.4	0
566.91	570.827	10.8214	35.3786	39.5026	0.0493	0.1372	0.2866	1	1876	1503.16	8.4	0
566.781	570.698	10.8214	35.3784	39.5024	0.0616	0.1372	0.2805	1	1877	1503.16	8.4	0
566.585	570.5	10.821	35.3782	39.5017	0.0249	0.1372	0.2866	1	1878	1503.15	8.4	0
566.368	570.281	10.8206	35.3779	39.5009	0.0249	0.1372	0.2744	1	1879	1503.15	8.4	0
566.137	570.048	10.8205	35.3777	39.5006	0.0371	0.1372	0.2805	1	1880	1503.14	8.4	0
565.92	569.83	10.8208	35.3777	39.5007	0.0493	0.1372	0.2988	1	1881	1503.14	8.4	0
565.717	569.625	10.821	35.3776	39.5007	0.0371	0.1372	0.2866	1	1882	1503.14	8.4	0
565.547	569.454	10.821	35.3776	39.5007	0.0493	0.1372	0.2805	1	1883	1503.14	8.4	0
565.419	569.324	10.821	35.3776	39.5007	0.0493	0.1372	0.2866	1	1884	1503.13	8.4	0
565.304	569.208	10.821	35.3777	39.5007	0.0371	0.1372	0.2866	1	1885	1503.13	8.4	0
565.209	569.113	10.821	35.3777	39.5006	0.0249	0.1372	0.2805	1	1886	1503.13	8.4	0
565.108	569.011	10.821	35.3776	39.5004	0.0371	0.1372	0.2866	1	1887	1503.13	8.4	0
564.986	568.888	10.8209	35.3777	39.5004	0.0493	0.1372	0.2866	1	1888	1503.13	8.4	0
564.844	568.745	10.8207	35.3775	39.5	0.0616	0.1372	0.2805	1	1889	1503.12	8.4	0
564.675	568.574	10.8203	35.3775	39.4994	0.0371	0.1372	0.2744	1	1890	1503.12	8.4	0
564.533	568.431	10.8193	35.3768	39.4977	0.0249	0.1372	0.2805	1	1891	1503.11	8.4	0
564.425	568.322	10.8188	35.3766	39.4971	0.0493	0.1372	0.2927	1	1892	1503.11	8.4	0
564.337	568.233	10.8188	35.3765	39.4969	0.0371	0.1372	0.2805	1	1893	1503.11	8.4	0
564.249	568.145	10.8187	35.3765	39.4968	0.0493	0.1372	0.2683	1	1894	1503.1	8.4	0
564.128	568.022	10.8187	35.3764	39.4966	0.0371	0.1372	0.2866	1	1895	1503.1	8.4	0
563.945	567.838	10.8189	35.3767	39.497	0.0249	0.1492	0.2927	1	1896	1503.1	8.4	0
563.707	567.598	10.8189	35.3764	39.4966	0.0371	0.1492	0.2683	1	1897	1503.1	8.4	0
563.456	567.345	10.8196	35.3762	39.497	0.0371	0.1413	0.2805	1	1898	1503.09	8.4	0
563.212	567.099	10.82	35.3763	39.4974	0.0493	0.1413	0.2866	1	1899	1503.09	8.4	0
563.022	566.908	10.8212	35.3764	39.4985	0.0493	0.1413	0.2927	1	1900	1503.09	8.4	0
562.894	566.778	10.8218	35.3764	39.499	0.0493	0.1413	0.2866	1	1901	1503.09	8.4	0
562.82	566.704	10.8223	35.3762	39.4992	0.0371	0.1412	0.2805	1	1902	1503.09	8.4	0
562.753	566.636	10.8221	35.3765	39.4994	0.0371	0.1412	0.2805	1	1903	1503.09	8.4	0
562.685	566.568	10.8213	35.3764	39.4985	0.0493	0.1413	0.2927	1	1904	1503.09	8.4	0
562.611	566.493	10.8219	35.3763	39.499	0.0616	0.1413	0.2927	1	1905	1503.09	8.4	0
562.517	566.398	10.8219	35.3764	39.4991	0.0493	0.1412	0.2683	1	1906	1503.09	8.4	0
562.388	566.268	10.8221	35.3764	39.4992	0.0493	0.1412	0.2805	1	1907	1503.09	8.4	0
562.232	566.111	10.8217	35.3766	39.4989	0.0493	0.1412	0.2927	1	1908	1503.08	8.4	0
562.063	565.94	10.8229	35.3762	39.4996	0.0493	0.1412	0.2805	1	1909	1503.08	8.4	0
561.907	565.783	10.8234	35.3763	39.5	0.0371	0.1292	0.2866	1	1910	1503.08	8.4	0
561.724	565.599	10.8235	35.3763	39.5001	0.0493	0.1412	0.2683	1	1911	1503.08	8.4	0
561.494	565.366	10.823	35.3764	39.4996	0.0371	0.1492	0.2744	1	1912	1503.07	8.4	0
561.243	565.113	10.8236	35.3763	39.5	0.0616	0.1412	0.2866	1	1913	1503.07	8.4	0
561.012	564.881	10.8241	35.3764	39.5004	0.0493	0.1412	0.2744	1	1914	1503.07	8.4	0
560.836	564.703	10.8245	35.3764	39.5008	0.0371	0.1412	0.2805	1	1915	1503.07	8.4	0
560.728	564.594	10.8247	35.3764	39.5009	0.0249	0.1412	0.2866	1	1916	1503.07	8.4	0
560.681	564.547	10.8249	35.3763	39.5009	0.0371	0.1412	0.2866	1	1917	1503.07	8.4	0
560.641	564.506	10.8248	35.3763	39.5008	0.0493	0.1412	0.2866	1	1918	1503.07	8.4	0
560.573	564.438	10.8248	35.3763	39.5008	0.0371	0.1412	0.2866	1	1919	1503.06	8.4	0
560.472	564.336	10.8247	35.3764	39.5008	0.0493	0.1412	0.2805	1	1920	1503.06	8.4	0
560.343	564.207	10.8248	35.3764	39.5008	0.0371	0.1412	0.2805	1	1921	1503.06	8.4	0
560.215	564.077	10.8251	35.3764	39.5011	0.0371	0.1412	0.2805	1	1922	1503.06	8.4	0
560.066	563.927	10.8255	35.3763	39.5013	0.0493	0.1412	0.2805	1	1923	1503.06	8.4	0
559.876	563.735	10.8255	35.3764	39.5013	0.0371	0.1292	0.2805	1	1924	1503.06	8.4	0
559.646	563.503	10.8256	35.3765	39.5014	0.0371	0.1292	0.2866	1	1925	1503.05	8.4	0
559.422	563.278	10.8259	35.3765	39.5016	0.0738	0.1491	0.2744	1	1926	1503.05	8.4	0
559.219	563.073	10.8257	35.3766	39.5013	0.0493	0.1491	0.2805	1	1927	1503.05	8.4	0
559.036	562.889	10.8263	35.3766	39.5018	0.0738	0.1292	0.2805	1	1928	1503.04	8.4	0
558.88	562.732	10.827	35.3765	39.5024	0.0616	0.1412	0.2927	1	1929	1503.04	8.4	0
558.752	562.602	10.8278	35.3766	39.5031	0.0371	0.1371	0.2805	1	1930	1503.05	8.4	0
558.651	562.5	10.8291	35.3766	39.5044	0.0371	0.1412	0.2927	1	1931	1503.05	8.4	0
558.576	562.425	10.8285	35.3767	39.5038	0.0493	0.1491	0.2927	1	1932	1503.05	8.4	0
558.489	562.337	10.8281	35.3764	39.5032	0.0616	0.1412	0.2866	1	1933	1503.04	8.405	0
558.381	562.228	10.8286	35.3768	39.504	0.0493	0.1292	0.2866	1	1934	1503.04	8.4	0
558.272	562.119	10.8299	35.3766	39.505	0.0616	0.1292	0.2866	1	1935	1503.05	8.4	0
558.151	561.996	10.8305	35.3767	39.5057	0.0616	0.1371	0.2866	1	1936	1503.05	8.4	0
557.995	561.839	10.8312	35.3769	39.5064	0.0493	0.1371	0.2866	1	1937	1503.05	8.4	0
557.812	561.654	10.8319	35.3769	39.507	0.0371	0.1491	0.2866	1	1938	1503.05	8.4	0
557.643	561.484	10.832	35.3769	39.507	0.0371	0.1491	0.2866	1	1939	1503.04	8.4	0
557.48	561.32	10.8329	35.377	39.5079	0.0371	0.1292	0.2744	1	1940	1503.04	8.4	0
557.311	561.149	10.8331	35.3769	39.508	0.0493	0.1292	0.2805	1	1941	1503.04	8.4	0
557.121	560.958	10.8359	35.3775	39.5111	0.0371	0.1371	0.2805	1	1942	1503.05	8.4	0
556.911	560.746	10.8399	35.3777	39.5151	0.0249	0.1371	0.2866	1	1943	1503.06	8.4	0
556.688	560.521	10.8426	35.3776	39.5175	0.0371	0.1371	0.2866	1	1944	1503.07	8.4	0
556.498	560.33	10.8509	35.3781	39.5259	0.0493	0.137	0.2744	1	1945	1503.09	8.4	0
556.377	560.207	10.8529	35.3777	39.5274	0.0371	0.149	0.2805	1	1946	1503.1	8.4	0
556.296	560.126	10.8539	35.3777	39.5283	0.0249	0.137	0.2805	1	1947	1503.1	8.4	0
556.235	560.065	10.8537	35.378	39.5284	0.0249	0.1291	0.2927	1	1948	1503.1	8.4	0
556.032	559.86	10.8526	35.3781	39.5273	0.0371	0.137	0.2866	1	1949	1503.09	8.4	0
555.638	559.463	10.8599	35.3784	39.5344	0.0371	0.137	0.2805	1	1950	1503.11	8.4	0
555.19	559.011	10.8655	35.3788	39.54	0.0371	0.137	0.2744	1	1951	1503.12	8.4	0
554.702	558.518	10.8728	35.3791	39.5471	0.0371	0.1369	0.2805	1	1952	1503.14	8.4	0
554.165	557.978	10.8799	35.3795	39.5542	0.0249	0.1369	0.2866	1	1953	1503.16	8.4	0
553.575	557.382	10.8881	35.38	39.5622	0.0371	0.1369	0.2866	1	1954	1503.18	8.4	0
552.936	556.738	10.9	35.3804	39.5738	0.0616	0.1368	0.2866	1	1955	1503.21	8.4	0
552.291	556.088	10.9027	35.3803	39.576	0.0493	0.1368	0.2866	1	1956	1503.21	8.4	0
551.653	555.445	10.9057	35.3807	39.579	0.0493	0.1368	0.2805	1	1957	1503.21	8.4	0
551.049	554.835	10.9133	35.3813	39.5867	0.0616	0.1367	0.2866	1	1958	1503.23	8.4	0
550.506	554.288	10.9236	35.3821	39.5971	0.0493	0.1367	0.2988	1	1959	1503.26	8.4	0
550.01	553.788	10.9244	35.3821	39.5977	0.0493	0.1248	0.2805	1	1960	1503.25	8.4	0
549.549	553.323	10.9204	35.3825	39.5941	0.0493	0.1248	0.2805	1	1961	1503.23	8.4	0
549.128	552.899	10.9338	35.3831	39.6073	0.0249	0.1326	0.2866	1	1962	1503.27	8.4	0
548.721	552.488	10.9539	35.3846	39.628	0.0738	0.1325	0.2866	1	1963	1503.34	8.399	0
548.273	552.037	10.9457	35.3837	39.6191	0.0493	0.1326	0.2866	1	1964	1503.3	8.399	0
547.743	551.503	10.9662	35.3863	39.6412	0.0493	0.1325	0.2805	1	1965	1503.37	8.399	0
547.105	550.859	10.9796	35.3866	39.6541	0.0493	0.1324	0.2866	1	1966	1503.4	8.399	0
546.453	550.202	10.9801	35.3866	39.6542	0.0371	0.1324	0.2805	1	1967	1503.4	8.399	0
545.855	549.6	10.9801	35.3864	39.6537	0.0371	0.1324	0.2805	1	1968	1503.39	8.399	0
545.333	549.073	10.9791	35.3864	39.6526	0.0371	0.1206	0.2927	1	1969	1503.37	8.399	0
544.817	548.553	10.9773	35.3864	39.6505	0.0493	0.1324	0.2927	1	1970	1503.36	8.399	0
544.24	547.971	10.98	35.3863	39.653	0.0493	0.1284	0.2866	1	1971	1503.36	8.399	0
543.616	547.342	10.9837	35.3857	39.6556	0.0493	0.1205	0.2866	1	1972	1503.36	8.399	0
543.018	546.739	10.984	35.3855	39.6554	0.0249	0.1283	0.2927	1	1973	1503.35	8.399	0
542.502	546.219	10.9859	35.3855	39.657	0.0249	0.1283	0.2866	1	1974	1503.35	8.399	0
542.048	545.761	10.9862	35.3856	39.6571	0.0493	0.1283	0.2927	1	1975	1503.34	8.399	0
541.607	545.316	10.9814	35.3858	39.6525	0.0493	0.1283	0.2805	1	1976	1503.32	8.399	0
541.159	544.864	10.9797	35.3861	39.6511	0.0371	0.1283	0.2805	1	1977	1503.31	8.399	0
540.697	544.399	10.9844	35.3859	39.6552	0.0616	0.1401	0.2805	1	1978	1503.31	8.399	0
540.243	543.941	10.9912	35.3861	39.6617	0.0493	0.1401	0.2744	1	1979	1503.33	8.399	0
539.754	543.448	10.9939	35.3863	39.6642	0.0249	0.1323	0.2927	1	1980	1503.33	8.399	0
539.164	542.853	10.9985	35.3866	39.6688	0.0249	0.1323	0.2927	1	1981	1503.34	8.399	0
538.478	542.162	11.0111	35.3871	39.6811	0.0249	0.1322	0.2866	1	1982	1503.37	8.399	0
537.759	541.437	11.0173	35.3873	39.6869	0.0493	0.1322	0.2927	1	1983	1503.38	8.399	0
537.08	540.752	11.0197	35.3876	39.6892	0.0493	0.1322	0.2866	1	1984	1503.38	8.399	0
536.53	540.198	11.0204	35.3878	39.6898	0.0493	0.1322	0.2805	1	1985	1503.38	8.399	0
536.082	539.747	11.0204	35.3877	39.6895	0.0493	0.1321	0.2805	1	1986	1503.37	8.399	0
535.669	539.33	11.0154	35.3874	39.6843	0.0493	0.1322	0.2866	1	1987	1503.34	8.399	0
535.221	538.878	11.0044	35.3874	39.6735	0.0493	0.1322	0.2866	1	1988	1503.3	8.399	0
534.746	538.399	11.0179	35.388	39.6868	0.0493	0.1321	0.2866	1	1989	1503.34	8.399	0
534.243	537.893	11.0391	35.3888	39.7078	0.0616	0.1321	0.2805	1	1990	1503.4	8.399	0
533.694	537.338	11.0449	35.3893	39.7137	0.0493	0.132	0.2805	1	1991	1503.42	8.399	0
533.11	536.75	11.049	35.3894	39.7175	0.0371	0.132	0.2744	1	1992	1503.42	8.399	0
532.526	536.161	11.0508	35.3897	39.7192	0.0616	0.132	0.2927	1	1993	1503.42	8.399	0
531.99	535.621	11.0521	35.3899	39.7204	0.0616	0.1438	0.2866	1	1994	1503.42	8.399	0
531.501	535.128	11.0556	35.3904	39.7241	0.0493	0.1437	0.2866	1	1995	1503.42	8.399	0
531.013	534.636	11.0571	35.3904	39.7253	0.0616	0.136	0.2927	1	1996	1503.42	8.399	0
530.483	534.102	11.0587	35.391	39.7273	0.0616	0.136	0.2927	1	1997	1503.42	8.399	0
529.913	533.527	11.0753	35.3918	39.7438	0.0493	0.1359	0.2683	1	1998	1503.47	8.399	0
529.323	532.932	11.0859	35.3925	39.7544	0.0371	0.1359	0.2866	1	1999	1503.49	8.399	0
528.732	532.337	11.0895	35.393	39.7581	0.0493	0.1358	0.2988	1	2000	1503.5	8.399	0
528.155	531.755	11.0926	35.3932	39.7611	0.0616	0.1358	0.2988	1	2001	1503.5	8.399	0
527.586	531.181	11.0931	35.3926	39.7607	0.0493	0.1358	0.2866	1	2002	1503.49	8.399	0
527.043	530.634	11.0894	35.3891	39.7534	0.0616	0.1358	0.2805	1	2003	1503.46	8.399	0
526.568	530.155	11.0863	35.3878	39.7489	0.0616	0.1358	0.2927	1	2004	1503.44	8.399	0
526.14	529.724	11.0808	35.3891	39.7447	0.0616	0.1358	0.2927	1	2005	1503.42	8.399	0
525.74	529.32	11.0808	35.389	39.7444	0.0493	0.1358	0.2866	1	2006	1503.41	8.399	0
525.265	528.841	11.0826	35.3884	39.7453	0.0371	0.1241	0.2866	1	2007	1503.41	8.399	0
524.708	528.28	11.0886	35.3874	39.7499	0.0249	0.1241	0.2805	1	2008	1503.42	8.399	0
524.091	527.658	11.0954	35.3875	39.7563	0.0493	0.1317	0.2805	1	2009	1503.43	8.399	0
523.459	527.021	11.0988	35.3879	39.7596	0.0371	0.1317	0.2927	1	2010	1503.44	8.399	0
522.828	526.385	11.1004	35.388	39.7611	0.0371	0.1317	0.2927	1	2011	1503.43	8.399	0
522.224	525.776	11.1008	35.3881	39.7613	0.0371	0.1317	0.2805	1	2012	1503.42	8.399	0
521.675	525.222	11.1015	35.3884	39.7619	0.0371	0.1317	0.2805	1	2013	1503.42	8.399	0
521.179	524.723	11.1026	35.3883	39.7628	0.0371	0.1317	0.2866	1	2014	1503.41	8.399	0
520.738	524.278	11.1029	35.3884	39.7629	0.0616	0.1317	0.2866	1	2015	1503.41	8.399	0
520.311	523.848	11.1054	35.3886	39.7653	0.0493	0.1317	0.2866	1	2016	1503.41	8.399	0
519.863	523.396	11.1041	35.3888	39.7642	0.0371	0.1317	0.2866	1	2017	1503.4	8.399	0
519.368	522.897	11.1159	35.3889	39.7754	0.0371	0.1316	0.2866	1	2018	1503.43	8.399	0
518.798	522.322	11.1306	35.3903	39.7907	0.0371	0.1316	0.2866	1	2019	1503.48	8.399	0
518.173	521.693	11.1475	35.3915	39.8079	0.0493	0.1315	0.2866	1	2020	1503.53	8.398	0
517.549	521.063	11.1622	35.3928	39.8231	0.0493	0.1314	0.2927	1	2021	1503.57	8.398	0
516.959	520.468	11.1699	35.3936	39.831	0.0493	0.1314	0.2866	1	2022	1503.59	8.398	0
516.416	519.921	11.1752	35.3937	39.836	0.0616	0.1314	0.2805	1	2023	1503.6	8.398	0
515.9	519.401	11.1758	35.394	39.8367	0.0616	0.1314	0.2866	1	2024	1503.59	8.398	0
515.385	518.882	11.1724	35.3943	39.8335	0.0493	0.1314	0.2866	1	2025	1503.57	8.398	0
514.869	518.362	11.1796	35.3946	39.8405	0.0616	0.143	0.2927	1	2026	1503.59	8.398	0
514.367	517.856	11.1826	35.3946	39.8431	0.0616	0.1313	0.2927	1	2027	1503.59	8.398	0
513.872	517.357	11.1819	35.3943	39.842	0.0493	0.1237	0.2866	1	2028	1503.58	8.398	0
513.363	516.844	11.1846	35.3941	39.8442	0.0493	0.1429	0.2866	1	2029	1503.58	8.398	0
512.848	516.324	11.19	35.3945	39.8496	0.0493	0.1429	0.2927	1	2030	1503.59	8.398	0
512.305	515.777	11.2022	35.3953	39.8618	0.0371	0.1352	0.2805	1	2031	1503.63	8.398	0
511.735	515.202	11.2064	35.3955	39.8659	0.0493	0.1352	0.2927	1	2032	1503.63	8.398	0
511.158	514.621	11.2108	35.3959	39.8703	0.0371	0.1352	0.2988	1	2033	1503.64	8.398	0
510.588	514.046	11.2149	35.3959	39.8739	0.0249	0.1352	0.2866	1	2034	1503.64	8.398	0
510.032	513.486	11.217	35.3955	39.8754	0.0371	0.1352	0.2927	1	2035	1503.64	8.398	0
509.496	512.946	11.2171	35.3947	39.8743	0.0493	0.1351	0.2805	1	2036	1503.63	8.398	0
508.981	512.426	11.2167	35.3938	39.8729	0.0493	0.1351	0.2744	1	2037	1503.62	8.398	0
508.5	511.941	11.2165	35.3925	39.8711	0.0493	0.1236	0.2927	1	2038	1503.61	8.398	0
508.032	511.469	11.2159	35.392	39.8698	0.0493	0.1235	0.2988	1	2039	1503.6	8.398	0
507.543	510.977	11.2143	35.3921	39.8682	0.0371	0.1311	0.2927	1	2040	1503.59	8.398	0
507.007	510.437	11.2151	35.3915	39.8681	0.0371	0.1311	0.2866	1	2041	1503.58	8.398	0
506.437	509.862	11.2174	35.3913	39.8699	0.0371	0.1195	0.2805	1	2042	1503.58	8.398	0
505.867	509.288	11.2195	35.3913	39.8717	0.0371	0.1195	0.2866	1	2043	1503.58	8.398	0
505.291	508.707	11.226	35.3917	39.878	0.0371	0.1155	0.2866	1	2044	1503.59	8.398	0
504.741	508.153	11.2334	35.3919	39.8851	0.0371	0.1155	0.2927	1	2045	1503.61	8.398	0
504.205	507.612	11.2345	35.392	39.8861	0.0493	0.1115	0.2866	1	2046	1503.6	8.398	0
503.696	507.099	11.2376	35.3922	39.889	0.0371	0.1115	0.2805	1	2047	1503.6	8.398	0
503.167	506.566	11.2413	35.3922	39.8924	0.0371	0.119	0.2805	1	2048	1503.61	8.398	0
502.624	506.019	11.2479	35.3926	39.899	0.0493	0.119	0.2866	1	2049	1503.62	8.398	0
502.068	505.458	11.2539	35.3928	39.9047	0.0493	0.119	0.2805	1	2050	1503.64	8.398	0
501.498	504.884	11.2583	35.3932	39.9091	0.0371	0.119	0.2866	1	2051	1503.64	8.398	0
500.983	504.364	11.2614	35.3939	39.9125	0.0616	0.1189	0.2866	1	2052	1503.65	8.398	0
500.521	503.899	11.2633	35.3946	39.9149	0.0493	0.1189	0.2866	1	2053	1503.65	8.398	0
500.121	503.496	11.2625	35.3945	39.9139	0.0493	0.1074	0.2805	1	2054	1503.64	8.398	0
499.728	503.099	11.2627	35.3947	39.914	0.0493	0.1074	0.2866	1	2055	1503.63	8.398	0
499.301	502.669	11.2522	35.3945	39.9035	0.0493	0.1265	0.2866	1	2056	1503.59	8.398	0
498.792	502.156	11.2628	35.3964	39.9155	0.0493	0.1149	0.2866	1	2057	1503.62	8.398	0
498.223	501.582	11.2922	35.3989	39.9461	0.0616	0.1073	0.2805	1	2058	1503.71	8.398	0
497.585	500.939	11.3088	35.401	39.964	0.0493	0.1148	0.2866	1	2059	1503.77	8.398	0
496.906	500.255	11.3167	35.4021	39.9724	0.0493	0.1147	0.2866	1	2060	1503.78	8.398	0
496.241	499.585	11.3213	35.4029	39.9773	0.0493	0.1147	0.2805	1	2061	1503.79	8.398	0
495.645	498.984	11.327	35.4038	39.9835	0.0371	0.1147	0.2866	1	2062	1503.8	8.398	0
495.15	498.485	11.329	35.4041	39.9855	0.0493	0.1147	0.2866	1	2063	1503.8	8.398	0
494.716	498.047	11.3192	35.4036	39.9753	0.0371	0.1147	0.2805	1	2064	1503.76	8.398	0
494.309	497.637	11.3129	35.4025	39.9679	0.0493	0.1147	0.2866	1	2065	1503.73	8.398	0
493.861	497.186	11.2961	35.4008	39.9498	0.0371	0.1148	0.2866	1	2066	1503.66	8.398	0
493.359	496.68	11.3236	35.404	39.9793	0.0493	0.1147	0.2805	1	2067	1503.75	8.398	0
492.844	496.161	11.3405	35.4045	39.996	0.0493	0.1146	0.2866	1	2068	1503.8	8.398	0
492.349	495.662	11.3413	35.4041	39.9962	0.0493	0.1146	0.2866	1	2069	1503.8	8.398	0
491.874	495.183	11.3423	35.4042	39.997	0.0616	0.1146	0.2866	1	2070	1503.79	8.398	0
491.406	494.712	11.3423	35.4043	39.9969	0.0493	0.1146	0.2866	1	2071	1503.78	8.398	0
490.905	494.206	11.3419	35.4046	39.9965	0.0371	0.1146	0.2866	1	2072	1503.78	8.398	0
490.348	493.645	11.3489	35.4053	40.0038	0.0371	0.1146	0.2866	1	2073	1503.79	8.398	0
489.745	493.037	11.3584	35.4061	40.0136	0.0616	0.1145	0.2866	1	2074	1503.82	8.397	0
489.086	492.373	11.3647	35.4068	40.02	0.0616	0.1145	0.2866	1	2075	1503.83	8.397	0
488.408	491.69	11.3722	35.4077	40.0279	0.0493	0.1145	0.2866	1	2076	1503.84	8.397	0
487.777	491.054	11.378	35.4083	40.0338	0.0493	0.1145	0.2866	1	2077	1503.86	8.397	0
487.262	490.534	11.3832	35.4092	40.0395	0.0493	0.1144	0.2866	1	2078	1503.87	8.397	0
486.855	490.124	11.388	35.4101	40.0449	0.0371	0.103	0.2866	1	2079	1503.88	8.397	0
486.483	489.749	11.3806	35.4077	40.0352	0.0371	0.103	0.2927	1	2080	1503.84	8.397	0
486.062	489.326	11.3659	35.408	40.0211	0.0616	0.1105	0.2805	1	2081	1503.78	8.397	0
485.568	488.827	11.3699	35.4082	40.0248	0.0371	0.1105	0.2805	1	2082	1503.79	8.397	0
485.032	488.287	11.3929	35.4073	40.046	0.0249	0.1104	0.2866	1	2083	1503.86	8.397	0
484.497	487.747	11.3973	35.4078	40.0505	0.0493	0.1104	0.2805	1	2084	1503.87	8.397	0
483.934	487.18	11.4004	35.408	40.0534	0.0371	0.1104	0.2805	1	2085	1503.87	8.397	0
483.357	486.599	11.403	35.4083	40.056	0.0493	0.1104	0.2866	1	2086	1503.87	8.397	0
482.801	486.038	11.4058	35.4084	40.0586	0.0371	0.1104	0.2866	1	2087	1503.87	8.397	0
482.279	485.512	11.4082	35.4087	40.0609	0.0371	0.1217	0.2805	1	2088	1503.87	8.397	0
481.791	485.02	11.4101	35.4092	40.0631	0.0493	0.1103	0.2866	1	2089	1503.87	8.397	0
481.323	484.549	11.4116	35.4087	40.0638	0.0493	0.1029	0.2866	1	2090	1503.87	8.397	0
480.978	484.201	11.4103	35.4085	40.0621	0.0493	0.1103	0.2927	1	2091	1503.86	8.397	0
480.632	483.852	11.4119	35.4086	40.0637	0.0738	0.1103	0.2927	1	2092	1503.86	8.397	0
480.185	483.401	11.4093	35.4082	40.0606	0.0616	0.1103	0.2866	1	2093	1503.84	8.397	0
479.764	482.978	11.4022	35.4079	40.0532	0.0371	0.1103	0.2927	1	2094	1503.81	8.397	0
479.412	482.623	11.4098	35.4032	40.0557	0.0493	0.1103	0.2927	1	2095	1503.82	8.397	0
479.121	482.329	11.4099	35.4029	40.0553	0.0371	0.1103	0.2744	1	2096	1503.82	8.397	0
478.85	482.056	11.4093	35.4033	40.055	0.0371	0.1103	0.2866	1	2097	1503.81	8.397	0
478.545	481.749	11.4082	35.4034	40.0539	0.0371	0.1217	0.2866	1	2098	1503.8	8.397	0
478.206	481.407	11.4012	35.4062	40.0498	0.0371	0.1217	0.2866	1	2099	1503.78	8.397	0
477.881	481.079	11.4075	35.4033	40.0528	0.0493	0.1143	0.2866	1	2100	1503.79	8.397	0
477.582	480.779	11.4078	35.4029	40.0526	0.0493	0.1143	0.2866	1	2101	1503.78	8.397	0
477.291	480.485	11.4084	35.4025	40.0526	0.0493	0.1143	0.2866	1	2102	1503.78	8.397	0
476.939	480.13	11.4085	35.4023	40.0524	0.0371	0.1143	0.2866	1	2103	1503.78	8.397	0
476.505	479.693	11.3955	35.3957	40.0329	0.0249	0.1143	0.2866	1	2104	1503.71	8.397	0
476.044	479.228	11.3812	35.3885	40.0117	0.0371	0.1143	0.2866	1	2105	1503.65	8.397	0
475.597	478.778	11.3796	35.388	40.0094	0.0493	0.1143	0.2866	1	2106	1503.63	8.397	0
475.231	478.409	11.3799	35.3881	40.0096	0.0493	0.1143	0.2866	1	2107	1503.63	8.397	0
474.913	478.089	11.3802	35.3878	40.0094	0.0493	0.1257	0.2927	1	2108	1503.62	8.397	0
474.602	477.774	11.3811	35.3878	40.0101	0.0493	0.1257	0.2927	1	2109	1503.62	8.397	0
474.276	477.447	11.3825	35.3888	40.0124	0.0371	0.1183	0.2927	1	2110	1503.62	8.397	0
473.944	477.112	11.387	35.3914	40.0192	0.0493	0.1182	0.2927	1	2111	1503.64	8.397	0
473.599	476.764	11.3882	35.3895	40.0184	0.0493	0.1182	0.2927	1	2112	1503.63	8.397	0
473.246	476.408	11.3972	35.3894	40.0268	0.0371	0.1182	0.2927	1	2113	1503.66	8.397	0
472.88	476.039	11.4026	35.3905	40.0329	0.0493	0.1182	0.2805	1	2114	1503.67	8.397	0
472.501	475.657	11.4112	35.3911	40.0417	0.0493	0.1182	0.2927	1	2115	1503.7	8.397	0
472.135	475.289	11.4191	35.3916	40.0496	0.0493	0.1181	0.2866	1	2116	1503.72	8.397	0
471.83	474.981	11.4196	35.3918	40.0502	0.0371	0.1295	0.3049	1	2117	1503.72	8.397	0
471.566	474.715	11.4189	35.3918	40.0494	0.0371	0.1181	0.2988	1	2118	1503.71	8.397	0
471.295	474.442	11.4216	35.3923	40.0525	0.0493	0.1107	0.2805	1	2119	1503.72	8.397	0
470.984	474.128	11.4206	35.3925	40.0515	0.0493	0.1181	0.2866	1	2120	1503.71	8.397	0
470.618	473.76	11.4214	35.3927	40.0523	0.0493	0.1181	0.2866	1	2121	1503.7	8.397	0
470.232	473.37	11.4271	35.393	40.058	0.0371	0.1181	0.2805	1	2122	1503.72	8.397	0
469.818	472.953	11.4318	35.3924	40.0618	0.0371	0.1181	0.2805	1	2123	1503.73	8.397	0
469.357	472.489	11.437	35.3922	40.0663	0.0371	0.118	0.2866	1	2124	1503.74	8.397	0
468.869	471.997	11.441	35.3923	40.0701	0.0249	0.118	0.2866	1	2125	1503.74	8.397	0
468.421	471.546	11.4439	35.3924	40.0728	0.0371	0.118	0.2805	1	2126	1503.75	8.397	0
468.049	471.17	11.4441	35.3925	40.0729	0.0493	0.118	0.2805	1	2127	1503.74	8.397	0
467.751	470.87	11.4462	35.3928	40.075	0.0493	0.118	0.2866	1	2128	1503.74	8.397	0
467.52	470.638	11.4487	35.3927	40.0773	0.0493	0.118	0.2927	1	2129	1503.75	8.397	0
467.331	470.447	11.4499	35.3925	40.0782	0.0371	0.118	0.2866	1	2130	1503.75	8.397	0
467.115	470.229	11.4447	35.3929	40.0734	0.0371	0.118	0.2988	1	2131	1503.73	8.397	0
466.817	469.929	11.4383	35.392	40.0662	0.0371	0.118	0.2927	1	2132	1503.7	8.397	0
[truncated: 1,438 more rows]

## Sheet: AD07
*	NMEA	Latitude	=	14° 58.469'N
*	NMEA	Longitude	=	69° 00.886'E
**	Ship:	ORV	Sagar	Nidhi
**	Station:	AD-07	DEP[
**	Operator:	VMC	NIOT
**	Date	2112016
**	Time:	UTC	955
*	System	UTC	=	Nov	2	2016	1899-12-31 09:53:08
#	name	0	=	depSM:	Depth	[salt	water	m]
#	name	1	=	prDM:	Pressure	Digiquartz	[db]
#	name	2	=	t090C:	Temperature	[ITS-90	deg	C]
#	name	3	=	sal00:	Salinity	Practical	[PSU]
#	name	4	=	c0mS/cm:	Conductivity	[mS/cm]
#	name	5	=	flECO-AFL:	Fluorescence	WET	Labs	ECO-AFL/FL	[mg/m^3]
#	name	6	=	sbeox0ML/L:	Oxygen	SBE	43	[ml/l]
#	name	7	=	turbWETntu0:	Turbidity	WET	Labs	ECO	[NTU]
#	name	8	=	nbf:	Bottles	Fired
#	name	9	=	scan:	Scan	Count
#	name	10	=	svWM:	Sound	Velocity	[Wilson	m/s]
#	name	11	=	ph:	pH
#	name	12	=	flag:	0
#	start_time	=	Nov	2	2016	1899-12-31 09:53:08	[System	UTC	header]
#	bad_flag	=	-9.99e-29
1.739	1.749	28.6393	36.7904	59.4794	0.0249	4.0537	0.2805	0	174	1544.95	8.958	0
1.705	1.715	28.6697	36.7954	59.5202	0.0371	4.7702	0.2744	0	175	1545.02	8.958	0
1.699	1.708	28.6708	36.7958	59.5222	0.0249	4.6875	0.2744	0	176	1545.03	8.958	0
1.705	1.715	28.61	36.7871	59.4422	0.0249	4.4801	0.2744	0	177	1544.89	8.958	0
1.867	1.877	28.6243	36.7912	59.464	0.0249	4.395	0.2744	0	178	1544.93	8.958	0
1.934	1.945	28.7032	36.7994	59.5633	0.0371	4.3552	0.2744	0	179	1545.1	8.958	0
1.739	1.748	28.7105	36.8011	59.5738	0.0371	4.3489	0.2805	0	180	1545.12	8.958	0
1.604	1.613	28.7067	36.7995	59.5673	0.0371	4.3484	0.2805	0	181	1545.1	8.958	0
1.658	1.667	28.7015	36.7998	59.5619	0.0371	4.3454	0.2805	0	182	1545.09	8.958	0
1.779	1.789	28.7026	36.8001	59.5636	0.0249	4.3367	0.2744	0	183	1545.1	8.958	0
1.934	1.945	28.7147	36.8003	59.5774	0.0127	4.3199	0.2805	0	184	1545.13	8.958	0
1.934	1.945	28.709	36.7991	59.5692	0.0005	4.2945	0.2866	0	185	1545.11	8.958	0
1.826	1.837	28.704	36.7998	59.5647	0.0127	4.2915	0.2866	0	186	1545.1	8.958	0
1.671	1.681	28.6869	36.8	59.5459	0.0249	4.3141	0.2744	0	187	1545.06	8.962	0
1.665	1.674	28.6695	36.7973	59.5228	0.0493	4.3289	0.2683	0	188	1545.02	8.962	0
1.651	1.66	28.6657	36.7983	59.52	0.0127	4.3251	0.2683	0	189	1545.02	8.963	0
1.799	1.809	28.6929	36.8013	59.5545	0.0249	4.3236	0.2866	0	190	1545.08	8.962	0
2.096	2.108	28.706	36.8022	59.5706	0.0249	4.3274	0.2866	0	191	1545.11	8.962	0
2.197	2.209	28.7035	36.802	59.5675	0.0371	4.3117	0.2744	0	192	1545.11	8.962	0
2.278	2.291	28.7155	36.8012	59.5798	0.0371	4.2902	0.2744	0	193	1545.14	8.962	0
2.554	2.569	28.717	36.8007	59.5807	0.0249	4.2823	0.2805	0	194	1545.14	8.962	0
2.797	2.813	28.6972	36.7998	59.5577	0.0127	4.3014	0.2744	0	195	1545.1	8.962	0
2.966	2.982	28.6836	36.8009	59.5441	0.0249	4.3039	0.2744	0	196	1545.08	8.962	0
3.134	3.151	28.6901	36.8024	59.5536	0.0371	4.2994	0.2744	0	197	1545.1	8.962	0
3.242	3.26	28.6911	36.8024	59.5547	0.0371	4.32	0.2744	0	198	1545.1	8.962	0
3.363	3.382	28.6983	36.8021	59.5624	0.0249	4.3381	0.2683	0	199	1545.12	8.962	0
3.518	3.538	28.6943	36.8012	59.5568	0.0127	4.3351	0.2622	0	200	1545.11	8.962	0
3.774	3.795	28.7043	36.8039	59.5718	0.0005	4.3403	0.2683	0	201	1545.14	8.962	0
4.017	4.039	28.7308	36.8103	59.6106	0.0127	4.3502	0.2683	0	202	1545.21	8.962	0
4.186	4.209	28.7343	36.8115	59.6163	0.0127	4.3486	0.2622	0	203	1545.22	8.962	0
4.28	4.304	28.7412	36.8132	59.6264	0.0371	4.356	0.2683	0	204	1545.24	8.962	0
4.408	4.432	28.7476	36.8142	59.635	0.0127	4.3628	0.2622	0	205	1545.25	8.962	0
4.577	4.602	28.743	36.8132	59.6285	0.0371	4.3572	0.2683	0	206	1545.25	8.962	0
4.792	4.819	28.7439	36.8139	59.6305	0.0249	4.3625	0.2683	0	207	1545.25	8.962	0
5.102	5.131	28.7001	36.8043	59.5684	0.0493	4.371	0.2805	0	208	1545.15	8.962	0
5.507	5.537	28.6312	36.7933	59.4762	0.0005	4.3728	0.2622	0	209	1545	8.967	0
5.952	5.985	28.5768	36.783	59.4013	0.0249	4.3754	0.2683	0	210	1544.88	8.967	0
6.356	6.391	28.511	36.7738	59.3153	0.0371	4.381	0.2683	0	211	1544.74	8.968	0
6.653	6.69	28.483	36.7681	59.2764	0.0371	4.3788	0.2744	0	212	1544.68	8.968	0
6.895	6.934	28.4567	36.7634	59.2406	0.0371	4.3952	0.2683	0	213	1544.62	8.968	0
7.199	7.239	28.4143	36.7552	59.1821	0.0249	4.4056	0.2805	0	214	1544.53	8.969	0
7.603	7.645	28.3696	36.7503	59.1258	0.0249	4.3985	0.2805	0	215	1544.44	8.969	0
8.014	8.059	28.3084	36.742	59.0464	0.0371	4.4017	0.2744	0	216	1544.31	8.969	0
8.405	8.452	28.2678	36.7431	59.0033	0.0493	4.3929	0.2805	0	217	1544.23	8.969	0
8.789	8.838	28.2598	36.7444	58.9963	0.0493	4.4032	0.2805	0	218	1544.22	8.97	0
9.174	9.224	28.2601	36.7456	58.9987	0.0371	4.4143	0.2744	0	219	1544.23	8.97	0
9.511	9.563	28.2595	36.7459	58.9984	0.0371	4.4151	0.2866	0	220	1544.23	8.97	0
9.814	9.868	28.2572	36.7451	58.9949	0.0371	4.4229	0.2866	0	221	1544.23	8.97	0
10.131	10.187	28.2518	36.7439	58.9874	0.0493	4.4261	0.2805	0	222	1544.22	8.97	0
10.481	10.539	28.2452	36.7426	58.9784	0.0616	4.4275	0.2805	0	223	1544.21	8.97	0
10.859	10.919	28.2438	36.7421	58.9763	0.0371	4.421	0.2744	0	224	1544.21	8.97	0
11.236	11.298	28.2423	36.7416	58.9741	0.0493	4.4287	0.2866	0	225	1544.22	8.97	0
11.62	11.685	28.2414	36.7412	58.9727	0.0616	4.4358	0.2744	0	226	1544.22	8.97	0
12.011	12.078	28.2368	36.7394	58.9653	0.0493	4.4275	0.2744	0	227	1544.22	8.97	0
12.395	12.464	28.2296	36.7372	58.9544	0.0371	4.4262	0.2805	0	228	1544.21	8.97	0
12.739	12.81	28.2222	36.735	58.9432	0.0493	4.4244	0.2866	0	229	1544.19	8.97	0
13.056	13.129	28.2166	36.7335	58.935	0.0493	4.4298	0.2927	0	230	1544.18	8.97	0
13.413	13.488	28.2119	36.7326	58.9285	0.0493	4.4372	0.2866	0	231	1544.18	8.97	0
13.804	13.881	28.2143	36.7342	58.9337	0.0616	4.4256	0.2805	0	232	1544.19	8.97	0
14.209	14.288	28.2184	36.7366	58.9419	0.0616	4.4329	0.2805	0	233	1544.21	8.97	0
14.566	14.647	28.2216	36.7385	58.9482	0.0738	4.4417	0.2744	0	234	1544.23	8.97	0
14.876	14.959	28.2238	36.7397	58.9525	0.0616	4.4375	0.2805	0	235	1544.24	8.97	0
15.166	15.25	28.2265	36.7409	58.9574	0.0616	4.4353	0.2744	0	236	1544.25	8.97	0
15.489	15.575	28.2311	36.7437	58.9666	0.0616	4.435	0.2744	0	237	1544.27	8.97	0
15.84	15.928	28.2384	36.7478	58.9806	0.0493	4.4345	0.2683	0	238	1544.29	8.97	0
16.224	16.314	28.2378	36.7481	58.9807	0.0493	4.43	0.2805	0	239	1544.3	8.97	0
16.635	16.727	28.2363	36.7478	58.9786	0.0493	4.4304	0.2866	0	240	1544.3	8.97	0
17.066	17.161	28.2315	36.7456	58.9704	0.0493	4.4331	0.2683	0	241	1544.3	8.97	0
17.437	17.534	28.2243	36.7433	58.9593	0.0493	4.4292	0.2866	0	242	1544.28	8.97	0
17.747	17.846	28.2234	36.743	58.958	0.0493	4.4342	0.2866	0	243	1544.29	8.97	0
18.044	18.144	28.2191	36.7422	58.9523	0.0616	4.4368	0.2805	0	244	1544.28	8.97	0
18.414	18.517	28.2163	36.7415	58.9483	0.0738	4.4399	0.2805	0	245	1544.28	8.97	0
18.893	18.998	28.2087	36.7384	58.9358	0.0738	4.4456	0.2805	0	246	1544.27	8.97	0
19.419	19.527	28.2028	36.736	58.926	0.0738	4.4491	0.2805	0	247	1544.26	8.97	0
19.938	20.049	28.1937	36.7328	58.9118	0.086	4.4433	0.2805	0	248	1544.25	8.97	0
20.464	20.578	28.1883	36.7309	58.9033	0.0738	4.4229	0.2866	0	249	1544.24	8.97	0
20.989	21.106	28.1858	36.7306	58.9002	0.0616	4.4302	0.2866	0	250	1544.25	8.97	0
21.481	21.601	28.1948	36.7348	58.9164	0.0738	4.4428	0.2805	0	251	1544.28	8.97	0
21.933	22.055	28.201	36.7382	58.9283	0.086	4.4356	0.2805	0	252	1544.3	8.97	0
22.398	22.523	28.2022	36.7383	58.93	0.086	4.4337	0.2866	0	253	1544.31	8.97	0
22.897	23.025	28.2037	36.7395	58.9336	0.086	4.4407	0.2988	0	254	1544.33	8.97	0
23.45	23.581	28.2101	36.7419	58.9444	0.0738	4.4452	0.2744	0	255	1544.35	8.97	0
23.989	24.123	28.2089	36.7414	58.9425	0.0738	4.4482	0.2805	0	256	1544.36	8.97	0
24.495	24.632	28.2115	36.7432	58.9481	0.086	4.4462	0.2744	0	257	1544.37	8.97	0
25.027	25.167	28.2147	36.7446	58.954	0.086	4.4393	0.2683	0	258	1544.39	8.97	0
25.6	25.743	28.212	36.7438	58.95	0.0616	4.4398	0.2866	0	259	1544.39	8.97	0
26.18	26.326	28.2061	36.7415	58.9405	0.0738	4.4285	0.2683	0	260	1544.39	8.97	0
26.706	26.855	28.2034	36.7409	58.9368	0.086	4.429	0.2744	0	261	1544.39	8.97	0
27.211	27.364	28.2039	36.7413	58.9382	0.086	4.4403	0.2744	0	262	1544.4	8.97	0
27.737	27.893	28.2028	36.7408	58.9365	0.086	4.4502	0.2744	0	263	1544.41	8.97	0
28.23	28.387	28.1987	36.7389	58.9296	0.0738	4.4439	0.2866	0	264	1544.4	8.97	0
28.661	28.821	28.1946	36.7374	58.9231	0.0616	4.4403	0.2866	0	265	1544.4	8.97	0
29.065	29.228	28.1878	36.7353	58.9127	0.0616	4.4385	0.2744	0	266	1544.39	8.97	0
29.524	29.689	28.1856	36.7341	58.9088	0.086	4.4341	0.2744	0	267	1544.39	8.97	0
30.083	30.252	28.183	36.7333	58.905	0.086	4.4368	0.2805	0	268	1544.4	8.97	0
30.677	30.848	28.1816	36.7325	58.9026	0.0738	4.4393	0.2805	0	269	1544.4	8.97	0
31.256	31.431	28.1784	36.7309	58.8971	0.086	4.4447	0.2744	0	270	1544.4	8.97	0
31.796	31.974	28.1683	36.727	58.8806	0.086	4.4411	0.2866	0	271	1544.39	8.97	0
32.308	32.489	28.1696	36.7276	58.8831	0.086	4.4391	0.2866	0	272	1544.4	8.97	0
32.834	33.018	28.1648	36.7256	58.8751	0.0982	4.4467	0.2744	0	273	1544.39	8.97	0
33.393	33.581	28.1602	36.7241	58.8683	0.0738	4.4379	0.311	0	274	1544.39	8.97	0
33.967	34.157	28.1481	36.7193	58.8482	0.0982	4.4467	0.2744	0	275	1544.37	8.97	0
34.519	34.713	28.1367	36.7153	58.8303	0.0982	4.457	0.2805	0	276	1544.35	8.97	0
35.025	35.222	28.1206	36.7095	58.8045	0.1226	4.4545	0.2744	0	277	1544.32	8.97	0
35.483	35.683	28.1084	36.7064	58.7868	0.1348	4.4489	0.2927	0	278	1544.3	8.966	0
35.915	36.116	28.1021	36.7041	58.7768	0.1348	4.4353	0.2805	0	279	1544.29	8.966	0
36.333	36.537	28.0974	36.7026	58.7696	0.1348	4.4428	0.2744	0	280	1544.28	8.971	0
36.751	36.957	28.0914	36.7033	58.7641	0.1592	4.4451	0.2866	0	281	1544.28	8.966	0
37.196	37.405	28.1032	36.7086	58.785	0.147	4.4373	0.2866	0	282	1544.32	8.966	0
37.742	37.954	28.105	36.7095	58.7884	0.1226	4.4492	0.2744	0	283	1544.33	8.966	0
38.383	38.598	28.0977	36.7083	58.7789	0.1226	4.4426	0.2744	0	284	1544.32	8.966	0
39.057	39.276	28.0869	36.7073	58.7658	0.1348	4.4348	0.2744	0	285	1544.31	8.966	0
39.691	39.914	28.1024	36.7193	58.8003	0.147	4.4379	0.2805	0	286	1544.37	8.966	0
40.27	40.497	28.1256	36.7335	58.8462	0.147	4.4477	0.2866	0	287	1544.44	8.966	0
40.803	41.033	28.1641	36.7564	58.9216	0.1714	4.4444	0.2805	0	288	1544.56	8.966	0
41.289	41.521	28.1935	36.7716	58.9759	0.1714	4.4377	0.2683	0	289	1544.65	8.966	0
41.713	41.948	28.1953	36.7738	58.9812	0.147	4.4378	0.2805	0	290	1544.66	8.966	0
42.118	42.355	28.194	36.7753	58.9821	0.1592	4.4237	0.2744	0	291	1544.67	8.966	0
42.563	42.802	28.2033	36.784	59.005	0.1714	4.4278	0.2744	0	292	1544.7	8.966	0
43.055	43.297	28.2205	36.7936	59.0379	0.1837	4.428	0.2805	0	293	1544.76	8.965	0
43.601	43.847	28.2245	36.7947	59.0441	0.1837	4.4258	0.2683	0	294	1544.78	8.965	0
44.154	44.403	28.2234	36.7941	59.0423	0.1959	4.4188	0.2744	0	295	1544.78	8.965	0
44.687	44.939	28.2234	36.7944	59.0429	0.2081	4.419	0.2866	0	296	1544.79	8.965	0
45.193	45.448	28.2223	36.7937	59.041	0.2081	4.4188	0.2805	0	297	1544.8	8.965	0
45.665	45.922	28.1894	36.7798	58.985	0.1959	4.422	0.2683	0	298	1544.72	8.961	0
46.151	46.411	27.9472	36.7115	58.6207	0.2447	4.4355	0.2744	0	299	1544.13	8.963	0
46.704	46.967	27.7334	36.6569	58.3081	0.2935	4.4345	0.2805	0	300	1543.62	8.964	0
47.351	47.618	27.5455	36.6024	58.0249	0.3546	4.4357	0.2805	0	301	1543.17	8.965	0
48.039	48.31	27.4092	36.5722	57.8331	0.4523	4.4564	0.2805	0	302	1542.85	8.966	0
48.68	48.954	27.3587	36.5594	57.7601	0.5744	4.4749	0.2805	0	303	1542.73	8.967	0
49.206	49.483	27.3272	36.5535	57.7176	0.6965	4.4878	0.2988	0	304	1542.67	8.967	0
49.651	49.931	27.2892	36.5461	57.6656	0.8552	4.4741	0.2988	0	305	1542.58	8.963	0
50.028	50.311	27.2693	36.5422	57.6385	0.9163	4.4665	0.2866	0	306	1542.54	8.963	0
50.359	50.643	27.2595	36.544	57.6305	1.0017	4.4692	0.2927	0	307	1542.53	8.963	0
50.689	50.975	27.2437	36.5438	57.613	1.0017	4.4629	0.2866	0	308	1542.5	8.963	0
51.093	51.382	27.2245	36.5433	57.5914	1.0139	4.457	0.2927	0	309	1542.46	8.963	0
51.653	51.945	27.1949	36.5411	57.5563	1.0994	4.4542	0.2988	0	310	1542.4	8.963	0
52.361	52.657	27.182	36.5397	57.5405	1.1482	4.4102	0.3049	0	311	1542.38	8.959	0
53.144	53.444	27.1815	36.5416	57.5428	1.136	4.3752	0.2988	0	312	1542.4	8.959	0
53.838	54.143	27.1852	36.5449	57.5519	1.1116	4.3679	0.2927	0	313	1542.42	8.959	0
54.398	54.706	27.1923	36.5494	57.5661	1.0994	4.3706	0.2988	0	314	1542.45	8.959	0
54.877	55.187	27.1912	36.5513	57.5679	1.0994	4.3745	0.2988	0	315	1542.46	8.959	0
55.315	55.628	27.1802	36.5491	57.5528	1.1116	4.3824	0.2927	0	316	1542.44	8.955	0
55.726	56.042	27.1698	36.5472	57.5391	1.136	4.378	0.2988	0	317	1542.42	8.959	0
56.144	56.462	27.1577	36.5446	57.5223	1.1482	4.3693	0.3049	0	318	1542.4	8.955	0
56.643	56.964	27.1259	36.5348	57.4741	1.1971	4.3718	0.2927	0	319	1542.33	8.955	0
57.27	57.595	27.0938	36.5333	57.437	1.2337	4.3641	0.2927	0	320	1542.26	8.955	0
57.925	58.253	27.0605	36.528	57.3934	1.0994	4.3544	0.2988	0	321	1542.2	8.955	0
58.484	58.816	27.0258	36.5225	57.3481	1.0506	4.3342	0.2744	0	322	1542.12	8.956	0
58.929	59.264	27.0216	36.5248	57.347	1.0872	4.3013	0.2988	0	323	1542.12	8.956	0
59.388	59.725	27.017	36.525	57.3424	1.0506	4.2753	0.2866	0	324	1542.12	8.956	0
59.86	60.199	27.0073	36.5285	57.3368	1.0384	4.2694	0.2927	0	325	1542.11	8.951	0
60.352	60.694	26.9989	36.5372	57.34	0.9895	4.2784	0.2927	0	326	1542.11	8.951	0
60.871	61.217	26.998	36.5452	57.3503	0.9407	4.2547	0.2866	0	327	1542.13	8.951	0
61.451	61.8	26.9938	36.5459	57.3468	0.9163	4.2246	0.2866	0	328	1542.13	8.951	0
62.065	62.417	26.9803	36.5522	57.3413	0.8918	4.2166	0.2988	0	329	1542.11	8.951	0
62.631	62.987	26.9954	36.5737	57.3878	0.8064	4.2112	0.2927	0	330	1542.18	8.951	0
63.124	63.482	27.0037	36.5869	57.4154	0.7575	4.1716	0.2744	0	331	1542.22	8.947	0
63.623	63.984	27.0069	36.5942	57.4294	0.7575	4.1504	0.2866	0	332	1542.25	8.947	0
64.169	64.534	27.0091	36.5968	57.4357	0.7697	4.1382	0.2927	0	333	1542.26	8.947	0
64.736	65.104	27.0088	36.5973	57.4363	0.7209	4.127	0.2866	0	334	1542.27	8.947	0
65.282	65.653	27.0086	36.5976	57.4366	0.7087	4.1232	0.2866	0	335	1542.28	8.947	0
65.754	66.128	27.0085	36.5964	57.4351	0.7331	4.1199	0.2805	0	336	1542.29	8.947	0
66.179	66.555	27.0084	36.5976	57.4369	0.7209	4.1141	0.2744	0	337	1542.3	8.947	0
66.624	67.003	27.0082	36.5975	57.4366	0.7209	4.1061	0.2805	0	338	1542.3	8.947	0
67.11	67.492	27.0073	36.5976	57.4361	0.7331	4.1133	0.2683	0	339	1542.31	8.947	0
67.609	67.994	26.9987	36.5972	57.4263	0.7209	4.1211	0.2805	0	340	1542.3	8.947	0
68.136	68.523	26.9717	36.5959	57.3952	0.7331	4.1284	0.2927	0	341	1542.24	8.947	0
68.702	69.093	26.9405	36.5952	57.3602	0.6598	4.1108	0.2805	0	342	1542.18	8.947	0
69.296	69.691	26.8946	36.5929	57.307	0.6232	4.0615	0.2805	0	343	1542.09	8.948	0
69.89	70.288	26.8617	36.5917	57.2696	0.5866	3.9973	0.2805	0	344	1542.03	8.948	0
70.45	70.851	26.8497	36.5912	57.256	0.5866	3.9303	0.2866	0	345	1542.01	8.943	0
71.023	71.428	26.8375	36.59	57.2412	0.5744	3.8901	0.2744	0	346	1541.99	8.944	0
71.556	71.964	26.8	36.5868	57.1959	0.5622	3.8738	0.2805	0	347	1541.91	8.944	0
72.022	72.432	26.7515	36.5842	57.1394	0.5622	3.8665	0.2744	0	348	1541.81	8.944	0
72.413	72.826	26.7188	36.5836	57.103	0.55	3.8306	0.2866	0	349	1541.74	8.944	0
72.831	73.247	26.7027	36.5817	57.0829	0.5255	3.7662	0.2805	0	350	1541.71	8.94	0
73.324	73.742	26.6518	36.5768	57.0207	0.5133	3.7236	0.2866	0	351	1541.6	8.94	0
73.871	74.292	26.6017	36.5734	56.9614	0.5011	3.6954	0.2927	0	352	1541.49	8.936	0
74.431	74.855	26.5371	36.5652	56.8798	0.4767	3.6429	0.2805	0	353	1541.35	8.937	0
75.058	75.487	26.3769	36.5544	56.69	0.4645	3.5937	0.2805	0	354	1540.99	8.933	0
75.74	76.172	26.3168	36.5543	56.6247	0.4401	3.506	0.2744	0	355	1540.86	8.934	0
76.34	76.776	26.3051	36.5543	56.6121	0.4523	3.3477	0.2683	0	356	1540.85	8.934	0
76.745	77.183	26.3602	36.555	56.6734	0.4523	3.2416	0.2744	0	357	1540.98	8.929	0
77.042	77.482	26.3915	36.5501	56.7011	0.4889	3.2458	0.2744	0	358	1541.05	8.929	0
77.379	77.822	26.2976	36.5509	56.5998	0.4401	3.3437	0.2744	0	359	1540.84	8.929	0
77.865	78.31	26.2577	36.5504	56.5558	0.4156	3.3874	0.2805	0	360	1540.76	8.925	0
78.52	78.969	26.216	36.5482	56.5076	0.3912	3.3151	0.2805	0	361	1540.67	8.921	0
79.276	79.729	26.153	36.5434	56.4327	0.4156	3.2407	0.2683	0	362	1540.54	8.917	0
80.018	80.476	26.091	36.5408	56.3617	0.379	3.1924	0.2683	0	363	1540.41	8.917	0
80.612	81.073	26.0653	36.5389	56.3315	0.3668	3.1311	0.2744	0	364	1540.36	8.913	0
81.037	81.501	26.0722	36.5366	56.336	0.3668	3.0652	0.2744	0	365	1540.38	8.913	0
81.374	81.84	26.0335	36.5356	56.2927	0.3668	3.0456	0.2744	0	366	1540.29	8.909	0
81.685	82.152	26.0187	36.5355	56.2765	0.3668	3.0642	0.2744	0	367	1540.27	8.909	0
82.056	82.526	26.0016	36.5349	56.2572	0.3668	3.0551	0.2683	0	368	1540.23	8.909	0
82.555	83.028	25.9703	36.5313	56.2183	0.3546	3.035	0.2683	0	369	1540.16	8.905	0
83.17	83.646	25.8359	36.526	56.0652	0.3302	3.0305	0.2744	0	370	1539.86	8.901	0
83.871	84.352	25.6499	36.5189	55.8534	0.3058	3.005	0.2744	0	371	1539.44	8.903	0
84.546	85.031	25.4065	36.5122	55.5803	0.3058	2.9202	0.2744	0	372	1538.88	8.9	0
85.127	85.615	25.2976	36.5066	55.4549	0.3058	2.7402	0.2683	0	373	1538.63	8.896	0
85.599	86.09	25.2637	36.5037	55.4143	0.318	2.5357	0.2744	0	374	1538.56	8.896	0
85.984	86.477	25.2466	36.5002	55.3913	0.3302	2.4311	0.2683	0	375	1538.52	8.896	0
86.375	86.871	25.2193	36.4997	55.3612	0.318	2.4316	0.2683	0	376	1538.46	8.892	0
86.841	87.339	25.1935	36.4988	55.3323	0.318	2.4499	0.2805	0	377	1538.41	8.888	0
87.401	87.903	25.1645	36.5024	55.3059	0.3058	2.4566	0.2683	0	378	1538.36	8.883	0
88.049	88.554	25.0919	36.508	55.2351	0.3058	2.4552	0.2622	0	379	1538.2	8.879	0
88.697	89.206	24.9372	36.5074	55.0669	0.3058	2.4554	0.25	0	380	1537.85	8.876	0
89.277	89.79	24.8323	36.5057	54.9513	0.2813	2.4593	0.2744	0	381	1537.61	8.877	0
89.777	90.292	24.7834	36.5028	54.8948	0.2813	2.4111	0.2683	0	382	1537.5	8.872	0
90.168	90.686	24.7614	36.4993	54.8664	0.2935	2.3453	0.2683	0	383	1537.45	8.873	0
90.546	91.066	24.7449	36.4974	54.8462	0.2813	2.3117	0.2744	0	384	1537.42	8.873	0
90.978	91.501	24.7275	36.4965	54.8264	0.2691	2.3001	0.2744	0	385	1537.38	8.868	0
91.505	92.031	24.7069	36.496	54.8038	0.2691	2.2999	0.2683	0	386	1537.34	8.864	0
92.058	92.587	24.6971	36.4961	54.7935	0.2691	2.2969	0.2622	0	387	1537.33	8.864	0
92.605	93.137	24.6906	36.4962	54.7869	0.2569	2.2967	0.2622	0	388	1537.32	8.86	0
93.145	93.681	24.6839	36.4971	54.7811	0.2447	2.2884	0.2683	0	389	1537.32	8.86	0
93.732	94.271	24.68	36.4978	54.7781	0.2569	2.2967	0.2622	0	390	1537.32	8.855	0
94.339	94.882	24.6777	36.4987	54.7771	0.2569	2.2966	0.2744	0	391	1537.32	8.855	0
94.933	95.48	24.6737	36.5003	54.775	0.2691	2.3025	0.2683	0	392	1537.33	8.851	0
95.494	96.044	24.6387	36.5016	54.7392	0.3058	2.3095	0.2561	0	393	1537.25	8.851	0
96.027	96.58	24.565	36.5027	54.6613	0.2325	2.3156	0.2744	0	394	1537.09	8.852	0
96.526	97.082	24.535	36.4987	54.6238	0.2325	2.3171	0.2622	0	395	1537.02	8.847	0
96.965	97.524	24.5051	36.4956	54.5875	0.2325	2.2934	0.2683	0	396	1536.96	8.848	0
97.35	97.911	24.4861	36.4927	54.5632	0.2203	2.2662	0.2622	0	397	1536.91	8.848	0
97.762	98.325	24.4625	36.4898	54.5341	0.2325	2.2445	0.2683	0	398	1536.86	8.848	0
98.234	98.8	24.4421	36.4869	54.5084	0.2203	2.2254	0.2622	0	399	1536.82	8.843	0
98.761	99.33	24.4234	36.4831	54.4835	0.2081	2.2034	0.2561	0	400	1536.78	8.844	0
99.301	99.873	24.4072	36.479	54.4608	0.2081	2.1925	0.2622	0	401	1536.74	8.839	0
99.834	100.41	24.4	36.477	54.4506	0.2081	2.1783	0.2683	0	402	1536.73	8.839	0
100.387	100.966	24.3865	36.4734	54.4316	0.2203	2.1589	0.2683	0	403	1536.7	8.835	0
100.961	101.544	24.3666	36.4699	54.4058	0.2203	2.1538	0.2683	0	404	1536.66	8.835	0
101.575	102.162	24.3393	36.4687	54.375	0.2203	2.149	0.2683	0	405	1536.61	8.835	0
102.21	102.8	24.31	36.4697	54.345	0.2203	2.133	0.2622	0	406	1536.55	8.835	0
102.851	103.445	24.2867	36.4662	54.3155	0.1959	2.1168	0.2622	0	407	1536.5	8.836	0
103.418	104.015	24.2662	36.4627	54.2891	0.2081	2.109	0.2683	0	408	1536.46	8.831	0
103.85	104.45	24.257	36.4591	54.2745	0.1837	2.0893	0.2561	0	409	1536.44	8.831	0
104.221	104.824	24.2174	36.4528	54.2237	0.1837	2.0736	0.2683	0	410	1536.34	8.831	0
104.579	105.184	24.1741	36.4509	54.1747	0.2081	2.0636	0.2622	0	411	1536.24	8.832	0
104.991	105.598	24.1469	36.4469	54.1404	0.1837	2.0445	0.2683	0	412	1536.18	8.827	0
105.463	106.073	24.0919	36.4375	54.0689	0.1714	2.0092	0.2561	0	413	1536.04	8.828	0
106.01	106.623	23.958	36.4189	53.9007	0.1837	1.9852	0.2683	0	414	1535.71	8.824	0
106.644	107.261	23.8375	36.4117	53.7621	0.147	1.9459	0.2683	0	415	1535.42	8.82	0
107.319	107.94	23.7981	36.4092	53.7168	0.1348	1.8487	0.2561	0	416	1535.33	8.821	0
107.954	108.579	23.7809	36.4068	53.6955	0.147	1.762	0.2622	0	417	1535.3	8.816	0
108.487	109.115	23.7726	36.405	53.6843	0.1592	1.7299	0.2622	0	418	1535.28	8.816	0
108.939	109.57	23.7598	36.403	53.6682	0.1592	1.7269	0.2622	0	419	1535.26	8.816	0
109.344	109.978	23.7379	36.3994	53.6402	0.1592	1.733	0.2683	0	420	1535.21	8.817	0
109.736	110.371	23.692	36.3968	53.5877	0.147	1.743	0.2622	0	421	1535.1	8.812	0
110.141	110.779	23.6257	36.3849	53.5012	0.1348	1.7363	0.2561	0	422	1534.93	8.813	0
110.681	111.322	23.5119	36.3759	53.3678	0.1226	1.7106	0.2622	0	423	1534.65	8.809	0
111.389	112.035	23.4867	36.3731	53.3373	0.0982	1.6616	0.2683	0	424	1534.6	8.805	0
112.193	112.843	23.4616	36.3659	53.3015	0.0982	1.5831	0.2622	0	425	1534.54	8.805	0
112.881	113.536	23.4144	36.3549	53.237	0.086	1.5461	0.2622	0	426	1534.42	8.801	0
113.36	114.018	23.4111	36.3542	53.2327	0.1104	1.5315	0.25	0	427	1534.42	8.801	0
113.684	114.344	23.4659	36.363	53.303	0.1348	1.5066	0.2622	0	428	1534.57	8.796	0
113.948	114.609	23.3878	36.342	53.1923	0.1226	1.4999	0.2683	0	429	1534.36	8.792	0
114.258	114.921	23.3053	36.3315	53.0905	0.1226	1.5318	0.2683	0	430	1534.15	8.792	0
114.697	115.363	23.2243	36.3207	52.9902	0.1226	1.5134	0.2683	0	431	1533.95	8.788	0
115.257	115.926	23.1462	36.3117	52.8953	0.086	1.4441	0.2683	0	432	1533.75	8.789	0
115.926	116.599	23.0927	36.3095	52.8356	0.0738	1.3769	0.2683	0	433	1533.63	8.785	0
116.58	117.258	23.0764	36.3104	52.8197	0.0493	1.3237	0.2561	0	434	1533.6	8.78	0
117.168	117.849	23.0614	36.3091	52.8023	0.0616	1.2796	0.2561	0	435	1533.57	8.776	0
117.694	118.378	23.0076	36.2998	52.7331	0.0738	1.2722	0.25	0	436	1533.43	8.776	0
118.221	118.908	22.9226	36.286	52.6249	0.0738	1.2776	0.25	0	437	1533.22	8.772	0
118.822	119.513	22.8715	36.2769	52.559	0.0738	1.2399	0.25	0	438	1533.09	8.773	0
119.47	120.165	22.8516	36.2726	52.5326	0.0493	1.1772	0.2561	0	439	1533.04	8.768	0
120.057	120.756	22.8248	36.2652	52.4948	0.0493	1.1268	0.2622	0	440	1532.98	8.769	0
120.503	121.204	22.7775	36.2549	52.4315	0.0249	1.1102	0.2622	0	441	1532.86	8.769	0
120.847	121.55	22.7422	36.2514	52.3895	0.0493	1.1054	0.2561	0	442	1532.77	8.765	0
121.157	121.863	22.7141	36.2509	52.3592	0.0493	1.0821	0.25	0	443	1532.7	8.765	0
121.509	122.216	22.6892	36.2511	52.333	0.0616	1.0526	0.2561	0	444	1532.65	8.76	0
121.954	122.664	22.6508	36.2464	52.2865	0.0371	1.0385	0.2561	0	445	1532.55	8.756	0
122.528	123.242	22.5681	36.2395	52.19	0.0371	1.0314	0.25	0	446	1532.35	8.752	0
123.183	123.901	22.456	36.2301	52.0592	0.0249	1.0124	0.2622	0	447	1532.06	8.748	0
123.858	124.58	22.3581	36.221	51.944	0.0249	0.9714	0.25	0	448	1531.81	8.744	0
124.507	125.232	22.2935	36.2143	51.8673	0.0371	0.908	0.25	0	449	1531.65	8.745	0
125.141	125.871	22.2256	36.205	51.7837	0.0371	0.8352	0.2561	0	450	1531.48	8.745	0
125.735	126.469	22.1279	36.1944	51.6671	0.0249	0.7878	0.2439	0	451	1531.23	8.741	0
126.215	126.951	22.0768	36.1893	51.6068	0.0249	0.7556	0.25	0	452	1531.1	8.742	0
126.62	127.358	22.0616	36.1844	51.5846	0.0371	0.7228	0.25	0	453	1531.06	8.737	0
127.011	127.752	22.0231	36.175	51.5321	0.0249	0.6996	0.25	0	454	1530.96	8.737	0
127.443	128.187	21.953	36.1609	51.4404	0.0127	0.686	0.2561	0	455	1530.77	8.733	0
127.902	128.649	21.8507	36.1471	51.315	0.0249	0.6789	0.2622	0	456	1530.5	8.734	0
128.395	129.145	21.7829	36.1324	51.2252	0.0249	0.6459	0.25	0	457	1530.32	8.73	0
128.929	129.682	21.7429	36.1229	51.1713	0.0249	0.5996	0.2439	0	458	1530.21	8.726	0
129.489	130.245	21.7149	36.1137	51.1304	0.0127	0.5629	0.2439	0	459	1530.14	8.721	0
130.09	130.85	21.6754	36.101	51.0732	0.0127	0.5424	0.25	0	460	1530.03	8.717	0
130.704	131.468	21.6064	36.0813	50.976	0.0127	0.5413	0.2683	0	461	1529.84	8.713	0
131.278	132.046	21.5354	36.0617	50.877	0.0005	0.5336	0.25	0	462	1529.64	8.713	0
131.805	132.576	21.3631	36.0329	50.66	0.0249	0.5038	0.2378	0	463	1529.17	8.714	0
132.264	133.038	21.309	36.0232	50.5913	0.0127	0.4728	0.25	0	464	1529.02	8.71	0
132.703	133.479	21.2641	36.012	50.5305	0.0127	0.4159	0.25	0	465	1528.9	8.71	0
133.183	133.962	21.1456	35.994	50.3839	0.0249	0.3722	0.25	0	466	1528.57	8.711	0
133.75	134.532	21.0462	35.9805	50.2633	0.0249	0.3454	0.2622	0	467	1528.3	8.707	0
134.364	135.151	20.9874	35.9706	50.1898	0.0249	0.305	0.2561	0	468	1528.15	8.703	0
134.918	135.708	20.9314	35.964	50.1233	0.0371	0.2512	0.2439	0	469	1528	8.699	0
135.357	136.15	20.8954	35.9587	50.0792	0.0249	0.2073	0.2439	0	470	1527.91	8.699	0
135.749	136.544	20.8271	35.9472	49.9938	0.0005	0.1969	0.2561	0	471	1527.72	8.695	0
136.201	136.999	20.7584	35.9383	49.9112	0.0005	0.1963	0.2561	0	472	1527.53	8.695	0
136.748	137.549	20.7092	35.9313	49.8515	0.0127	0.1883	0.2439	0	473	1527.4	8.691	0
137.349	138.154	20.6577	35.9263	49.7919	0.0127	0.1866	0.2439	0	474	1527.27	8.687	0
137.957	138.766	20.6136	35.9196	49.7379	0.0005	0.1813	0.25	0	475	1527.15	8.683	0
138.558	139.37	20.5317	35.9091	49.6398	0.0005	0.169	0.25	0	476	1526.93	8.683	0
139.139	139.955	20.3593	35.8872	49.4338	0.0127	0.1568	0.2561	0	477	1526.45	8.68	0
139.659	140.478	20.21	35.8743	49.263	0.0005	0.1445	0.2439	0	478	1526.04	8.68	0
140.084	140.906	20.1666	35.8706	49.2136	0.0127	0.1251	0.2378	0	479	1525.92	8.676	0
140.442	141.266	20.1371	35.8653	49.1766	0.0249	0.0988	0.2561	0	480	1525.84	8.676	0
140.834	141.66	20.0938	35.8585	49.1236	0.0005	0.083	0.25	0	481	1525.72	8.677	0
141.307	142.136	20.0381	35.8517	49.0577	0.0249	0.0778	0.2439	0	482	1525.57	8.672	0
141.861	142.694	19.9686	35.8428	48.9751	0.0249	0.0827	0.25	0	483	1525.38	8.668	0
142.509	143.346	19.8871	35.8314	48.8769	0.0127	0.0769	0.25	0	484	1525.16	8.664	0
143.218	144.06	19.7844	35.8223	48.76	0.0249	0.0707	0.25	0	485	1524.88	8.665	0
143.9	144.746	19.7247	35.8163	48.6912	0.0249	0.0681	0.2561	0	486	1524.72	8.661	0
144.475	145.324	19.6979	35.8129	48.6596	0.0127	0.0618	0.2622	0	487	1524.65	8.656	0
144.927	145.779	19.6998	35.8115	48.66	0.0127	0.0624	0.2561	0	488	1524.66	8.656	0
145.278	146.133	19.695	35.8108	48.6545	0.0005	0.063	0.25	0	489	1524.65	8.656	0
145.609	146.466	19.6974	35.8254	48.6747	0.0005	0.0598	0.2439	0	490	1524.68	8.652	0
146.001	146.86	19.6966	35.8392	48.6908	0.0127	0.0636	0.25	0	491	1524.7	8.652	0
146.501	147.363	19.6011	35.8167	48.565	0.0127	0.0606	0.2622	0	492	1524.42	8.648	0
147.122	147.988	19.4537	35.7988	48.3914	0.0249	0.0607	0.2622	0	493	1524	8.644	0
147.777	148.647	19.373	35.7904	48.2983	0.0127	0.0647	0.25	0	494	1523.78	8.644	0
148.379	149.252	19.3182	35.7851	48.2357	0.0249	0.0648	0.2439	0	495	1523.63	8.64	0
148.885	149.762	19.2571	35.7762	48.1622	0.0127	0.0649	0.2561	0	496	1523.46	8.641	0
149.365	150.244	19.1954	35.7645	48.085	0.0371	0.065	0.25	0	497	1523.28	8.641	0
149.851	150.734	19.1467	35.7546	48.0231	0.0249	0.065	0.2561	0	498	1523.14	8.637	0
150.337	151.223	19.0998	35.7446	47.9631	0.0249	0.0651	0.2561	0	499	1523	8.637	0
150.837	151.726	19.0355	35.7343	47.8849	0.0249	0.0652	0.2439	0	500	1522.82	8.637	0
151.384	152.277	18.9533	35.7245	47.789	0.0249	0.0653	0.25	0	501	1522.58	8.638	0
151.986	152.882	18.8859	35.7198	47.7144	0.0127	0.0654	0.2561	0	502	1522.4	8.634	0
152.654	153.555	18.8726	35.7192	47.7003	0.0127	0.0654	0.2561	0	503	1522.37	8.634	0
153.276	154.18	18.8467	35.717	47.6715	0.0249	0.0655	0.2561	0	504	1522.31	8.629	0
153.762	154.669	18.8183	35.7148	47.6399	0.0249	0.0582	0.2622	0	505	1522.23	8.629	0
154.127	155.037	18.7848	35.7105	47.6006	0.0249	0.0583	0.2683	0	506	1522.14	8.63	0
154.445	155.356	18.7302	35.7052	47.5384	0.0249	0.0624	0.2622	0	507	1521.98	8.625	0
154.796	155.71	18.6489	35.698	47.4467	0.0249	0.0625	0.2622	0	508	1521.75	8.626	0
155.215	156.131	18.6142	35.6994	47.4131	0.0127	0.0625	0.2622	0	509	1521.66	8.626	0
155.735	156.654	18.6059	35.6981	47.4032	0.0371	0.0626	0.2561	0	510	1521.64	8.622	0
156.376	157.3	18.5606	35.6923	47.3502	0.0371	0.0626	0.2683	0	511	1521.52	8.622	0
157.086	158.014	18.4803	35.686	47.261	0.0249	0.0627	0.2622	0	512	1521.29	8.618	0
157.815	158.748	18.4052	35.6789	47.176	0.0249	0.0628	0.2683	0	513	1521.08	8.618	0
158.451	159.387	18.3419	35.6726	47.1043	0.0249	0.0629	0.2622	0	514	1520.9	8.614	0
158.944	159.884	18.3008	35.6666	47.0553	0.0371	0.063	0.2744	0	515	1520.78	8.61	0
159.356	160.298	18.2459	35.6586	46.9901	0.0127	0.0705	0.2561	0	516	1520.62	8.61	0
159.781	160.727	18.1991	35.6576	46.9413	0.0249	0.0781	0.2622	0	517	1520.49	8.61	0
160.247	161.196	18.1443	35.6544	46.8819	0.0249	0.074	0.2683	0	518	1520.34	8.606	0
160.727	161.678	18.1129	35.653	46.8483	0.0249	0.0698	0.2622	0	519	1520.26	8.606	0
161.227	162.181	18.0898	35.6503	46.8218	0.0371	0.0699	0.2622	0	520	1520.19	8.606	0
161.794	162.752	18.0665	35.6484	46.7961	0.0493	0.0775	0.2683	0	521	1520.13	8.606	0
162.375	163.337	18.0522	35.6467	46.7797	0.0371	0.0775	0.2683	0	522	1520.1	8.602	0
162.882	163.847	18.0418	35.6572	46.7817	0.0249	0.0808	0.2683	0	523	1520.09	8.602	0
163.301	164.268	18.014	35.6581	46.7546	0.0249	0.0809	0.2683	0	524	1520.02	8.598	0
163.72	164.69	17.9772	35.6526	46.7108	0.0127	0.0843	0.2744	0	525	1519.91	8.589	0
164.193	165.166	17.921	35.6436	46.6433	0.0371	0.0844	0.2744	0	526	1519.75	8.584	0
164.767	165.744	17.8866	35.6432	46.608	0.0249	0.0801	0.2622	0	527	1519.66	8.585	0
165.449	166.43	17.8518	35.6453	46.5753	0.0493	0.0802	0.2561	0	528	1519.57	8.585	0
166.159	167.144	17.7806	35.6381	46.4948	0.0493	0.088	0.2622	0	529	1519.36	8.581	0
166.767	167.756	17.6763	35.6325	46.3824	0.0249	0.0882	0.2683	0	530	1519.06	8.577	0
167.246	168.239	17.6411	35.6283	46.342	0.0493	0.0839	0.2744	0	531	1518.96	8.572	0
167.645	168.64	17.5875	35.6237	46.2824	0.0249	0.084	0.2683	0	532	1518.81	8.573	0
168.023	169.02	17.5232	35.6178	46.2105	0.0371	0.0763	0.2805	0	533	1518.62	8.573	0
168.435	169.435	17.4676	35.6135	46.1492	0.0371	0.0764	0.2683	0	534	1518.45	8.569	0
168.922	169.925	17.4324	35.6108	46.1106	0.0249	0.0809	0.2683	0	535	1518.36	8.569	0
169.503	170.51	17.3648	35.6171	46.0495	0.0249	0.081	0.2744	0	536	1518.17	8.565	0
170.131	171.142	17.312	35.6221	46.0021	0.0371	0.0811	0.2805	0	537	1518.03	8.565	0
170.719	171.733	17.2751	35.6283	45.9719	0.0493	0.0733	0.2805	0	538	1517.94	8.561	0
171.239	172.257	17.2472	35.6333	45.9497	0.0249	0.0734	0.2744	0	539	1517.87	8.561	0
171.685	172.706	17.185	35.628	45.8807	0.0249	0.0701	0.2744	0	540	1517.69	8.561	0
172.144	173.168	17.1355	35.6223	45.8243	0.0371	0.0702	0.2683	0	541	1517.54	8.561	0
172.678	173.705	17.0879	35.6133	45.7659	0.0493	0.0748	0.2683	0	542	1517.4	8.562	0
173.259	174.29	17.0401	35.608	45.7118	0.0493	0.0669	0.2744	0	543	1517.26	8.557	0
173.827	174.861	16.9671	35.6011	45.6303	0.0371	0.067	0.2805	0	544	1517.04	8.558	0
174.354	175.391	16.8899	35.598	45.549	0.0493	0.0717	0.2805	0	545	1516.82	8.558	0
174.854	175.894	16.8477	35.5949	45.5029	0.0493	0.0638	0.2744	0	546	1516.7	8.558	0
175.347	176.391	16.8386	35.5984	45.498	0.0493	0.0638	0.2744	0	547	1516.68	8.558	0
175.813	176.86	16.8566	35.6219	45.5432	0.0616	0.0684	0.2744	0	548	1516.77	8.554	0
176.272	177.322	16.8696	35.6351	45.5715	0.0493	0.0604	0.2744	0	549	1516.83	8.554	0
176.759	177.812	16.88	35.6406	45.5886	0.0616	0.0604	0.2805	0	550	1516.88	8.554	0
177.34	178.397	16.882	35.641	45.5913	0.0371	0.057	0.2744	0	551	1516.9	8.554	0
177.975	179.036	16.8613	35.6386	45.568	0.0493	0.057	0.2744	0	552	1516.84	8.549	0
178.576	179.641	16.8426	35.6365	45.5469	0.0493	0.0617	0.2744	0	553	1516.79	8.549	0
179.07	180.137	16.8241	35.6343	45.5259	0.0371	0.0617	0.2744	0	554	1516.74	8.549	0
179.516	180.586	16.8009	35.6298	45.4975	0.0616	0.0537	0.2805	0	555	1516.67	8.549	0
180.009	181.083	16.7603	35.623	45.449	0.0493	0.0537	0.2866	0	556	1516.55	8.55	0
180.61	181.688	16.7103	35.6139	45.3883	0.0493	0.0585	0.2805	0	557	1516.4	8.55	0
181.219	182.3	16.6554	35.6033	45.3212	0.0616	0.0586	0.2805	0	558	1516.23	8.546	0
181.732	182.817	16.6263	35.5977	45.2857	0.0738	0.0586	0.2866	0	559	1516.15	8.55	0
182.185	183.272	16.5984	35.5925	45.2518	0.0493	0.0505	0.2805	0	560	1516.06	8.55	0
182.664	183.755	16.5567	35.5833	45.1996	0.0493	0.0505	0.2683	0	561	1515.93	8.551	0
183.212	184.306	16.5081	35.5745	45.1409	0.0493	0.0554	0.2683	0	562	1515.79	8.551	0
183.78	184.878	16.465	35.5683	45.0907	0.0616	0.0554	0.2866	0	563	1515.66	8.551	0
184.313	185.415	16.4161	35.5621	45.0347	0.0493	0.0555	0.2866	0	564	1515.51	8.551	0
184.813	185.918	16.3794	35.5586	44.994	0.0493	0.0555	0.2744	0	565	1515.4	8.552	0
185.313	186.421	16.3531	35.5565	44.9654	0.0616	0.0556	0.2805	0	566	1515.33	8.552	0
185.854	186.965	16.3227	35.5536	44.9318	0.0493	0.0556	0.2744	0	567	1515.24	8.552	0
186.415	187.53	16.2907	35.551	44.8971	0.0493	0.0556	0.2805	0	568	1515.15	8.552	0
186.942	188.06	16.2572	35.5484	44.8605	0.0371	0.0474	0.2744	0	569	1515.05	8.552	0
187.435	188.557	16.2045	35.5427	44.8015	0.0371	0.0475	0.2744	0	570	1514.89	8.553	0
187.929	189.054	16.1628	35.5445	44.7618	0.0371	0.0524	0.2805	0	571	1514.78	8.553	0
188.47	189.598	16.1684	35.5602	44.7853	0.0371	0.0524	0.2683	0	572	1514.82	8.553	0
189.064	190.196	16.1439	35.5599	44.7606	0.0493	0.0524	0.2683	0	573	1514.75	8.553	0
189.652	190.788	16.1071	35.5604	44.7245	0.0493	0.0524	0.2744	0	574	1514.65	8.549	0
190.193	191.332	16.0664	35.569	44.6934	0.0493	0.0525	0.2805	0	575	1514.55	8.553	0
190.687	191.829	16.0581	35.5694	44.6858	0.0616	0.0525	0.2744	0	576	1514.53	8.549	0
191.139	192.285	16.0416	35.5672	44.667	0.0493	0.0441	0.2805	0	577	1514.48	8.549	0
191.572	192.72	16.0158	35.5641	44.6378	0.0493	0.0442	0.2683	0	578	1514.41	8.549	0
191.998	193.149	15.9855	35.5603	44.6034	0.0616	0.0491	0.2683	0	579	1514.32	8.549	0
192.491	193.645	15.9571	35.5571	44.5715	0.0616	0.0492	0.2744	0	580	1514.23	8.549	0
193.079	194.237	15.9523	35.5615	44.5719	0.0371	0.0492	0.2744	0	581	1514.23	8.549	0
193.722	194.884	15.9436	35.5617	44.5636	0.0493	0.0408	0.2805	0	582	1514.22	8.549	0
194.337	195.503	15.929	35.5604	44.5477	0.0249	0.0492	0.2622	0	583	1514.18	8.545	0
194.871	196.04	15.9227	35.5598	44.5409	0.0493	0.0542	0.2805	0	584	1514.17	8.545	0
195.351	196.523	15.9144	35.559	44.532	0.0616	0.0492	0.2744	0	585	1514.15	8.545	0
195.811	196.986	15.9055	35.5579	44.5221	0.0493	0.0408	0.2683	0	586	1514.13	8.545	0
196.257	197.435	15.889	35.5559	44.5035	0.0371	0.0408	0.2744	0	587	1514.08	8.545	0
196.676	197.857	15.8557	35.5531	44.4672	0.0371	0.0459	0.2866	0	588	1513.99	8.545	0
197.156	198.34	15.8304	35.5509	44.4396	0.0371	0.0459	0.2805	0	589	1513.91	8.541	0
197.744	198.932	15.8238	35.5493	44.4314	0.0371	0.0459	0.2744	0	590	1513.9	8.541	0
198.44	199.633	15.8124	35.5473	44.4181	0.0493	0.0459	0.2805	0	591	1513.87	8.541	0
199.11	200.307	15.7991	35.546	44.4035	0.0616	0.0459	0.2805	0	592	1513.84	8.541	0
199.644	200.844	15.7856	35.5442	44.3882	0.0493	0.046	0.2744	0	593	1513.81	8.541	0
200.042	201.246	15.7706	35.5445	44.3737	0.0616	0.0375	0.2805	0	594	1513.77	8.541	0
200.367	201.572	15.7559	35.5465	44.3614	0.0616	0.046	0.2744	0	595	1513.73	8.541	0
200.705	201.912	15.723	35.5464	44.3286	0.0616	0.0511	0.2744	0	596	1513.63	8.537	0
201.104	202.314	15.6852	35.5464	44.2909	0.0371	0.0375	0.2744	0	597	1513.52	8.537	0
201.618	202.831	15.6908	35.5628	44.315	0.0493	0.0375	0.2744	0	598	1513.57	8.537	0
202.287	203.505	15.6679	35.563	44.2925	0.0493	0.0426	0.2866	0	599	1513.51	8.537	0
203.051	204.274	15.6366	35.5631	44.2615	0.0493	0.0426	0.2622	0	600	1513.42	8.537	0
203.788	205.015	15.6027	35.5615	44.2261	0.0616	0.0427	0.2744	0	601	1513.33	8.537	0
204.403	205.635	15.575	35.5574	44.1942	0.0493	0.0427	0.2744	0	602	1513.25	8.533	0
204.843	206.077	15.581	35.5552	44.198	0.0371	0.0341	0.2683	0	603	1513.27	8.533	0
205.154	206.39	15.6109	35.5531	44.2258	0.0371	0.0255	0.2744	0	604	1513.37	8.533	0
205.465	206.703	15.5946	35.554	44.2105	0.0493	0.022	0.2744	0	605	1513.32	8.533	0
205.863	207.104	15.5545	35.5656	44.1835	0.0371	0.0272	0.2805	0	606	1513.22	8.533	0
206.397	207.642	15.5362	35.5728	44.1734	0.0371	0.0323	0.2744	0	607	1513.18	8.533	0
207.013	208.261	15.5053	35.5788	44.1494	0.0616	0.0237	0.2683	0	608	1513.1	8.529	0
207.608	208.86	15.4916	35.5819	44.1393	0.0616	0.0237	0.2683	0	609	1513.07	8.529	0
208.155	209.411	15.4868	35.5864	44.1398	0.0371	0.0288	0.2683	0	610	1513.07	8.529	0
208.656	209.915	15.4969	35.5925	44.1569	0.0371	0.0288	0.2744	0	611	1513.12	8.529	0
209.149	210.411	15.4903	35.5924	44.1503	0.0616	0.0288	0.2683	0	612	1513.1	8.529	0
209.656	210.922	15.4814	35.5938	44.1431	0.0738	0.0288	0.2744	0	613	1513.09	8.529	0
210.17	211.439	15.4661	35.5978	44.1326	0.0493	0.0289	0.2805	0	614	1513.05	8.529	0
210.657	211.929	15.4546	35.5988	44.1224	0.0493	0.0289	0.2683	0	615	1513.03	8.525	0
211.15	212.426	15.4519	35.5986	44.1197	0.0371	0.0289	0.2744	0	616	1513.03	8.525	0
211.684	212.963	15.4509	35.5984	44.1187	0.0616	0.0289	0.2805	0	617	1513.03	8.525	0
212.225	213.508	15.4462	35.5978	44.1135	0.0493	0.0289	0.2744	0	618	1513.02	8.525	0
212.725	214.011	15.4387	35.5966	44.1049	0.0371	0.0202	0.2683	0	619	1513.01	8.525	0
213.185	214.474	15.4228	35.5939	44.0863	0.0493	0.0289	0.2683	0	620	1512.96	8.525	0
213.692	214.984	15.4086	35.592	44.0701	0.0493	0.0341	0.2683	0	621	1512.92	8.525	0
214.28	215.576	15.4018	35.5902	44.0616	0.0493	0.0202	0.2744	0	622	1512.91	8.525	0
214.923	216.223	15.3826	35.5854	44.0374	0.0371	0.0203	0.2683	0	623	1512.85	8.52	0
215.47	216.774	15.3611	35.5819	44.0124	0.0371	0.0255	0.2683	0	624	1512.79	8.52	0
215.903	217.21	15.3538	35.5802	44.0034	0.0371	0.0255	0.2744	0	625	1512.77	8.52	0
216.288	217.598	15.3446	35.5783	43.9922	0.0493	0.0255	0.2744	0	626	1512.75	8.52	0
216.714	218.026	15.3361	35.5766	43.982	0.0616	0.0255	0.2683	0	627	1512.73	8.521	0
217.181	218.496	15.3218	35.5732	43.9643	0.0738	0.0255	0.2622	0	628	1512.69	8.521	0
217.667	218.986	15.3077	35.5708	43.9477	0.0616	0.0255	0.2805	0	629	1512.65	8.521	0
218.181	219.503	15.2912	35.5668	43.927	0.0738	0.0255	0.2744	0	630	1512.6	8.521	0
218.763	220.088	15.2653	35.5623	43.8964	0.0493	0.0255	0.2744	0	631	1512.52	8.521	0
219.378	220.708	15.2415	35.559	43.8693	0.0616	0.0256	0.2683	0	632	1512.45	8.516	0
220.014	221.347	15.1949	35.5544	43.818	0.0616	0.0256	0.2622	0	633	1512.31	8.517	0
220.602	221.94	15.1554	35.5525	43.7767	0.0738	0.0256	0.2927	0	634	1512.19	8.517	0
221.095	222.436	15.1512	35.5542	43.7747	0.0493	0.0256	0.2805	0	635	1512.19	8.517	0
221.501	222.845	15.1443	35.5525	43.7662	0.0616	0.0256	0.2744	0	636	1512.17	8.517	0
221.914	223.26	15.1168	35.5501	43.7363	0.0616	0.0256	0.2744	0	637	1512.09	8.517	0
222.407	223.757	15.0993	35.5503	43.7192	0.0616	0.0257	0.2744	0	638	1512.04	8.517	0
222.948	224.302	15.0662	35.5473	43.6832	0.0493	0.0257	0.2744	0	639	1511.95	8.517	0
223.476	224.832	15.0553	35.5469	43.6721	0.0493	0.0257	0.2744	0	640	1511.92	8.517	0
223.976	225.336	15.0749	35.5598	43.706	0.0371	0.0257	0.2744	0	641	1512.01	8.517	0
224.443	225.806	15.0734	35.5619	43.7071	0.0493	0.0257	0.2744	0	642	1512.01	8.517	0
224.909	226.275	15.059	35.5602	43.691	0.0616	0.0257	0.2744	0	643	1511.97	8.517	0
225.41	226.779	15.0522	35.559	43.6831	0.0616	0.0257	0.2805	0	644	1511.96	8.513	0
225.957	227.331	15.0194	35.5555	43.6469	0.0493	0.0257	0.2744	0	645	1511.86	8.513	0
226.532	227.909	15.0047	35.5537	43.6305	0.0616	0.0257	0.2744	0	646	1511.82	8.513	0
227.141	228.522	14.9929	35.5518	43.6169	0.0616	0.0257	0.2805	0	647	1511.79	8.513	0
227.763	229.148	14.9716	35.5481	43.5919	0.0493	0.0258	0.2744	0	648	1511.73	8.513	0
228.311	229.7	14.9202	35.5416	43.5338	0.0493	0.0258	0.2805	0	649	1511.56	8.514	0
228.723	230.115	14.9092	35.5405	43.522	0.0493	0.0258	0.2744	0	650	1511.54	8.514	0
229.034	230.428	14.9026	35.5386	43.5134	0.0616	0.0258	0.2805	0	651	1511.52	8.514	0
229.373	230.769	14.8932	35.5373	43.5028	0.0371	0.0258	0.2744	0	652	1511.49	8.514	0
229.866	231.265	14.8771	35.5398	43.4897	0.0371	0.0258	0.2744	0	653	1511.45	8.514	0
230.509	231.912	14.8471	35.5391	43.4593	0.0493	0.0258	0.2744	0	654	1511.37	8.514	0
231.226	232.634	14.8582	35.5499	43.4825	0.0738	0.0258	0.2744	0	655	1511.43	8.509	0
231.896	233.308	14.8937	35.5651	43.5348	0.0616	0.0258	0.2744	0	656	1511.57	8.509	0
232.477	233.894	14.9342	35.5783	43.5898	0.0616	0.0258	0.2744	0	657	1511.72	8.509	0
232.944	234.364	14.9314	35.5738	43.5824	0.0616	0.0258	0.2744	0	658	1511.72	8.509	0
233.296	234.718	14.9379	35.5784	43.594	0.0493	0.0169	0.2744	0	659	1511.75	8.509	0
233.586	235.01	14.9426	35.5812	43.6019	0.0493	0.0169	0.2744	0	660	1511.77	8.509	0
233.911	235.337	14.9382	35.5821	43.5986	0.0738	0.0312	0.2744	0	661	1511.76	8.504	0
234.364	235.794	14.9282	35.584	43.5909	0.0616	0.0312	0.2805	0	662	1511.74	8.504	0
234.966	236.4	14.9142	35.5839	43.5771	0.0371	0.0169	0.2683	0	663	1511.71	8.504	0
235.71	237.149	14.8807	35.5797	43.5395	0.0616	0.0169	0.2683	0	664	1511.61	8.505	0
236.461	237.904	14.8428	35.5745	43.4963	0.0493	0.0313	0.2744	0	665	1511.49	8.505	0
237.111	238.558	14.8141	35.5699	43.463	0.0493	0.0313	0.2866	0	666	1511.41	8.505	0
237.577	239.028	14.8303	35.5689	43.4784	0.0371	0.0259	0.2744	0	667	1511.47	8.505	0
237.909	239.362	14.8572	35.5714	43.508	0.0616	0.0259	0.2683	0	668	1511.56	8.505	0
238.254	239.709	14.755	35.555	43.3886	0.0493	0.0169	0.2805	0	669	1511.22	8.505	0
238.714	240.172	14.6899	35.5492	43.3176	0.0616	0.0169	0.2805	0	670	1511.01	8.501	0
239.289	240.751	14.6468	35.5449	43.2703	0.0493	0.0315	0.2683	0	671	1510.88	8.501	0
239.897	241.364	14.6374	35.5448	43.2612	0.0616	0.0315	0.2683	0	672	1510.86	8.501	0
240.466	241.936	14.634	35.5456	43.2589	0.0493	0.026	0.2744	0	673	1510.86	8.501	0
241.007	242.48	14.6266	35.5449	43.2511	0.0371	0.026	0.2805	0	674	1510.84	8.501	0
241.48	242.957	14.624	35.5464	43.2503	0.0493	0.026	0.2805	0	675	1510.84	8.501	0
241.886	243.366	14.6079	35.5444	43.2323	0.0493	0.0261	0.2744	0	676	1510.8	8.501	0
242.258	243.74	14.5881	35.5426	43.2109	0.0371	0.0261	0.2805	0	677	1510.74	8.501	0
242.671	244.156	14.5715	35.5417	43.1937	0.0249	0.0261	0.2744	0	678	1510.69	8.502	0
243.178	244.666	14.5602	35.5403	43.1812	0.0371	0.017	0.2683	0	679	1510.66	8.502	0
243.787	245.279	14.5378	35.5398	43.1585	0.0616	0.017	0.2744	0	680	1510.6	8.502	0
244.409	245.906	14.5161	35.5383	43.1357	0.0616	0.0317	0.2866	0	681	1510.54	8.502	0
245.005	246.505	14.5036	35.5389	43.1243	0.0493	0.0226	0.2744	0	682	1510.51	8.497	0
245.573	247.077	14.4837	35.5401	43.1059	0.0493	0.017	0.2744	0	683	1510.45	8.497	0
246.168	247.677	14.4555	35.5379	43.0759	0.0493	0.0226	0.2805	0	684	1510.37	8.498	0
246.784	248.296	14.4329	35.5406	43.0567	0.0493	0.0318	0.2744	0	685	1510.31	8.498	0
247.352	248.868	14.436	35.5474	43.0674	0.0493	0.0226	0.2744	0	686	1510.34	8.498	0
247.798	249.318	14.4438	35.5501	43.0782	0.0493	0.017	0.2805	0	687	1510.37	8.498	0
248.143	249.665	14.4413	35.5552	43.0815	0.0738	0.0226	0.2683	0	688	1510.38	8.498	0
248.495	250.019	14.4417	35.5592	43.0862	0.0616	0.0226	0.2622	0	689	1510.39	8.498	0
248.854	250.38	14.4437	35.5621	43.0915	0.0493	0.0226	0.2805	0	690	1510.41	8.498	0
249.253	250.782	14.4434	35.563	43.0925	0.0371	0.0226	0.2866	0	691	1510.41	8.498	0
249.699	251.231	14.4488	35.5707	43.1064	0.0371	0.0226	0.2805	0	692	1510.45	8.493	0
250.247	251.783	14.4528	35.5748	43.115	0.0493	0.0226	0.2744	0	693	1510.47	8.493	0
250.883	252.423	14.4488	35.5761	43.1127	0.0616	0.0226	0.2683	0	694	1510.47	8.493	0
251.58	253.125	14.4407	35.5756	43.1045	0.0738	0.0226	0.2683	0	695	1510.46	8.493	0
252.291	253.84	14.4382	35.5759	43.1026	0.0493	0.0226	0.2744	0	696	1510.46	8.493	0
252.92	254.474	14.4329	35.5758	43.0975	0.0493	0.0226	0.2744	0	697	1510.46	8.493	0
253.482	255.039	14.4253	35.5766	43.0911	0.0493	0.0226	0.2683	0	698	1510.44	8.493	0
253.989	255.55	14.4121	35.5775	43.0792	0.0738	0.0227	0.2683	0	699	1510.41	8.493	0
254.483	256.047	14.4051	35.5783	43.0733	0.0371	0.0227	0.2805	0	700	1510.39	8.493	0
254.936	256.504	14.4018	35.578	43.0699	0.0493	0.0227	0.2866	0	701	1510.39	8.493	0
255.295	256.865	14.4005	35.5778	43.0686	0.0371	0.0227	0.2805	0	702	1510.39	8.493	0
255.559	257.13	14.4035	35.5774	43.0712	0.0616	0.0227	0.2744	0	703	1510.41	8.493	0
255.823	257.396	14.3972	35.5767	43.0643	0.0738	0.0227	0.2744	0	704	1510.39	8.493	0
256.202	257.778	14.3909	35.5776	43.0591	0.0371	0.0227	0.2744	0	705	1510.38	8.493	0
256.797	258.377	14.388	35.5777	43.0567	0.0371	0.0227	0.2744	0	706	1510.38	8.489	0
257.582	259.167	14.3867	35.5784	43.0566	0.0493	0.0227	0.2744	0	707	1510.39	8.489	0
258.428	260.019	14.3917	35.5818	43.0655	0.0616	0.0227	0.2744	0	708	1510.42	8.489	0
259.213	260.809	14.4053	35.5919	43.0904	0.0616	0.0227	0.2744	0	709	1510.49	8.489	0
259.822	261.422	14.4059	35.5891	43.0881	0.0493	0.0227	0.2744	0	710	1510.5	8.489	0
260.241	261.845	14.3996	35.5837	43.0762	0.0493	0.0227	0.2744	0	711	1510.48	8.489	0
260.499	262.104	14.4056	35.5857	43.0845	0.0616	0.0227	0.2744	0	712	1510.5	8.489	0
260.688	262.295	14.4088	35.5952	43.098	0.0616	0.0227	0.2744	0	713	1510.53	8.489	0
260.952	262.56	14.3898	35.5989	43.0833	0.0493	0.0227	0.2866	0	714	1510.48	8.489	0
261.385	262.996	14.3438	35.5991	43.0379	0.0738	0.0227	0.2744	0	715	1510.34	8.484	0
262.048	263.664	14.3	35.5987	42.9943	0.0493	0.0228	0.2805	0	716	1510.21	8.485	0
262.86	264.482	14.2808	35.6039	42.9812	0.0616	0.0228	0.2744	0	717	1510.16	8.485	0
263.638	265.265	14.2657	35.6043	42.967	0.0493	0.0228	0.2744	0	718	1510.13	8.485	0
264.261	265.892	14.2734	35.6026	42.9731	0.0371	0.0228	0.2744	0	719	1510.16	8.485	0
264.735	266.369	14.2956	35.5994	42.992	0.086	0.0228	0.2805	0	720	1510.24	8.485	0
265.127	266.764	14.2712	35.6027	42.9714	0.0371	0.0228	0.2683	0	721	1510.17	8.485	0
265.533	267.172	14.2573	35.6028	42.958	0.0371	0.0228	0.2744	0	722	1510.13	8.485	0
265.939	267.581	14.2555	35.6027	42.9563	0.0493	0.0228	0.2805	0	723	1510.13	8.485	0
266.324	267.969	14.2543	35.6025	42.955	0.0493	0.0228	0.2744	0	724	1510.13	8.485	0
266.717	268.364	14.2522	35.6019	42.9524	0.0493	0.0228	0.2744	0	725	1510.13	8.485	0
267.211	268.862	14.2489	35.6017	42.9492	0.0616	0.0228	0.2805	0	726	1510.13	8.485	0
267.833	269.488	14.2447	35.6011	42.9447	0.0493	0.0228	0.2805	0	727	1510.12	8.485	0
268.523	270.183	14.2347	35.5996	42.9334	0.0371	0.0228	0.2744	0	728	1510.1	8.485	0
269.2	270.865	14.2134	35.5961	42.9088	0.0616	0.0229	0.2744	0	729	1510.04	8.485	0
269.816	271.484	14.1877	35.5923	42.8794	0.0616	0.0229	0.2744	0	730	1509.96	8.485	0
270.337	272.009	14.1414	35.5871	42.8282	0.0616	0.0229	0.2805	0	731	1509.81	8.481	0
270.777	272.452	14.1069	35.5858	42.7929	0.0493	0.0229	0.2744	0	732	1509.71	8.481	0
271.135	272.813	14.0982	35.5855	42.7842	0.0371	0.0229	0.2866	0	733	1509.69	8.481	0
271.46	273.14	14.0875	35.582	42.7699	0.0616	0.0229	0.2866	0	734	1509.65	8.481	0
271.866	273.549	14.0836	35.5812	42.7654	0.0616	0.0229	0.2866	0	735	1509.64	8.481	0
272.401	274.087	14.0805	35.5807	42.7619	0.0493	0.0229	0.2683	0	736	1509.64	8.481	0
273.07	274.761	14.0792	35.5805	42.7608	0.0738	0.0229	0.2805	0	737	1509.65	8.481	0
273.774	275.47	14.0782	35.5805	42.76	0.0371	0.023	0.2744	0	738	1509.66	8.481	0
274.403	276.104	14.0786	35.5804	42.7607	0.0371	0.023	0.2744	0	739	1509.67	8.481	0
274.897	276.601	14.078	35.5801	42.7599	0.0371	0.023	0.2866	0	740	1509.68	8.481	0
275.27	276.976	14.0866	35.5804	42.769	0.0371	0.023	0.2805	0	741	1509.71	8.481	0
275.628	277.337	14.0735	35.5793	42.755	0.0371	0.023	0.2744	0	742	1509.67	8.481	0
276.048	277.759	14.0592	35.5799	42.7416	0.0616	0.023	0.2744	0	743	1509.63	8.481	0
276.521	278.236	14.0477	35.5802	42.7309	0.0616	0.023	0.2805	0	744	1509.6	8.481	0
277.063	278.781	14.0335	35.5815	42.7184	0.0493	0.023	0.2744	0	745	1509.57	8.481	0
277.678	279.401	14.015	35.5804	42.6991	0.0616	0.023	0.2744	0	746	1509.52	8.481	0
278.349	280.076	13.99	35.5757	42.6697	0.0616	0.023	0.2683	0	747	1509.44	8.477	0
278.971	280.703	13.9608	35.5711	42.6361	0.0493	0.023	0.2683	0	748	1509.35	8.477	0
279.506	281.241	13.9554	35.5688	42.6285	0.0616	0.0231	0.2744	0	749	1509.34	8.477	0
279.959	281.698	13.9181	35.5634	42.5861	0.0616	0.0231	0.2866	0	750	1509.22	8.477	0
280.447	282.189	13.9026	35.5615	42.5689	0.0616	0.0231	0.2744	0	751	1509.17	8.477	0
280.934	282.679	13.8983	35.5603	42.5637	0.0493	0.0231	0.2683	0	752	1509.16	8.477	0
281.428	283.177	13.8882	35.5579	42.5512	0.0738	0.0231	0.2805	0	753	1509.14	8.477	0
281.868	283.62	13.8757	35.5564	42.5376	0.0371	0.0231	0.2744	0	754	1509.1	8.478	0
282.261	284.015	13.8703	35.5554	42.5313	0.0616	0.0231	0.2805	0	755	1509.09	8.478	0
282.674	284.431	13.8657	35.555	42.5265	0.0371	0.0231	0.2866	0	756	1509.08	8.478	0
283.134	284.894	13.8692	35.558	42.5334	0.0493	0.0231	0.2744	0	757	1509.1	8.478	0
283.675	285.44	13.8683	35.5595	42.5342	0.0616	0.0231	0.2805	0	758	1509.11	8.478	0
284.291	286.06	13.8495	35.5581	42.5145	0.0738	0.0136	0.2805	0	759	1509.06	8.478	0
284.935	286.707	13.8308	35.5565	42.4946	0.0616	0.0232	0.2744	0	760	1509	8.478	0
285.564	287.341	13.814	35.5534	42.475	0.0616	0.0291	0.2805	0	761	1508.96	8.473	0
286.173	287.955	13.775	35.5496	42.4327	0.0616	0.0232	0.2805	0	762	1508.83	8.478	0
286.756	288.541	13.7585	35.5472	42.4141	0.0616	0.0232	0.2805	0	763	1508.79	8.473	0
287.304	289.093	13.7491	35.546	42.4038	0.0738	0.0232	0.2866	0	764	1508.76	8.474	0
287.784	289.577	13.7467	35.5462	42.4018	0.0493	0.0232	0.2866	0	765	1508.76	8.474	0
288.177	289.972	13.7661	35.5444	42.4192	0.0493	0.0232	0.2744	0	766	1508.83	8.473	0
288.488	290.286	13.7558	35.5477	42.4128	0.0371	0.0232	0.2805	0	767	1508.81	8.474	0
288.786	290.586	13.7357	35.5462	42.3914	0.0493	0.0232	0.2744	0	768	1508.74	8.474	0
289.172	290.974	13.7327	35.5465	42.3889	0.0493	0.0232	0.2866	0	769	1508.74	8.474	0
289.666	291.472	13.7287	35.5455	42.3842	0.0738	0.0232	0.2805	0	770	1508.73	8.474	0
290.296	292.106	13.7143	35.5429	42.3674	0.0616	0.0233	0.2866	0	771	1508.69	8.474	0
291.014	292.828	13.7011	35.5411	42.3528	0.0738	0.0233	0.2744	0	772	1508.66	8.474	0
291.731	293.551	13.6971	35.5408	42.3488	0.0493	0.0233	0.2866	0	773	1508.66	8.474	0
292.388	294.212	13.7065	35.5446	42.3624	0.0493	0.0136	0.2744	0	774	1508.71	8.474	0
292.909	294.737	13.7233	35.5476	42.3825	0.0616	0.0233	0.2744	0	775	1508.77	8.474	0
293.322	295.153	13.7355	35.5518	42.3992	0.0371	0.0196	0.2866	0	776	1508.82	8.469	0
293.742	295.576	13.7508	35.5588	42.422	0.0493	0.0136	0.2744	0	777	1508.89	8.469	0
294.189	296.026	13.7528	35.5602	42.4256	0.0616	0.0196	0.2683	0	778	1508.91	8.474	0
294.669	296.51	13.7541	35.5617	42.4287	0.0616	0.0292	0.2683	0	779	1508.92	8.469	0
295.15	296.994	13.7511	35.5619	42.4262	0.0738	0.0196	0.2744	0	780	1508.92	8.469	0
295.637	297.485	13.7421	35.5612	42.4169	0.0616	0.0137	0.2805	0	781	1508.9	8.469	0
296.132	297.982	13.7297	35.5602	42.4037	0.0616	0.0196	0.2805	0	782	1508.86	8.469	0
296.633	298.487	13.7135	35.5587	42.3863	0.0493	0.0293	0.2866	0	783	1508.82	8.469	0
297.147	299.005	13.6992	35.5565	42.37	0.0616	0.0196	0.3049	0	784	1508.77	8.469	0
297.682	299.544	13.6853	35.5553	42.3553	0.0616	0.0137	0.2744	0	785	1508.74	8.469	0
298.217	300.082	13.6721	35.5527	42.3397	0.0493	0.0293	0.2866	0	786	1508.7	8.469	0
298.738	300.607	13.637	35.5474	42.2997	0.0493	0.0197	0.2744	0	787	1508.59	8.469	0
299.294	301.166	13.6224	35.5458	42.2839	0.0738	0.0234	0.2683	0	788	1508.54	8.47	0
299.869	301.746	13.598	35.5418	42.2558	0.0493	0.0294	0.2744	0	789	1508.47	8.47	0
300.431	302.312	13.5627	35.5389	42.2182	0.0738	0.0234	0.2744	0	790	1508.36	8.47	0
300.932	302.816	13.5576	35.5383	42.2127	0.0493	0.0137	0.2744	0	791	1508.35	8.47	0
301.365	303.253	13.5464	35.5367	42.2002	0.0616	0.0234	0.2683	0	792	1508.32	8.47	0
301.806	303.696	13.5324	35.5355	42.1853	0.0616	0.0197	0.2744	0	793	1508.28	8.47	0
302.286	304.18	13.5201	35.5347	42.1726	0.0493	0.0234	0.2683	0	794	1508.24	8.47	0
302.814	304.712	13.5243	35.5389	42.1813	0.0493	0.0295	0.2744	0	795	1508.27	8.47	0
303.363	305.264	13.533	35.543	42.1946	0.0493	0.0234	0.2744	0	796	1508.31	8.47	0
303.932	305.837	13.5358	35.545	42.1997	0.0493	0.0137	0.2744	0	797	1508.33	8.47	0
304.534	306.444	13.5278	35.5438	42.1908	0.0616	0.0234	0.2805	0	798	1508.32	8.465	0
305.096	307.01	13.4955	35.54	42.1552	0.0738	0.0198	0.2805	0	799	1508.21	8.47	0
305.536	307.453	13.4902	35.5392	42.1493	0.0493	0.0137	0.2805	0	800	1508.2	8.466	0
305.834	307.753	13.5083	35.5404	42.1685	0.0616	0.0295	0.2683	0	801	1508.27	8.466	0
306.112	308.032	13.4898	35.5397	42.1497	0.0493	0.0295	0.2683	0	802	1508.21	8.466	0
306.525	308.448	13.4831	35.5399	42.1436	0.0493	0.0137	0.2622	0	803	1508.2	8.466	0
307.155	309.083	13.4833	35.5405	42.1446	0.0738	0.0137	0.2683	0	804	1508.21	8.466	0
307.974	309.908	13.5032	35.5505	42.1753	0.0493	0.0198	0.2805	0	805	1508.3	8.466	0
308.827	310.767	13.5312	35.5627	42.2161	0.0493	0.0198	0.2683	0	806	1508.42	8.465	0
309.498	311.442	13.5254	35.5602	42.208	0.0493	0.0198	0.2744	0	807	1508.41	8.465	0
309.918	311.865	13.5188	35.5552	42.1965	0.0493	0.0198	0.2744	0	808	1508.39	8.465	0
310.202	312.151	13.519	35.5537	42.1952	0.0249	0.0198	0.2744	0	809	1508.39	8.465	0
310.487	312.438	13.5176	35.5595	42.2001	0.0616	0.0198	0.2805	0	810	1508.4	8.465	0
310.873	312.826	13.5204	35.5655	42.2093	0.0738	0.0198	0.2805	0	811	1508.42	8.465	0
311.353	313.311	13.5123	35.564	42.2	0.0616	0.0198	0.2683	0	812	1508.4	8.466	0
311.895	313.856	13.4899	35.5612	42.1751	0.0493	0.0198	0.2683	0	813	1508.33	8.466	0
312.477	314.443	13.4806	35.5605	42.1655	0.0616	0.0198	0.2866	0	814	1508.31	8.466	0
313.067	315.036	13.474	35.5603	42.1591	0.0616	0.0198	0.2866	0	815	1508.3	8.461	0
313.602	315.575	13.4756	35.5601	42.1607	0.0493	0.0198	0.2744	0	816	1508.31	8.461	0
314.082	316.059	13.4769	35.5601	42.1621	0.0616	0.0198	0.2744	0	817	1508.33	8.466	0
314.611	316.591	13.4865	35.5648	42.1769	0.0493	0.0198	0.2683	0	818	1508.37	8.466	0
315.227	317.212	13.4968	35.5675	42.1902	0.0371	0.0198	0.2866	0	819	1508.42	8.466	0
315.844	317.833	13.4966	35.5676	42.1904	0.0738	0.0198	0.2805	0	820	1508.43	8.461	0
316.359	318.351	13.4932	35.5663	42.1859	0.0493	0.0198	0.2805	0	821	1508.42	8.461	0
316.806	318.801	13.4768	35.5642	42.1676	0.0616	0.0198	0.2805	0	822	1508.38	8.461	0
317.246	319.245	13.4597	35.5618	42.1484	0.0738	0.0199	0.2805	0	823	1508.32	8.461	0
317.707	319.709	13.4524	35.5623	42.1419	0.0738	0.0199	0.2744	0	824	1508.31	8.461	0
318.174	320.18	13.455	35.5644	42.147	0.0616	0.0199	0.2805	0	825	1508.33	8.461	0
318.682	320.691	13.4493	35.5645	42.1416	0.0616	0.0199	0.2805	0	826	1508.32	8.461	0
319.19	321.203	13.4437	35.5644	42.1363	0.0493	0.0199	0.2805	0	827	1508.31	8.461	0
319.692	321.708	13.4416	35.5641	42.1341	0.0371	0.0199	0.2805	0	828	1508.31	8.461	0
320.207	322.226	13.4368	35.5638	42.1292	0.0371	0.0199	0.2805	0	829	1508.3	8.461	0
320.728	322.752	13.4292	35.5631	42.1213	0.0371	0.0199	0.2744	0	830	1508.28	8.461	0
321.236	323.263	13.4243	35.5622	42.1158	0.0493	0.0199	0.2683	0	831	1508.27	8.461	0
321.751	323.782	13.4182	35.5617	42.1095	0.0371	0.0199	0.2744	0	832	1508.26	8.461	0
322.32	324.355	13.4129	35.5616	42.1043	0.0371	0.0199	0.2805	0	833	1508.25	8.461	0
322.957	324.997	13.4037	35.5608	42.0948	0.0371	0.0199	0.2866	0	834	1508.23	8.461	0
323.54	325.583	13.3945	35.5601	42.0852	0.0493	0.0199	0.2683	0	835	1508.21	8.461	0
324.007	326.054	13.3902	35.5601	42.0812	0.0371	0.0199	0.2805	0	836	1508.2	8.462	0
324.448	326.498	13.3796	35.5595	42.0703	0.0738	0.0199	0.2683	0	837	1508.17	8.462	0
324.868	326.921	13.3627	35.5578	42.052	0.0493	0.0199	0.2927	0	838	1508.12	8.462	0
325.329	327.385	13.342	35.5561	42.03	0.0616	0.02	0.2744	0	839	1508.06	8.462	0
325.824	327.883	13.3287	35.5545	42.0154	0.0493	0.02	0.2866	0	840	1508.02	8.462	0
326.325	328.388	13.3193	35.5524	42.0042	0.0616	0.02	0.2744	0	841	1508	8.462	0
326.826	328.893	13.302	35.5488	41.9837	0.0493	0.02	0.2805	0	842	1507.94	8.462	0
327.341	329.412	13.2883	35.5471	41.9686	0.0493	0.02	0.2805	0	843	1507.9	8.457	0
327.884	329.958	13.2808	35.5463	41.9605	0.0493	0.02	0.2744	0	844	1507.89	8.457	0
328.46	330.538	13.2774	35.5468	41.9581	0.0371	0.02	0.2744	0	845	1507.88	8.457	0
329.056	331.139	13.2752	35.5486	41.9581	0.0371	0.02	0.2744	0	846	1507.89	8.457	0
329.632	331.719	13.2695	35.5493	41.9534	0.0371	0.02	0.2805	0	847	1507.88	8.458	0
330.174	332.265	13.2696	35.5509	41.9555	0.0493	0.02	0.2744	0	848	1507.89	8.458	0
330.695	332.79	13.2693	35.5531	41.9578	0.0371	0.02	0.2805	0	849	1507.9	8.458	0
331.197	333.295	13.2787	35.557	41.9713	0.0371	0.02	0.2805	0	850	1507.95	8.457	0
331.637	333.738	13.2823	35.5583	41.9764	0.0493	0.02	0.2744	0	851	1507.97	8.457	0
332.016	334.12	13.2798	35.5577	41.9736	0.0493	0.02	0.2744	0	852	1507.96	8.457	0
332.375	334.482	13.2746	35.5572	41.9681	0.0493	0.02	0.2805	0	853	1507.95	8.457	0
332.782	334.891	13.2657	35.5559	41.9581	0.0371	0.02	0.2927	0	854	1507.93	8.458	0
333.29	335.403	13.2407	35.5536	41.9313	0.0493	0.0201	0.2866	0	855	1507.85	8.458	0
333.899	336.017	13.2257	35.5515	41.9146	0.0371	0.0201	0.2744	0	856	1507.81	8.458	0
334.597	336.72	13.2238	35.5531	41.9148	0.0493	0.0201	0.2744	0	857	1507.82	8.458	0
335.302	337.429	13.2244	35.5544	41.9171	0.0616	0.0201	0.2744	0	858	1507.83	8.458	0
335.905	338.036	13.2233	35.5547	41.9165	0.0493	0.0201	0.2744	0	859	1507.84	8.458	0
336.325	338.459	13.2324	35.554	41.9249	0.0493	0.0201	0.2744	0	860	1507.87	8.458	0
336.663	338.801	13.2219	35.5507	41.9112	0.0616	0.0201	0.2805	0	861	1507.84	8.458	0
337.029	339.169	13.1947	35.5519	41.8859	0.0616	0.0201	0.2805	0	862	1507.76	8.458	0
337.503	339.647	13.1834	35.551	41.874	0.0616	0.0201	0.2866	0	863	1507.73	8.458	0
338.126	340.274	13.1724	35.5499	41.8624	0.0616	0.0201	0.2805	0	864	1507.7	8.458	0
338.838	340.99	13.1587	35.5484	41.8476	0.0616	0.0201	0.2744	0	865	1507.66	8.458	0
339.515	341.673	13.1493	35.5476	41.8379	0.0493	0.0201	0.2744	0	866	1507.64	8.458	0
340.023	342.184	13.1577	35.5479	41.8467	0.0493	0.0201	0.2683	0	867	1507.68	8.458	0
340.348	342.512	13.1651	35.5482	41.8544	0.0616	0.0201	0.2744	0	868	1507.71	8.458	0
340.605	342.771	13.1683	35.5483	41.8578	0.0493	0.0201	0.2866	0	869	1507.72	8.458	0
340.944	343.112	13.1589	35.5519	41.8524	0.0371	0.0201	0.2683	0	870	1507.7	8.453	0
341.425	343.597	13.1585	35.5541	41.8546	0.0738	0.0201	0.2744	0	871	1507.71	8.453	0
341.974	344.149	13.1639	35.5567	41.863	0.0493	0.0201	0.2866	0	872	1507.74	8.453	0
342.536	344.716	13.1601	35.5581	41.8609	0.0371	0.0201	0.2683	0	873	1507.74	8.453	0
343.166	345.35	13.1556	35.5583	41.857	0.0493	0.0202	0.2744	0	874	1507.74	8.453	0
343.871	346.06	13.1511	35.5577	41.8521	0.0493	0.0202	0.2683	0	875	1507.73	8.453	0
344.562	346.756	13.1458	35.557	41.8466	0.0616	0.0202	0.2683	0	876	1507.72	8.454	0
345.172	347.37	13.1404	35.5559	41.8403	0.0371	0.0202	0.2805	0	877	1507.71	8.454	0
345.7	347.903	13.1333	35.555	41.8327	0.0371	0.0202	0.2744	0	878	1507.7	8.454	0
346.154	348.36	13.1279	35.5541	41.8267	0.0493	0.0202	0.2622	0	879	1507.69	8.454	0
346.568	348.776	13.1299	35.5566	41.8314	0.0493	0.0202	0.2744	0	880	1507.7	8.454	0
346.92	349.131	13.1373	35.5616	41.844	0.0493	0.0202	0.2683	0	881	1507.74	8.454	0
347.252	349.465	13.1354	35.5626	41.8435	0.0493	0.0202	0.2683	0	882	1507.74	8.454	0
347.611	349.827	13.1306	35.5624	41.8386	0.0493	0.0202	0.2683	0	883	1507.73	8.454	0
348.045	350.264	13.1271	35.5623	41.8354	0.0493	0.0202	0.2683	0	884	1507.73	8.454	0
348.594	350.817	13.1214	35.5619	41.8295	0.0493	0.0202	0.2683	0	885	1507.72	8.454	0
349.244	351.472	13.1121	35.5607	41.8194	0.0371	0.0202	0.2744	0	886	1507.69	8.454	0
349.908	352.141	13.1034	35.5592	41.8095	0.0616	0.0202	0.2866	0	887	1507.67	8.454	0
350.518	352.755	13.0964	35.5576	41.8013	0.0616	0.0202	0.2805	0	888	1507.66	8.454	0
351.087	353.329	13.0592	35.5521	41.7592	0.0493	0.0202	0.2683	0	889	1507.54	8.454	0
351.643	353.888	13.032	35.55	41.7306	0.0249	0.0203	0.2683	0	890	1507.45	8.454	0
352.199	354.448	13.0409	35.5562	41.7461	0.0493	0.0203	0.2744	0	891	1507.5	8.454	0
352.748	355.001	13.0381	35.5563	41.7437	0.0616	0.0203	0.2683	0	892	1507.5	8.454	0
353.249	355.506	13.0326	35.5557	41.7378	0.0493	0.0203	0.2683	0	893	1507.49	8.454	0
353.69	355.95	13.0332	35.5554	41.7383	0.0371	0.0203	0.2744	0	894	1507.5	8.454	0
354.083	356.346	13.0306	35.5555	41.736	0.0371	0.0203	0.2683	0	895	1507.49	8.454	0
354.456	356.721	13.0242	35.5557	41.73	0.0371	0.0203	0.2683	0	896	1507.48	8.454	0
354.896	357.165	13.0159	35.5555	41.722	0.0371	0.0203	0.2622	0	897	1507.46	8.454	0
355.405	357.677	13.0108	35.5552	41.7169	0.0493	0.0203	0.2622	0	898	1507.45	8.454	0
355.94	358.216	13.0106	35.5553	41.717	0.0493	0.0203	0.2744	0	899	1507.46	8.454	0
356.516	358.796	13.0122	35.5577	41.7214	0.0493	0.0203	0.2866	0	900	1507.48	8.454	0
357.146	359.431	12.9987	35.5559	41.7065	0.0493	0.0203	0.2744	0	901	1507.44	8.454	0
357.769	360.059	12.9814	35.5545	41.6883	0.0493	0.0203	0.2744	0	902	1507.39	8.45	0
358.304	360.598	12.9775	35.5538	41.684	0.0493	0.0203	0.2744	0	903	1507.38	8.45	0
358.738	361.035	12.979	35.5532	41.685	0.0371	0.0203	0.2683	0	904	1507.4	8.45	0
359.11	361.41	12.9739	35.5519	41.6789	0.0493	0.0203	0.2683	0	905	1507.38	8.45	0
359.51	361.813	12.9672	35.5521	41.6727	0.0249	0.0203	0.2744	0	906	1507.37	8.45	0
359.985	362.29	12.9662	35.5522	41.672	0.0738	0.0203	0.2744	0	907	1507.37	8.45	0
360.574	362.884	12.9641	35.5518	41.6697	0.0493	0.0203	0.2622	0	908	1507.37	8.45	0
361.238	363.553	12.9455	35.5486	41.6484	0.0371	0.0204	0.2744	0	909	1507.32	8.45	0
361.923	364.243	12.9048	35.5425	41.6024	0.0493	0.0204	0.2683	0	910	1507.19	8.45	0
362.587	364.912	12.8816	35.5392	41.5765	0.0616	0.0204	0.2683	0	911	1507.11	8.45	0
363.15	365.478	12.8764	35.538	41.5704	0.0493	0.0204	0.2683	0	912	1507.11	8.45	0
363.603	365.936	12.8767	35.5378	41.5707	0.0493	0.0204	0.2744	0	913	1507.11	8.45	0
363.929	366.263	12.8857	35.5416	41.5836	0.0493	0.0204	0.2683	0	914	1507.15	8.45	0
364.2	366.536	12.8881	35.5373	41.5817	0.0493	0.0204	0.2683	0	915	1507.16	8.45	0
364.457	366.796	12.8537	35.5331	41.5436	0.0493	0.0204	0.2744	0	916	1507.04	8.45	0
364.81	367.151	12.8366	35.5321	41.526	0.0493	0.0204	0.2805	0	917	1506.99	8.45	0
365.325	367.67	12.8322	35.5325	41.5223	0.0493	0.0204	0.2744	0	918	1506.99	8.45	0
366.037	368.387	12.8362	35.5342	41.5282	0.0493	0.0204	0.2683	0	919	1507.01	8.45	0
366.796	369.151	12.8679	35.5463	41.5723	0.0493	0.0204	0.2683	0	920	1507.15	8.45	0
367.534	369.895	12.9062	35.5604	41.6251	0.0738	0.0204	0.2805	0	921	1507.31	8.45	0
368.212	370.578	12.9073	35.5612	41.6273	0.0493	0.0204	0.2805	0	922	1507.32	8.45	0
368.748	371.117	12.903	35.5591	41.6211	0.0493	0.0204	0.2744	0	923	1507.31	8.45	0
369.161	371.534	12.8844	35.5542	41.5979	0.0493	0.0204	0.2683	0	924	1507.25	8.45	0
369.527	371.903	12.9083	35.5618	41.6294	0.0493	0.0204	0.2805	0	925	1507.35	8.45	0
369.954	372.333	12.9103	35.5629	41.6328	0.0249	0.0204	0.2683	0	926	1507.36	8.45	0
370.449	372.832	12.9066	35.5623	41.6287	0.0249	0.0204	0.2805	0	927	1507.36	8.45	0
370.944	373.33	12.9035	35.562	41.6257	0.0371	0.0204	0.2683	0	928	1507.35	8.45	0
371.425	373.815	12.8991	35.5608	41.6203	0.0493	0.0204	0.2744	0	929	1507.35	8.45	0
371.92	374.313	12.8861	35.5588	41.6056	0.0493	0.0205	0.2683	0	930	1507.31	8.45	0
372.443	374.84	12.8755	35.5567	41.5932	0.0493	0.0205	0.2683	0	931	1507.28	8.45	0
372.951	375.352	12.8693	35.5557	41.5863	0.0616	0.0205	0.2683	0	932	1507.26	8.45	0
373.412	375.816	12.8686	35.5554	41.5856	0.0493	0.0205	0.2683	0	933	1507.27	8.45	0
373.86	376.267	12.8664	35.5548	41.5829	0.0371	0.0205	0.2683	0	934	1507.27	8.45	0
374.368	376.779	12.8667	35.5549	41.5835	0.0371	0.0205	0.2744	0	935	1507.28	8.45	0
374.924	377.339	12.8656	35.5543	41.5822	0.0493	0.0205	0.2622	0	936	1507.28	8.45	0
375.514	377.933	12.8618	35.5534	41.5777	0.0493	0.0205	0.2622	0	937	1507.28	8.45	0
376.117	378.541	12.8599	35.5525	41.5752	0.0493	0.0205	0.2744	0	938	1507.28	8.45	0
376.721	379.149	12.8262	35.5448	41.5344	0.0493	0.0205	0.2744	0	939	1507.17	8.451	0
377.317	379.75	12.763	35.5344	41.4618	0.0738	0.0205	0.2683	0	940	1506.95	8.451	0
377.846	380.283	12.7093	35.5267	41.4014	0.0738	0.0206	0.2805	0	941	1506.77	8.451	0
378.32	380.761	12.6777	35.5219	41.3658	0.0616	0.0206	0.2744	0	942	1506.67	8.451	0
378.734	381.177	12.6665	35.5207	41.3537	0.0249	0.0206	0.2622	0	943	1506.63	8.447	0
379.127	381.574	12.6616	35.52	41.3483	0.0493	0.0206	0.2744	0	944	1506.62	8.451	0
379.541	381.99	12.6592	35.5194	41.3456	0.0371	0.0206	0.2805	0	945	1506.62	8.451	0
380.036	382.489	12.6583	35.519	41.3445	0.0371	0.0206	0.2683	0	946	1506.62	8.451	0
380.619	383.076	12.6597	35.5196	41.3467	0.0371	0.0206	0.2622	0	947	1506.64	8.447	0
381.182	383.643	12.662	35.5203	41.3499	0.0371	0.0206	0.2744	0	948	1506.66	8.447	0
381.67	384.135	12.6599	35.5203	41.3481	0.0493	0.0206	0.2683	0	949	1506.66	8.447	0
382.117	384.586	12.6554	35.5196	41.3432	0.0493	0.0206	0.2561	0	950	1506.65	8.447	0
382.619	385.091	12.6503	35.5201	41.3389	0.0493	0.0206	0.2683	0	951	1506.64	8.447	0
383.141	385.617	12.6512	35.5209	41.3409	0.0371	0.0206	0.2744	0	952	1506.65	8.447	0
383.684	386.164	12.6519	35.5215	41.3424	0.0371	0.0206	0.2744	0	953	1506.67	8.447	0
384.226	386.71	12.6522	35.5233	41.3448	0.0493	0.0206	0.2683	0	954	1506.68	8.447	0
384.829	387.318	12.6527	35.5241	41.3464	0.0616	0.0206	0.2683	0	955	1506.69	8.447	0
385.494	387.987	12.6566	35.5253	41.3517	0.0493	0.0206	0.2622	0	956	1506.72	8.447	0
386.111	388.609	12.6623	35.5274	41.3598	0.0249	0.0206	0.2683	0	957	1506.75	8.447	0
386.572	389.073	12.663	35.5268	41.3601	0.0371	0.0206	0.2744	0	958	1506.76	8.447	0
386.904	389.408	12.6614	35.5249	41.3567	0.0249	0.0207	0.2744	0	959	1506.76	8.447	0
387.223	389.729	12.6656	35.5287	41.3649	0.0371	0.0207	0.2744	0	960	1506.78	8.447	0
387.637	390.146	12.673	35.5335	41.3773	0.0493	0.0207	0.2744	0	961	1506.82	8.447	0
388.159	390.672	12.6886	35.5405	41.4001	0.0493	0.0206	0.2744	0	962	1506.89	8.447	0
388.728	391.245	12.7013	35.5446	41.417	0.0493	0.0206	0.2744	0	963	1506.94	8.447	0
389.311	391.833	12.7128	35.5473	41.4314	0.0493	0.0206	0.2805	0	964	1507	8.446	0
389.894	392.42	12.7158	35.5482	41.4356	0.0371	0.0206	0.2683	0	965	1507.02	8.446	0
390.464	392.994	12.7136	35.5476	41.433	0.0493	0.0206	0.2683	0	966	1507.02	8.446	0
391	393.534	12.6982	35.5446	41.4151	0.0616	0.0207	0.2744	0	967	1506.97	8.447	0
391.515	394.053	12.6763	35.5408	41.3899	0.0493	0.0207	0.2744	0	968	1506.9	8.447	0
392.03	394.572	12.6658	35.5397	41.3787	0.0249	0.0207	0.2683	0	969	1506.87	8.447	0
392.485	395.03	12.676	35.5438	41.3932	0.0249	0.0207	0.2622	0	970	1506.92	8.447	0
392.885	395.433	12.6771	35.5442	41.3948	0.0371	0.0207	0.2622	0	971	1506.93	8.447	0
393.319	395.87	12.6648	35.542	41.3806	0.0371	0.0207	0.2683	0	972	1506.89	8.447	0
393.841	396.396	12.6577	35.5415	41.3735	0.0493	0.0207	0.2683	0	973	1506.88	8.447	0
394.431	396.99	12.6565	35.5419	41.3729	0.0371	0.0207	0.2622	0	974	1506.88	8.447	0
395.061	397.626	12.6556	35.5417	41.3721	0.0493	0.0207	0.2622	0	975	1506.89	8.447	0
395.692	398.261	12.6513	35.5408	41.3673	0.0371	0.0207	0.2744	0	976	1506.89	8.447	0
396.275	398.848	12.6471	35.5399	41.3625	0.0493	0.0207	0.2744	0	977	1506.88	8.447	0
396.777	399.354	12.6273	35.5357	41.3389	0.0616	0.0207	0.2622	0	978	1506.82	8.447	0
397.197	399.777	12.5927	35.5312	41.3006	0.0493	0.0207	0.2622	0	979	1506.7	8.447	0
397.55	400.133	12.5731	35.5284	41.2787	0.0493	0.0208	0.2622	0	980	1506.64	8.443	0
397.889	400.474	12.5457	35.5242	41.2477	0.0616	0.0208	0.2622	0	981	1506.54	8.443	0
398.269	400.857	12.5309	35.5227	41.2318	0.0493	0.0208	0.2561	0	982	1506.5	8.443	0
398.77	401.362	12.5226	35.5208	41.222	0.0249	0.0208	0.2622	0	983	1506.48	8.447	0
399.408	402.005	12.5117	35.5186	41.2093	0.0371	0.0208	0.2683	0	984	1506.45	8.443	0
400.059	402.66	12.4953	35.5166	41.1915	0.0493	0.0208	0.2561	0	985	1506.4	8.443	0
400.635	403.241	12.4929	35.5161	41.1889	0.0493	0.0208	0.2561	0	986	1506.4	8.443	0
401.178	403.788	12.4915	35.5158	41.1875	0.0493	0.0208	0.2683	0	987	1506.4	8.443	0
401.761	404.375	12.4871	35.5151	41.1827	0.0371	0.0208	0.2683	0	988	1506.4	8.443	0
402.398	405.017	12.4831	35.5145	41.1785	0.0493	0.0208	0.2683	0	989	1506.39	8.443	0
403.042	405.666	12.4842	35.5152	41.1805	0.0371	0.0208	0.2683	0	990	1506.41	8.443	0
403.592	406.22	12.4927	35.5177	41.1916	0.0371	0.0208	0.2622	0	991	1506.45	8.443	0
403.971	406.602	12.5003	35.5176	41.1992	0.0616	0.0208	0.2744	0	992	1506.48	8.443	0
404.216	406.848	12.4986	35.5175	41.1974	0.0371	0.0208	0.2683	0	993	1506.48	8.443	0
404.46	407.094	12.5003	35.5187	41.2005	0.0493	0.0208	0.2622	0	994	1506.49	8.443	0
404.806	407.443	12.5041	35.5212	41.207	0.0493	0.0208	0.2622	0	995	1506.51	8.443	0
405.301	407.942	12.5154	35.5248	41.2219	0.0493	0.0208	0.2622	0	996	1506.56	8.443	0
405.965	408.611	12.5153	35.5256	41.2231	0.0493	0.0208	0.2683	0	997	1506.58	8.443	0
406.678	409.329	12.5089	35.5256	41.217	0.0616	0.0208	0.2683	0	998	1506.57	8.443	0
407.356	410.012	12.5043	35.5251	41.2124	0.0616	0.0208	0.2683	0	999	1506.56	8.443	0
407.966	410.627	12.5056	35.5272	41.2161	0.0371	0.0209	0.2622	0	1000	1506.58	8.443	0
408.482	411.147	12.5142	35.5329	41.2306	0.0371	0.0209	0.2622	0	1001	1506.62	8.443	0
408.943	411.612	12.5178	35.5361	41.2377	0.0493	0.0209	0.2683	0	1002	1506.65	8.443	0
409.412	412.084	12.5205	35.5389	41.2435	0.0493	0.0209	0.2744	0	1003	1506.67	8.443	0
409.934	412.61	12.5248	35.5408	41.2499	0.0493	0.0209	0.2683	0	1004	1506.69	8.443	0
410.497	413.177	12.5274	35.5416	41.2534	0.0493	0.0209	0.2622	0	1005	1506.71	8.443	0
411.027	413.711	12.528	35.5419	41.2547	0.0616	0.0209	0.2622	0	1006	1506.72	8.443	0
411.474	414.162	12.5272	35.5418	41.254	0.0616	0.0209	0.2683	0	1007	1506.73	8.443	0
411.882	414.572	12.5176	35.5398	41.2427	0.0738	0.0209	0.2744	0	1008	1506.7	8.443	0
412.269	414.962	12.4901	35.5355	41.2114	0.0493	0.0209	0.2622	0	1009	1506.61	8.443	0
412.682	415.379	12.4686	35.5327	41.1877	0.0493	0.0209	0.2683	0	1010	1506.54	8.443	0
413.158	415.858	12.4538	35.531	41.1718	0.0371	0.0209	0.2683	0	1011	1506.49	8.443	0
413.707	416.411	12.4444	35.5299	41.1617	0.0493	0.0209	0.2805	0	1012	1506.47	8.443	0
414.311	417.02	12.4299	35.5273	41.1451	0.0493	0.0209	0.2805	0	1013	1506.42	8.443	0
414.915	417.628	12.4084	35.524	41.1209	0.0371	0.0209	0.2744	0	1014	1506.36	8.443	0
415.526	418.244	12.4025	35.5231	41.1144	0.0371	0.0209	0.2683	0	1015	1506.35	8.443	0
416.163	418.886	12.3944	35.5212	41.1048	0.0371	0.021	0.2622	0	1016	1506.33	8.443	0
416.747	419.474	12.3886	35.5202	41.0985	0.0371	0.021	0.2561	0	1017	1506.32	8.443	0
417.236	419.967	12.3875	35.5197	41.0971	0.0371	0.021	0.2622	0	1018	1506.32	8.443	0
417.629	420.363	12.3855	35.5192	41.0948	0.0371	0.021	0.2683	0	1019	1506.32	8.443	0
417.989	420.726	12.3807	35.5179	41.0889	0.0371	0.021	0.2683	0	1020	1506.31	8.443	0
418.396	421.136	12.3727	35.5163	41.0796	0.0371	0.021	0.2744	0	1021	1506.28	8.444	0
418.899	421.642	12.3586	35.5141	41.0638	0.0371	0.021	0.2561	0	1022	1506.24	8.444	0
419.462	422.21	12.3492	35.5132	41.054	0.0738	0.021	0.2622	0	1023	1506.22	8.444	0
420.052	422.805	12.3465	35.5132	41.0516	0.0493	0.021	0.2622	0	1024	1506.22	8.444	0
420.663	423.42	12.344	35.5131	41.0493	0.0616	0.021	0.2561	0	1025	1506.22	8.444	0
421.213	423.974	12.3418	35.5135	41.0478	0.0616	0.021	0.2683	0	1026	1506.22	8.444	0
421.634	424.398	12.3417	35.5138	41.0482	0.0493	0.021	0.2683	0	1027	1506.23	8.444	0
421.973	424.74	12.3409	35.5142	41.048	0.0493	0.021	0.2683	0	1028	1506.23	8.439	0
422.373	425.143	12.3365	35.5147	41.0443	0.0616	0.021	0.2622	0	1029	1506.22	8.444	0
422.95	425.724	12.3265	35.5145	41.0347	0.0616	0.021	0.2683	0	1030	1506.2	8.444	0
423.689	426.469	12.3238	35.5168	41.0348	0.0493	0.021	0.2683	0	1031	1506.2	8.439	0
424.422	427.207	12.3229	35.5164	41.0337	0.0493	0.021	0.2683	0	1032	1506.21	8.444	0
424.992	427.782	12.3213	35.516	41.0321	0.0493	0.021	0.2683	0	1033	1506.22	8.439	0
425.345	428.137	12.3232	35.5153	41.0334	0.0616	0.021	0.2683	0	1034	1506.23	8.439	0
425.589	428.383	12.3247	35.5154	41.035	0.0493	0.021	0.2683	0	1035	1506.24	8.439	0
425.888	428.684	12.3207	35.5154	41.0312	0.0616	0.0211	0.2622	0	1036	1506.23	8.439	0
426.336	429.136	12.315	35.5159	41.0264	0.0738	0.0211	0.2683	0	1037	1506.22	8.439	0
426.946	429.751	12.3136	35.5169	41.0264	0.0493	0.0211	0.2744	0	1038	1506.22	8.439	0
427.706	430.517	12.3152	35.5193	41.0306	0.0371	0.0211	0.2744	0	1039	1506.24	8.439	0
428.493	431.31	12.3358	35.5303	41.0626	0.0616	0.0211	0.2683	0	1040	1506.34	8.439	0
429.199	432.021	12.3366	35.5309	41.0643	0.0493	0.0211	0.2622	0	1041	1506.36	8.439	0
429.749	432.575	12.3493	35.5356	41.0817	0.0493	0.0211	0.2622	0	1042	1506.42	8.439	0
430.101	432.93	12.344	35.5328	41.0738	0.0616	0.0211	0.2683	0	1043	1506.4	8.439	0
430.319	433.149	12.3451	35.5332	41.0755	0.0493	0.0211	0.2683	0	1044	1506.41	8.439	0
430.495	433.327	12.3529	35.5348	41.0849	0.0371	0.0211	0.2622	0	1045	1506.44	8.439	0
430.746	433.58	12.3532	35.5373	41.0878	0.0249	0.0211	0.2683	0	1046	1506.45	8.439	0
431.181	434.018	12.3588	35.5387	41.0949	0.0493	0.0211	0.2805	0	1047	1506.48	8.439	0
431.859	434.701	12.3592	35.5389	41.0958	0.0616	0.0211	0.2683	0	1048	1506.49	8.439	0
432.748	435.597	12.3588	35.5387	41.0956	0.0493	0.0211	0.2683	0	1049	1506.5	8.439	0
433.671	436.527	12.3589	35.5389	41.0963	0.0371	0.0211	0.2622	0	1050	1506.52	8.439	0
434.431	437.293	12.3669	35.5428	41.1085	0.0371	0.0211	0.2683	0	1051	1506.56	8.439	0
434.981	437.847	12.3831	35.549	41.131	0.0493	0.0211	0.2683	0	1052	1506.63	8.439	0
435.374	438.243	12.3706	35.5426	41.1122	0.0493	0.0211	0.2622	0	1053	1506.59	8.439	0
435.707	438.578	12.3648	35.542	41.1062	0.0493	0.0211	0.2622	0	1054	1506.57	8.439	0
435.999	438.872	12.3832	35.5436	41.126	0.0493	0.0211	0.2744	0	1055	1506.64	8.439	0
436.257	439.132	12.4001	35.5573	41.1568	0.0493	0.0211	0.2683	0	1056	1506.72	8.439	0
436.548	439.426	12.4373	35.571	41.2075	0.0493	0.0211	0.2561	0	1057	1506.87	8.439	0
436.969	439.85	12.441	35.5718	41.2121	0.0493	0.0211	0.2683	0	1058	1506.89	8.439	0
437.573	440.459	12.4371	35.5713	41.208	0.0371	0.0211	0.2622	0	1059	1506.89	8.439	0
438.34	441.232	12.4288	35.5699	41.1987	0.0738	0.0211	0.2744	0	1060	1506.87	8.439	0
439.134	442.032	12.4143	35.5675	41.1824	0.0493	0.0211	0.2622	0	1061	1506.83	8.439	0
439.853	442.756	12.4113	35.567	41.1793	0.0493	0.0211	0.2561	0	1062	1506.83	8.439	0
440.471	443.379	12.4105	35.567	41.1788	0.0616	0.0211	0.2744	0	1063	1506.84	8.439	0
440.952	443.864	12.4116	35.5673	41.1805	0.0493	0.0211	0.2622	0	1064	1506.85	8.439	0
441.305	444.22	12.4144	35.5673	41.1834	0.0493	0.0211	0.2622	0	1065	1506.87	8.439	0
441.556	444.473	12.4139	35.5676	41.1832	0.0493	0.0211	0.2622	0	1066	1506.87	8.439	0
441.855	444.774	12.4136	35.568	41.1834	0.0616	0.0211	0.2683	0	1067	1506.87	8.439	0
442.296	445.218	12.4136	35.568	41.1836	0.0616	0.0211	0.2683	0	1068	1506.88	8.439	0
442.921	445.847	12.4131	35.5679	41.1834	0.0371	0.0318	0.2622	0	1069	1506.89	8.439	0
443.626	446.559	12.4095	35.567	41.1793	0.0371	0.0211	0.2683	0	1070	1506.89	8.439	0
444.298	447.236	12.3728	35.561	41.1375	0.0493	0.0143	0.2683	0	1071	1506.77	8.439	0
444.889	447.831	12.3567	35.5601	41.1211	0.0371	0.0211	0.2561	0	1072	1506.72	8.439	0
445.404	448.35	12.3566	35.5607	41.1219	0.0493	0.0211	0.2622	0	1073	1506.73	8.439	0
445.852	448.802	12.355	35.5606	41.1203	0.0493	0.0319	0.2561	0	1074	1506.73	8.439	0
446.267	449.219	12.3506	35.5601	41.1158	0.0493	0.0319	0.2622	0	1075	1506.72	8.439	0
446.647	449.602	12.3415	35.5591	41.1059	0.0493	0.025	0.2744	0	1076	1506.7	8.439	0
447.02	449.978	12.3214	35.5569	41.0842	0.0371	0.0143	0.2683	0	1077	1506.63	8.439	0
447.441	450.402	12.3076	35.5555	41.0695	0.0493	0.025	0.2622	0	1078	1506.59	8.439	0
447.943	450.909	12.2922	35.5524	41.0514	0.0616	0.032	0.2683	0	1079	1506.54	8.439	0
448.581	451.551	12.2656	35.5468	41.02	0.0616	0.0251	0.2744	0	1080	1506.45	8.439	0
449.287	452.263	12.222	35.5399	40.9706	0.0371	0.0251	0.2622	0	1081	1506.31	8.44	0
450.013	452.995	12.214	35.5386	40.9619	0.0493	0.0251	0.2744	0	1082	1506.29	8.44	0
450.685	453.672	12.2134	35.5381	40.961	0.0493	0.0251	0.2683	0	1083	1506.3	8.44	0
451.255	454.246	12.2228	35.5418	40.9742	0.0493	0.0251	0.2683	0	1084	1506.35	8.44	0
451.73	454.725	12.233	35.5449	40.9876	0.0493	0.0143	0.2622	0	1085	1506.39	8.44	0
452.117	455.115	12.2335	35.5453	40.9887	0.0493	0.0143	0.2561	0	1086	1506.4	8.44	0
452.423	455.423	12.2332	35.5453	40.9885	0.0371	0.0321	0.2622	0	1087	1506.4	8.44	0
452.701	455.703	12.2328	35.545	40.988	0.0493	0.0321	0.2561	0	1088	1506.41	8.44	0
453.027	456.032	12.2285	35.5444	40.9834	0.0738	0.0251	0.2561	0	1089	1506.4	8.44	0
453.489	456.497	12.2222	35.5434	40.9764	0.0738	0.0251	0.2683	0	1090	1506.38	8.44	0
454.12	457.133	12.2216	35.5432	40.9758	0.0493	0.0251	0.2744	0	1091	1506.39	8.44	0
454.86	457.879	12.2212	35.543	40.9756	0.0738	0.0251	0.2683	0	1092	1506.4	8.44	0
455.599	458.624	12.2198	35.5427	40.9742	0.0616	0.0251	0.2744	0	1093	1506.41	8.44	0
456.238	459.267	12.2203	35.5433	40.9756	0.0738	0.0252	0.2622	0	1094	1506.42	8.44	0
456.774	459.808	12.2192	35.5433	40.9748	0.0371	0.0252	0.2622	0	1095	1506.43	8.44	0
457.269	460.307	12.2163	35.543	40.9719	0.0616	0.036	0.2805	0	1096	1506.42	8.435	0
457.765	460.806	12.21	35.5425	40.9653	0.0493	0.0252	0.2744	0	1097	1506.41	8.44	0
458.206	461.251	12.2074	35.5426	40.9632	0.0371	0.0182	0.2683	0	1098	1506.41	8.435	0
458.6	461.647	12.2081	35.5431	40.9645	0.0371	0.0252	0.2622	0	1099	1506.42	8.435	0
458.986	462.037	12.2092	35.5435	40.9662	0.0371	0.0252	0.2622	0	1100	1506.43	8.435	0
459.394	462.448	12.2096	35.5437	40.9669	0.0371	0.0252	0.2622	0	1101	1506.44	8.435	0
459.855	462.913	12.2102	35.5441	40.9682	0.0493	0.0252	0.2561	0	1102	1506.45	8.435	0
460.405	463.467	12.2115	35.5451	40.9707	0.0371	0.0252	0.2561	0	1103	1506.46	8.44	0
461.043	464.11	12.2123	35.546	40.9726	0.0249	0.0252	0.2622	0	1104	1506.48	8.44	0
461.688	464.76	12.2069	35.5453	40.9671	0.0371	0.0252	0.2561	0	1105	1506.47	8.44	0
462.278	465.355	12.2018	35.545	40.962	0.0493	0.0252	0.2622	0	1106	1506.46	8.435	0
462.794	465.875	12.196	35.5441	40.9556	0.0371	0.0252	0.2622	0	1107	1506.45	8.435	0
463.201	466.285	12.1792	35.5423	40.9376	0.0738	0.0252	0.2622	0	1108	1506.39	8.435	0
463.568	466.655	12.1633	35.5414	40.9213	0.0616	0.0252	0.2683	0	1109	1506.34	8.435	0
464.016	467.106	12.154	35.5403	40.9113	0.0493	0.0252	0.2683	0	1110	1506.32	8.435	0
464.593	467.687	12.1408	35.5389	40.8972	0.0371	0.0253	0.2683	0	1111	1506.28	8.435	0
465.224	468.324	12.1313	35.5377	40.887	0.0493	0.0253	0.2683	0	1112	1506.26	8.435	0
465.835	468.939	12.1286	35.5373	40.8842	0.0493	0.0253	0.2744	0	1113	1506.26	8.435	0
466.358	469.466	12.1282	35.537	40.8838	0.0249	0.0253	0.2683	0	1114	1506.26	8.435	0
466.806	469.917	12.1263	35.5363	40.8814	0.0493	0.0253	0.2683	0	1115	1506.26	8.435	0
467.213	470.328	12.1189	35.5356	40.8736	0.0616	0.0253	0.2683	0	1116	1506.24	8.436	0
467.6	470.718	12.1159	35.5354	40.8707	0.0616	0.0144	0.2683	0	1117	1506.24	8.436	0
468.034	471.156	12.1122	35.5348	40.8667	0.0371	0.0144	0.2683	0	1118	1506.23	8.436	0
468.55	471.676	12.11	35.5353	40.8652	0.0493	0.0214	0.2683	0	1119	1506.24	8.436	0
469.175	472.305	12.107	35.5352	40.8625	0.0616	0.0214	0.2622	0	1120	1506.24	8.436	0
469.86	472.996	12.0913	35.5341	40.8463	0.0493	0.0214	0.2622	0	1121	1506.19	8.436	0
470.519	473.66	12.0788	35.5335	40.8338	0.0493	0.0324	0.2622	0	1122	1506.16	8.436	0
471.069	474.214	12.0735	35.533	40.8285	0.0371	0.0324	0.2622	0	1123	1506.15	8.436	0
471.53	474.679	12.068	35.5328	40.823	0.0371	0.0253	0.2622	0	1124	1506.14	8.436	0
471.904	475.055	12.0653	35.5324	40.8201	0.0371	0.0363	0.2683	0	1125	1506.13	8.436	0
472.257	475.411	12.0608	35.5318	40.8154	0.0371	0.0363	0.2683	0	1126	1506.12	8.436	0
472.63	475.788	12.058	35.5314	40.8124	0.0493	0.0293	0.2622	0	1127	1506.12	8.436	0
473.078	476.239	12.0532	35.5307	40.8072	0.0493	0.0293	0.2561	0	1128	1506.11	8.436	0
473.622	476.787	12.0466	35.5296	40.7999	0.0493	0.0293	0.2683	0	1129	1506.09	8.436	0
474.24	477.41	12.0413	35.529	40.7944	0.0371	0.0293	0.2744	0	1130	1506.09	8.436	0
474.892	478.067	12.0398	35.5287	40.7929	0.0249	0.0293	0.2683	0	1131	1506.09	8.436	0
475.544	478.724	12.0363	35.5277	40.7888	0.0249	0.0293	0.2622	0	1132	1506.09	8.436	0
476.175	479.36	12.0214	35.5262	40.7729	0.0493	0.0293	0.2622	0	1133	1506.05	8.436	0
476.753	479.942	12.0031	35.5244	40.7536	0.0371	0.0293	0.2683	0	1134	1505.99	8.436	0
477.228	480.422	11.991	35.5236	40.7411	0.0493	0.0404	0.2744	0	1135	1505.96	8.436	0
477.595	480.791	11.9858	35.5231	40.7358	0.0616	0.0404	0.2744	0	1136	1505.94	8.436	0
477.948	481.148	11.9826	35.5227	40.7324	0.0493	0.0332	0.2744	0	1137	1505.94	8.436	0
478.349	481.552	11.9809	35.5224	40.7305	0.0493	0.0333	0.2683	0	1138	1505.94	8.436	0
478.791	481.997	11.9797	35.5221	40.7294	0.0493	0.0333	0.2622	0	1139	1505.94	8.436	0
479.26	482.469	11.9762	35.5215	40.7256	0.0371	0.0333	0.2683	0	1140	1505.94	8.436	0
479.81	483.024	11.9731	35.5211	40.7223	0.0371	0.0333	0.2805	0	1141	1505.93	8.436	0
480.462	483.681	11.9721	35.521	40.7216	0.0616	0.0333	0.2744	0	1142	1505.94	8.436	0
481.135	484.359	11.9765	35.5226	40.7278	0.0616	0.0333	0.2683	0	1143	1505.97	8.436	0
481.712	484.941	11.9784	35.5232	40.7304	0.0616	0.0333	0.2744	0	1144	1505.99	8.436	0
482.208	485.441	11.9786	35.5232	40.7309	0.0493	0.0333	0.2683	0	1145	1505.99	8.436	0
482.67	485.907	11.9795	35.524	40.7327	0.0493	0.0333	0.2622	0	1146	1506.01	8.436	0
483.139	486.379	11.9812	35.5251	40.7358	0.0738	0.0333	0.2683	0	1147	1506.02	8.436	0
483.622	486.866	11.9816	35.5253	40.7366	0.0371	0.0333	0.2622	0	1148	1506.03	8.436	0
484.138	487.386	11.9817	35.5253	40.7369	0.0371	0.0333	0.2744	0	1149	1506.04	8.436	0
484.702	487.954	11.992	35.5316	40.7537	0.0371	0.0333	0.2683	0	1150	1506.09	8.436	0
485.246	488.502	12.0057	35.538	40.7738	0.0371	0.0333	0.2683	0	1151	1506.16	8.436	0
485.728	488.988	12.0099	35.5394	40.7796	0.0493	0.0333	0.2622	0	1152	1506.18	8.436	0
486.142	489.406	12.0104	35.5399	40.7807	0.0493	0.0333	0.2622	0	1153	1506.19	8.436	0
486.503	489.769	12.0097	35.5402	40.7805	0.0493	0.0333	0.2683	0	1154	1506.19	8.436	0
486.917	490.187	12.0072	35.5404	40.7785	0.0493	0.0333	0.2683	0	1155	1506.19	8.436	0
487.434	490.708	12.0047	35.5402	40.776	0.0493	0.0333	0.2622	0	1156	1506.19	8.436	0
488.072	491.351	12.0008	35.5399	40.7723	0.0616	0.0333	0.2683	0	1157	1506.19	8.436	0
488.792	492.077	11.9968	35.5393	40.7681	0.0249	0.0333	0.2622	0	1158	1506.19	8.436	0
489.499	492.789	11.9922	35.5385	40.763	0.0493	0.0333	0.2622	0	1159	1506.18	8.436	0
490.13	493.426	11.9851	35.5375	40.7554	0.0493	0.0333	0.2683	0	1160	1506.17	8.436	0
490.626	493.926	11.9815	35.5368	40.7514	0.0493	0.0333	0.2622	0	1161	1506.16	8.436	0
491.014	494.316	11.9766	35.5361	40.7461	0.0493	0.0333	0.2683	0	1162	1506.15	8.436	0
491.353	494.658	11.9676	35.5349	40.7363	0.0493	0.0334	0.2622	0	1163	1506.12	8.436	0
491.693	495.001	11.9557	35.533	40.7229	0.0249	0.0334	0.2622	0	1164	1506.08	8.436	0
492.108	495.419	11.9172	35.528	40.6804	0.0371	0.0334	0.2683	0	1165	1505.95	8.437	0
492.576	495.891	11.9063	35.5276	40.6696	0.0493	0.0445	0.2561	0	1166	1505.92	8.437	0
493.113	496.432	11.9034	35.5266	40.666	0.0371	0.0445	0.2561	0	1167	1505.92	8.437	0
493.738	497.062	11.8945	35.5249	40.6559	0.0371	0.0374	0.2683	0	1168	1505.9	8.437	0
494.444	497.774	11.8808	35.522	40.6399	0.0249	0.0374	0.2683	0	1169	1505.86	8.437	0
495.137	498.472	11.8579	35.5189	40.6148	0.0249	0.0374	0.2683	0	1170	1505.79	8.437	0
495.782	499.122	11.8529	35.5179	40.6092	0.0371	0.0374	0.2683	0	1171	1505.78	8.437	0
496.353	499.697	11.8482	35.5172	40.6041	0.0371	0.0374	0.2622	0	1172	1505.77	8.437	0
496.787	500.136	11.8419	35.5167	40.5977	0.0371	0.0486	0.2683	0	1173	1505.75	8.437	0
497.107	500.457	11.8367	35.5173	40.5934	0.0616	0.0486	0.2683	0	1174	1505.74	8.437	0
497.399	500.752	11.8392	35.519	40.5976	0.0616	0.0414	0.2683	0	1175	1505.76	8.437	0
497.745	501.101	11.8411	35.5204	40.6012	0.0493	0.0414	0.2683	0	1176	1505.77	8.437	0
498.221	501.58	11.8437	35.5211	40.6046	0.0493	0.0414	0.2683	0	1177	1505.79	8.432	0
498.853	502.217	11.8424	35.5205	40.603	0.0493	0.0414	0.2561	0	1178	1505.8	8.432	0
499.613	502.984	11.7966	35.5119	40.55	0.0616	0.0414	0.2744	0	1179	1505.64	8.433	0
500.34	503.716	11.7731	35.5096	40.5251	0.0493	0.0414	0.2683	0	1180	1505.57	8.433	0
500.904	504.285	11.7756	35.5094	40.5277	0.0493	0.0414	0.2622	0	1181	1505.58	8.433	0
501.312	504.696	11.7836	35.5099	40.536	0.0493	0.0414	0.2622	0	1182	1505.62	8.433	0
501.692	505.079	11.7762	35.5083	40.5275	0.0493	0.0415	0.2744	0	1183	1505.6	8.437	0
502.154	505.545	11.7737	35.5094	40.5264	0.0493	0.0527	0.2744	0	1184	1505.6	8.433	0
502.697	506.093	11.7778	35.5124	40.5337	0.0493	0.0527	0.2683	0	1185	1505.63	8.437	0
503.282	506.681	11.7821	35.5152	40.5409	0.0493	0.0454	0.2622	0	1186	1505.65	8.433	0
503.805	507.209	11.7829	35.5161	40.5429	0.0371	0.0454	0.2622	0	1187	1505.67	8.433	0
504.28	507.688	11.7798	35.5164	40.5404	0.0371	0.0454	0.2683	0	1188	1505.66	8.433	0
504.694	508.106	11.7747	35.5165	40.5357	0.0371	0.0454	0.2683	0	1189	1505.65	8.433	0
505.088	508.503	11.7684	35.5161	40.5293	0.0371	0.0454	0.2744	0	1190	1505.64	8.433	0
505.482	508.9	11.7648	35.516	40.5259	0.0493	0.0454	0.2744	0	1191	1505.63	8.437	0
505.958	509.379	11.7653	35.5165	40.5272	0.0493	0.0342	0.2744	0	1192	1505.64	8.433	0
506.576	510.002	11.7671	35.5171	40.5298	0.0493	0.0342	0.2744	0	1193	1505.66	8.433	0
507.344	510.776	11.7676	35.5172	40.5307	0.0493	0.0415	0.2744	0	1194	1505.67	8.433	0
508.111	511.55	11.7765	35.5231	40.5458	0.0616	0.0415	0.2744	0	1195	1505.72	8.433	0
508.75	512.193	11.7827	35.5265	40.5555	0.0616	0.0415	0.2683	0	1196	1505.76	8.433	0
509.219	512.666	11.7839	35.5288	40.5591	0.0616	0.0415	0.2683	0	1197	1505.77	8.433	0
509.572	513.022	11.7843	35.529	40.5599	0.0371	0.0415	0.2683	0	1198	1505.78	8.437	0
509.885	513.337	11.7914	35.5344	40.5725	0.0371	0.0415	0.2744	0	1199	1505.82	8.433	0
510.211	513.666	11.7931	35.5355	40.5754	0.0493	0.0415	0.2744	0	1200	1505.83	8.433	0
510.584	514.043	11.7938	35.5359	40.5767	0.0493	0.0415	0.2744	0	1201	1505.84	8.433	0
511.046	514.508	11.7938	35.536	40.577	0.0493	0.0303	0.2744	0	1202	1505.85	8.433	0
511.624	515.091	11.7923	35.5358	40.5756	0.0616	0.0303	0.2805	0	1203	1505.85	8.433	0
512.276	515.748	11.7841	35.5352	40.5673	0.0616	0.0376	0.2744	0	1204	1505.83	8.433	0
512.902	516.378	11.7782	35.5346	40.5612	0.0493	0.0376	0.2622	0	1205	1505.82	8.433	0
513.472	516.954	11.7702	35.5338	40.553	0.0493	0.0376	0.2622	0	1206	1505.8	8.433	0
514.009	517.495	11.7622	35.533	40.5445	0.0493	0.0376	0.2683	0	1207	1505.78	8.433	0
514.539	518.029	11.7587	35.5327	40.5411	0.0493	0.0376	0.2683	0	1208	1505.78	8.433	0
515.069	518.564	11.7565	35.5325	40.539	0.0493	0.0376	0.2683	0	1209	1505.78	8.433	0
515.6	519.098	11.7562	35.5326	40.539	0.0616	0.0376	0.2683	0	1210	1505.79	8.433	0
516.089	519.591	11.756	35.5327	40.5391	0.0616	0.0376	0.2622	0	1211	1505.8	8.433	0
516.517	520.023	11.7565	35.5332	40.5403	0.0493	0.0376	0.2683	0	1212	1505.81	8.433	0
516.966	520.475	11.7541	35.5328	40.5378	0.0616	0.0377	0.2805	0	1213	1505.8	8.433	0
517.53	521.044	11.7484	35.5322	40.5318	0.0616	0.0377	0.2683	0	1214	1505.79	8.433	0
518.148	521.667	11.7456	35.5321	40.5293	0.0371	0.0377	0.2622	0	1215	1505.79	8.433	0
518.719	522.243	11.745	35.5326	40.5295	0.0371	0.0377	0.2622	0	1216	1505.8	8.433	0
519.175	522.702	11.7431	35.5324	40.5277	0.0493	0.0377	0.2622	0	1217	1505.8	8.433	0
519.582	523.113	11.738	35.5319	40.5224	0.0249	0.0377	0.2683	0	1218	1505.79	8.433	0
520.011	523.545	11.7332	35.5311	40.517	0.0493	0.0377	0.2683	0	1219	1505.78	8.433	0
520.487	524.024	11.7263	35.5305	40.5099	0.0616	0.0377	0.2683	0	1220	1505.76	8.433	0
521.037	524.579	11.7189	35.5298	40.5023	0.0371	0.0377	0.2683	0	1221	1505.75	8.433	0
521.642	525.189	11.7123	35.5294	40.4957	0.0371	0.0377	0.2683	0	1222	1505.73	8.433	0
522.308	525.861	11.7071	35.5288	40.4903	0.0493	0.0377	0.2744	0	1223	1505.72	8.433	0
523.001	526.56	11.7056	35.5289	40.4894	0.0616	0.0377	0.2683	0	1224	1505.73	8.433	0
523.64	527.203	11.7081	35.5312	40.4944	0.0616	0.0377	0.2683	0	1225	1505.75	8.433	0
524.157	527.724	11.7084	35.5313	40.495	0.0493	0.0377	0.2683	0	1226	1505.76	8.433	0
524.558	528.128	11.7086	35.5312	40.4952	0.0616	0.0378	0.2683	0	1227	1505.77	8.433	0
524.918	528.492	11.7078	35.5311	40.4946	0.0249	0.0378	0.2622	0	1228	1505.77	8.433	0
525.285	528.861	11.7073	35.5311	40.4943	0.0616	0.0378	0.2622	0	1229	1505.78	8.433	0
525.727	529.307	11.7055	35.5308	40.4923	0.0493	0.0378	0.2744	0	1230	1505.78	8.433	0
526.277	529.862	11.6946	35.5298	40.481	0.0616	0.0378	0.2744	0	1231	1505.75	8.433	0
526.909	530.499	11.6765	35.5284	40.4623	0.0616	0.0378	0.2683	0	1232	1505.69	8.433	0
527.514	531.109	11.6593	35.5273	40.4448	0.0616	0.0378	0.2683	0	1233	1505.64	8.433	0
528.051	531.65	11.6543	35.5273	40.4401	0.0493	0.0378	0.2622	0	1234	1505.63	8.433	0
528.568	532.171	11.6497	35.5265	40.435	0.0493	0.0378	0.2744	0	1235	1505.63	8.433	0
529.084	532.692	11.6382	35.5251	40.4227	0.0493	0.0378	0.2683	0	1236	1505.59	8.433	0
529.56	533.171	11.625	35.5234	40.4084	0.0493	0.0379	0.2683	0	1237	1505.55	8.433	0
530.056	533.671	11.6161	35.522	40.3985	0.0616	0.0379	0.2805	0	1238	1505.53	8.433	0
530.593	534.213	11.6028	35.5194	40.3832	0.0493	0.0379	0.2866	0	1239	1505.49	8.433	0
531.225	534.85	11.5769	35.5171	40.356	0.0371	0.0379	0.2744	0	1240	1505.4	8.434	0
531.864	535.494	11.5669	35.5157	40.3452	0.0493	0.0379	0.2683	0	1241	1505.38	8.434	0
532.462	536.097	11.5655	35.5153	40.3436	0.0616	0.0379	0.2622	0	1242	1505.38	8.434	0
533.006	536.645	11.5622	35.5145	40.3399	0.0616	0.0379	0.2622	0	1243	1505.38	8.434	0
533.489	537.132	11.5608	35.5142	40.3385	0.0493	0.038	0.2622	0	1244	1505.38	8.434	0
533.896	537.543	11.5609	35.5141	40.3386	0.0493	0.038	0.2622	0	1245	1505.39	8.434	0
534.264	537.913	11.5614	35.5143	40.3395	0.0493	0.038	0.2622	0	1246	1505.4	8.434	0
534.624	538.276	11.5715	35.5181	40.3533	0.0493	0.0494	0.2805	0	1247	1505.44	8.434	0
535.093	538.749	11.5761	35.5193	40.3591	0.0493	0.038	0.2683	0	1248	1505.47	8.434	0
535.678	539.339	11.5793	35.5203	40.3636	0.0493	0.0305	0.2744	0	1249	1505.49	8.434	0
536.303	539.969	11.5714	35.5194	40.3553	0.0493	0.038	0.2744	0	1250	1505.47	8.434	0
536.915	540.586	11.5649	35.5186	40.3485	0.0493	0.038	0.2683	0	1251	1505.46	8.434	0
537.493	541.168	11.556	35.5174	40.3388	0.0616	0.038	0.2683	0	1252	1505.44	8.434	0
538.077	541.758	11.5454	35.5162	40.3276	0.0616	0.038	0.2683	0	1253	1505.41	8.434	0
538.682	542.368	11.5395	35.5153	40.3212	0.0371	0.038	0.2622	0	1254	1505.4	8.434	0
539.294	542.984	11.5317	35.5138	40.3123	0.0493	0.038	0.2622	0	1255	1505.38	8.434	0
539.838	543.533	11.5275	35.5132	40.308	0.0493	0.038	0.2683	0	1256	1505.37	8.429	0
540.307	544.006	11.5232	35.5125	40.3033	0.0493	0.038	0.2683	0	1257	1505.36	8.434	0
540.735	544.438	11.5101	35.5109	40.2892	0.0493	0.0381	0.2683	0	1258	1505.32	8.429	0
541.157	544.863	11.5002	35.5107	40.2796	0.0493	0.0381	0.2744	0	1259	1505.29	8.429	0
541.558	545.267	11.4984	35.5109	40.2782	0.0493	0.0381	0.2683	0	1260	1505.29	8.434	0
541.993	545.706	11.5051	35.5131	40.2871	0.0371	0.0381	0.2683	0	1261	1505.33	8.429	0
542.51	546.227	11.5079	35.5134	40.2903	0.0371	0.0381	0.2744	0	1262	1505.35	8.429	0
543.108	546.83	11.5066	35.513	40.289	0.0493	0.0381	0.2744	0	1263	1505.35	8.429	0
543.713	547.44	11.5305	35.521	40.3205	0.0493	0.0381	0.2561	0	1264	1505.45	8.429	0
544.277	548.009	11.5418	35.5237	40.3345	0.0493	0.0381	0.2744	0	1265	1505.51	8.429	0
544.828	548.564	11.5392	35.5232	40.3317	0.0493	0.0381	0.2744	0	1266	1505.51	8.429	0
545.365	549.105	11.531	35.5215	40.3223	0.0371	0.0381	0.2622	0	1267	1505.48	8.429	0
545.896	549.64	11.5238	35.5206	40.3146	0.0493	0.0381	0.2683	0	1268	1505.47	8.429	0
546.487	550.237	11.516	35.5195	40.3062	0.0616	0.0381	0.2683	0	1269	1505.45	8.429	0
547.127	550.881	11.5124	35.5192	40.3027	0.0371	0.0381	0.2744	0	1270	1505.45	8.429	0
547.739	551.498	11.5123	35.5205	40.3041	0.0371	0.0381	0.2683	0	1271	1505.46	8.429	0
548.221	551.985	11.5109	35.5211	40.3036	0.0371	0.0381	0.2744	0	1272	1505.46	8.429	0
548.575	552.341	11.5102	35.5228	40.3048	0.0493	0.0381	0.2683	0	1273	1505.47	8.429	0
548.874	552.643	11.5103	35.5243	40.3067	0.0493	0.0381	0.2622	0	1274	1505.47	8.429	0
549.235	553.007	11.5103	35.5252	40.3077	0.0493	0.0381	0.2622	0	1275	1505.48	8.429	0
549.718	553.493	11.5147	35.5289	40.3159	0.0493	0.0381	0.2683	0	1276	1505.51	8.429	0
550.323	554.104	11.516	35.5296	40.3181	0.0493	0.0381	0.2683	0	1277	1505.52	8.429	0
551.009	554.796	11.5189	35.5313	40.3229	0.0616	0.0381	0.2744	0	1278	1505.55	8.429	0
551.703	555.495	11.5161	35.5309	40.3202	0.0616	0.0381	0.2805	0	1279	1505.55	8.429	0
552.349	556.146	11.5102	35.53	40.3138	0.0493	0.0381	0.2744	0	1280	1505.54	8.429	0
552.893	556.695	11.5036	35.5292	40.3069	0.0493	0.0266	0.2622	0	1281	1505.52	8.429	0
553.41	557.216	11.4972	35.5283	40.2999	0.0616	0.0266	0.2744	0	1282	1505.51	8.429	0
553.94	557.751	11.4941	35.5282	40.297	0.0493	0.0342	0.2805	0	1283	1505.51	8.429	0
554.478	558.293	11.4979	35.5302	40.3031	0.0493	0.0342	0.2683	0	1284	1505.53	8.429	0
554.92	558.739	11.5012	35.5319	40.3081	0.0493	0.0342	0.2683	0	1285	1505.55	8.429	0
555.253	559.075	11.5009	35.5322	40.3084	0.0616	0.0342	0.2683	0	1286	1505.56	8.429	0
555.587	559.411	11.4975	35.532	40.305	0.0371	0.0342	0.2744	0	1287	1505.55	8.429	0
555.995	559.822	11.4944	35.5319	40.3019	0.0371	0.0342	0.2744	0	1288	1505.54	8.429	0
556.532	560.364	11.4938	35.5318	40.3016	0.0493	0.0342	0.2805	0	1289	1505.55	8.429	0
557.165	561.002	11.4918	35.5313	40.2995	0.0493	0.0342	0.2744	0	1290	1505.55	8.429	0
557.858	561.701	11.4892	35.5308	40.2967	0.0493	0.0342	0.2744	0	1291	1505.56	8.429	0
558.545	562.394	11.4798	35.5293	40.2864	0.0493	0.0342	0.2744	0	1292	1505.53	8.429	0
559.178	563.031	11.4663	35.5282	40.2725	0.0493	0.0342	0.2744	0	1293	1505.49	8.43	0
559.77	563.628	11.465	35.5281	40.2714	0.0493	0.0342	0.2683	0	1294	1505.5	8.43	0
560.307	564.17	11.4658	35.5285	40.2727	0.0616	0.0342	0.2622	0	1295	1505.51	8.43	0
560.831	564.698	11.461	35.5278	40.2676	0.0371	0.0343	0.2622	0	1296	1505.5	8.43	0
561.314	565.185	11.4587	35.5274	40.2652	0.0371	0.0343	0.2683	0	1297	1505.5	8.43	0
561.708	565.583	11.4585	35.5274	40.2651	0.0616	0.0343	0.2683	0	1298	1505.51	8.43	0
562.042	565.919	11.4583	35.5272	40.265	0.0616	0.0343	0.2805	0	1299	1505.51	8.43	0
562.389	566.269	11.4607	35.5284	40.2686	0.0493	0.0459	0.2683	0	1300	1505.53	8.43	0
562.783	566.667	11.4672	35.5309	40.2777	0.0493	0.0343	0.2744	0	1301	1505.56	8.43	0
563.246	567.133	11.4736	35.5353	40.2885	0.0493	0.0267	0.2805	0	1302	1505.6	8.429	0
563.79	567.681	11.4822	35.5404	40.3022	0.0249	0.0343	0.2683	0	1303	1505.64	8.429	0
564.483	568.381	11.4837	35.5416	40.3052	0.0371	0.0343	0.2744	0	1304	1505.66	8.429	0
565.32	569.224	11.484	35.5419	40.3062	0.0371	0.0343	0.2744	0	1305	1505.68	8.429	0
566.156	570.067	11.4839	35.5427	40.3073	0.0371	0.0343	0.2683	0	1306	1505.69	8.429	0
566.863	570.781	11.4768	35.5423	40.3004	0.0493	0.0343	0.2744	0	1307	1505.68	8.429	0
567.394	571.316	11.4704	35.5418	40.2938	0.0493	0.0343	0.2805	0	1308	1505.66	8.429	0
567.734	571.658	11.4714	35.5412	40.2943	0.0616	0.0343	0.2805	0	1309	1505.67	8.429	0
567.945	571.871	11.4743	35.5411	40.2972	0.0616	0.0343	0.2866	0	1310	1505.68	8.429	0
568.122	572.049	11.4785	35.5401	40.3002	0.0493	0.0227	0.2805	0	1311	1505.7	8.429	0
568.401	572.331	11.4697	35.5395	40.2912	0.0371	0.0343	0.2683	0	1312	1505.67	8.429	0
568.884	572.818	11.4465	35.5391	40.2686	0.0493	0.0419	0.2744	0	1313	1505.6	8.43	0
569.564	573.503	11.4397	35.5384	40.2616	0.0493	0.0343	0.2683	0	1314	1505.59	8.43	0
570.325	574.271	11.4364	35.5378	40.2582	0.0616	0.0343	0.2683	0	1315	1505.59	8.43	0
571.053	575.005	11.4297	35.5369	40.251	0.0493	0.0344	0.2622	0	1316	1505.57	8.43	0
571.726	575.683	11.4113	35.534	40.2305	0.0616	0.0344	0.2683	0	1317	1505.52	8.43	0
572.331	576.294	11.4004	35.5326	40.2188	0.0493	0.0344	0.2683	0	1318	1505.49	8.43	0
572.835	576.802	11.3897	35.5309	40.207	0.0493	0.0344	0.2683	0	1319	1505.46	8.43	0
573.27	577.241	11.3836	35.5305	40.2008	0.0371	0.0344	0.2683	0	1320	1505.44	8.43	0
573.658	577.632	11.3823	35.5301	40.1994	0.0249	0.0344	0.2683	0	1321	1505.44	8.43	0
574.012	577.988	11.382	35.5301	40.1991	0.0493	0.0461	0.2683	0	1322	1505.45	8.43	0
574.366	578.345	11.3814	35.5298	40.1985	0.0616	0.0461	0.2683	0	1323	1505.45	8.43	0
574.767	578.75	11.3785	35.5292	40.1952	0.0616	0.0384	0.2683	0	1324	1505.45	8.43	0
575.291	579.278	11.3758	35.5288	40.1925	0.0616	0.0384	0.2622	0	1325	1505.45	8.43	0
575.916	579.909	11.3757	35.5294	40.1932	0.0493	0.0384	0.2683	0	1326	1505.46	8.43	0
576.61	580.608	11.3766	35.5299	40.1949	0.0249	0.0384	0.2744	0	1327	1505.47	8.43	0
577.304	581.308	11.3605	35.5281	40.1778	0.0493	0.0385	0.2805	0	1328	1505.42	8.43	0
577.93	581.939	11.3454	35.5264	40.1617	0.0493	0.0385	0.2805	0	1329	1505.38	8.425	0
578.481	582.494	11.3303	35.5233	40.1443	0.0493	0.0385	0.2744	0	1330	1505.33	8.426	0
578.991	583.009	11.303	35.5186	40.1133	0.0493	0.0385	0.2683	0	1331	1505.24	8.426	0
579.467	583.489	11.2789	35.5147	40.0863	0.0493	0.0386	0.2683	0	1332	1505.16	8.43	0
579.916	583.942	11.2677	35.5128	40.0737	0.0249	0.0503	0.2622	0	1333	1505.12	8.431	0
580.351	584.381	11.265	35.512	40.0704	0.0249	0.0503	0.2744	0	1334	1505.12	8.431	0
580.794	584.827	11.2648	35.5118	40.0702	0.0493	0.0426	0.2744	0	1335	1505.13	8.426	0
581.229	585.266	11.2641	35.5114	40.0694	0.0493	0.0426	0.2683	0	1336	1505.13	8.426	0
581.61	585.65	11.2632	35.5109	40.0681	0.0493	0.0426	0.2805	0	1337	1505.13	8.431	0
581.998	586.041	11.2633	35.5109	40.0684	0.0493	0.0426	0.2683	0	1338	1505.14	8.431	0
582.468	586.515	11.2627	35.5108	40.0679	0.0371	0.0426	0.2744	0	1339	1505.14	8.426	0
583.093	587.146	11.2649	35.5111	40.0706	0.0371	0.0426	0.2805	0	1340	1505.16	8.426	0
583.835	587.894	11.2436	35.5067	40.0459	0.0371	0.0427	0.2744	0	1341	1505.09	8.426	0
584.617	588.683	11.2154	35.504	40.0162	0.0493	0.0427	0.2683	0	1342	1505.01	8.426	0
585.318	589.389	11.2026	35.502	40.0021	0.0493	0.0427	0.2622	0	1343	1504.97	8.426	0
585.856	589.931	11.2052	35.5017	40.0047	0.0371	0.0427	0.2622	0	1344	1504.99	8.426	0
586.216	590.295	11.2163	35.5031	40.0169	0.0493	0.0545	0.2683	0	1345	1505.03	8.426	0
586.475	590.556	11.2196	35.503	40.0202	0.0493	0.0545	0.2744	0	1346	1505.05	8.426	0
586.727	590.81	11.2127	35.5017	40.0122	0.0493	0.0467	0.2744	0	1347	1505.03	8.426	0
587.04	591.126	11.2004	35.5006	39.9994	0.0493	0.0468	0.2683	0	1348	1504.99	8.426	0
587.482	591.572	11.193	35.4999	39.9917	0.0493	0.0468	0.2622	0	1349	1504.97	8.426	0
588.108	592.203	11.1925	35.4997	39.9913	0.0616	0.0468	0.2744	0	1350	1504.98	8.426	0
588.891	592.992	11.1943	35.5013	39.995	0.0493	0.0468	0.2744	0	1351	1505	8.426	0
589.618	593.726	11.2	35.5044	40.004	0.0371	0.0468	0.2744	0	1352	1505.03	8.426	0
590.203	594.316	11.2009	35.5046	40.0054	0.0371	0.0468	0.2683	0	1353	1505.05	8.426	0
590.687	594.803	11.2013	35.5049	40.0062	0.0371	0.0468	0.2744	0	1354	1505.06	8.426	0
591.156	595.276	11.2018	35.5052	40.0073	0.0493	0.0468	0.2744	0	1355	1505.07	8.426	0
591.619	595.743	11.2014	35.5054	40.0073	0.0493	0.0468	0.2744	0	1356	1505.07	8.426	0
592.054	596.182	11.2013	35.5053	40.0072	0.0371	0.0468	0.2805	0	1357	1505.08	8.426	0
592.435	596.566	11.1998	35.5051	40.0058	0.0371	0.0468	0.2744	0	1358	1505.08	8.426	0
592.83	596.964	11.198	35.5048	40.0039	0.0371	0.0468	0.2683	0	1359	1505.08	8.426	0
593.334	597.472	11.1954	35.5045	40.0012	0.0371	0.0468	0.2683	0	1360	1505.08	8.426	0
593.994	598.138	11.1892	35.5032	39.9943	0.0371	0.0468	0.2683	0	1361	1505.07	8.426	0
594.701	598.851	11.17	35.5012	39.974	0.0493	0.0469	0.2744	0	1362	1505.01	8.426	0
595.341	599.496	11.1616	35.5005	39.9655	0.0493	0.0469	0.2744	0	1363	1504.99	8.426	0
595.892	600.052	11.1561	35.4995	39.9594	0.0493	0.0469	0.2744	0	1364	1504.98	8.426	0
596.389	600.553	11.1454	35.4972	39.9469	0.0371	0.0469	0.2622	0	1365	1504.94	8.426	0
596.804	600.971	11.131	35.4947	39.9307	0.0616	0.0469	0.2683	0	1366	1504.9	8.427	0
597.144	601.315	11.1202	35.4923	39.918	0.0249	0.0469	0.2683	0	1367	1504.86	8.427	0
597.477	601.651	11.1039	35.4893	39.8993	0.0493	0.047	0.2744	0	1368	1504.81	8.427	0
597.92	602.097	11.0793	35.4859	39.8724	0.0493	0.0589	0.2744	0	1369	1504.72	8.427	0
598.539	602.721	11.0591	35.4839	39.8512	0.0493	0.059	0.2683	0	1370	1504.66	8.427	0
599.294	603.483	11.046	35.4823	39.8372	0.0371	0.0511	0.2622	0	1371	1504.62	8.427	0
600.063	604.258	11.0315	35.4807	39.822	0.0371	0.0511	0.2744	0	1372	1504.58	8.427	0
600.723	604.923	11.0305	35.4804	39.821	0.0371	0.0511	0.2683	0	1373	1504.59	8.427	0
601.233	605.438	11.0313	35.4801	39.8217	0.0371	0.0511	0.2683	0	1374	1504.6	8.427	0
601.634	605.843	11.0335	35.4796	39.8235	0.0371	0.0511	0.2805	0	1375	1504.61	8.427	0
601.974	606.186	11.0314	35.4796	39.8216	0.0371	0.0511	0.2805	0	1376	1504.61	8.427	0
602.335	606.55	11.0219	35.4775	39.8105	0.0493	0.0512	0.2683	0	1377	1504.58	8.427	0
602.791	607.009	11.0025	35.4754	39.7899	0.0616	0.0512	0.2744	0	1378	1504.52	8.427	0
603.356	607.579	10.9968	35.4743	39.7835	0.0616	0.0512	0.2683	0	1379	1504.51	8.427	0
603.995	608.223	10.9811	35.4728	39.7671	0.0371	0.0512	0.2744	0	1380	1504.46	8.427	0
604.634	608.868	10.9759	35.4722	39.7619	0.0371	0.0512	0.3049	0	1381	1504.45	8.427	0
605.212	609.451	10.9759	35.472	39.7619	0.0616	0.0512	0.2744	0	1382	1504.46	8.427	0
605.696	609.939	10.9867	35.4769	39.7775	0.0738	0.0512	0.2805	0	1383	1504.51	8.427	0
606.118	610.364	10.9983	35.481	39.793	0.0493	0.0512	0.2683	0	1384	1504.57	8.427	0
606.526	610.776	10.9992	35.4815	39.7944	0.0371	0.0512	0.2683	0	1385	1504.58	8.427	0
606.995	611.25	10.9995	35.4817	39.7951	0.0493	0.0512	0.2683	0	1386	1504.59	8.427	0
607.574	611.833	10.9961	35.4813	39.7917	0.0371	0.0512	0.2744	0	1387	1504.58	8.427	0
608.261	612.526	10.99	35.4807	39.7855	0.0493	0.0512	0.2744	0	1388	1504.57	8.427	0
608.969	613.24	10.9821	35.4797	39.7772	0.0616	0.0513	0.2805	0	1389	1504.55	8.423	0
609.595	613.871	10.9694	35.4777	39.7633	0.0738	0.0513	0.2744	0	1390	1504.52	8.423	0
610.092	614.372	10.9658	35.4776	39.7599	0.0616	0.0513	0.2744	0	1391	1504.51	8.427	0
610.507	614.791	10.9653	35.4774	39.7594	0.0371	0.0513	0.2683	0	1392	1504.52	8.423	0
610.875	615.162	10.9621	35.4771	39.7562	0.0493	0.0513	0.2683	0	1393	1504.51	8.423	0
611.249	615.539	10.9604	35.477	39.7546	0.0616	0.0513	0.2683	0	1394	1504.51	8.423	0
611.692	615.985	10.958	35.477	39.7525	0.0616	0.0513	0.2683	0	1395	1504.51	8.427	0
612.216	616.514	10.9555	35.4769	39.7502	0.0493	0.0513	0.2805	0	1396	1504.51	8.423	0
612.815	617.118	10.9512	35.4766	39.7461	0.0371	0.0513	0.2805	0	1397	1504.5	8.423	0
613.427	617.736	10.9478	35.4765	39.7429	0.0493	0.0513	0.2805	0	1398	1504.5	8.423	0
614.047	618.361	10.9474	35.4765	39.7428	0.0493	0.0514	0.2805	0	1399	1504.51	8.423	0
614.591	618.91	10.948	35.4766	39.7438	0.0493	0.0514	0.2744	0	1400	1504.52	8.423	0
615.088	619.411	10.9496	35.4773	39.7462	0.0493	0.0514	0.2744	0	1401	1504.54	8.423	0
615.572	619.899	10.9495	35.4777	39.7468	0.0493	0.0514	0.2805	0	1402	1504.55	8.423	0
616.069	620.4	10.9455	35.4772	39.7426	0.0371	0.0514	0.2744	0	1403	1504.54	8.423	0
616.613	620.949	10.9352	35.4766	39.7322	0.0371	0.0514	0.2805	0	1404	1504.51	8.423	0
617.226	621.567	10.9257	35.4758	39.7226	0.0493	0.0514	0.2744	0	1405	1504.49	8.423	0
617.845	622.192	10.9162	35.4749	39.7128	0.0493	0.0514	0.2744	0	1406	1504.46	8.423	0
618.438	622.789	10.9059	35.4737	39.7019	0.0493	0.0514	0.2744	0	1407	1504.43	8.423	0
618.935	623.291	10.8991	35.4727	39.6945	0.0371	0.0515	0.2683	0	1408	1504.42	8.423	0
619.316	623.675	10.8965	35.4713	39.6909	0.0371	0.0515	0.2744	0	1409	1504.41	8.423	0
619.671	624.033	10.8882	35.4709	39.6826	0.0616	0.0515	0.2805	0	1410	1504.39	8.423	0
620.052	624.418	10.8817	35.4704	39.6761	0.0616	0.0515	0.2744	0	1411	1504.37	8.423	0
620.509	624.878	10.8761	35.4698	39.6702	0.0371	0.0515	0.2744	0	1412	1504.36	8.423	0
621.06	625.434	10.8678	35.4688	39.6614	0.0371	0.0515	0.2744	0	1413	1504.33	8.423	0
621.714	626.093	10.8624	35.468	39.6558	0.0616	0.0515	0.2683	0	1414	1504.33	8.423	0
622.435	626.821	10.8565	35.4675	39.6499	0.0493	0.0515	0.2805	0	1415	1504.32	8.423	0
623.143	627.535	10.8579	35.4681	39.6522	0.0616	0.0515	0.2744	0	1416	1504.33	8.423	0
623.756	628.153	10.861	35.4694	39.6567	0.0616	0.0515	0.2744	0	1417	1504.36	8.423	0
624.232	628.633	10.8632	35.4701	39.6597	0.0249	0.0515	0.2622	0	1418	1504.37	8.423	0
624.6	629.004	10.865	35.4701	39.6616	0.0493	0.0516	0.2744	0	1419	1504.39	8.423	0
624.94	629.348	10.8641	35.4704	39.6613	0.0493	0.0516	0.2866	0	1420	1504.39	8.423	0
625.342	629.753	10.8631	35.4706	39.6606	0.0616	0.0637	0.2744	0	1421	1504.39	8.423	0
625.887	630.302	10.8629	35.4708	39.6609	0.0616	0.0516	0.2744	0	1422	1504.4	8.423	0
626.527	630.948	10.8629	35.4708	39.6611	0.0493	0.0557	0.2683	0	1423	1504.41	8.423	0
627.187	631.614	10.8586	35.4701	39.6567	0.0493	0.0638	0.2683	0	1424	1504.41	8.423	0
627.793	632.225	10.8494	35.4693	39.6472	0.0493	0.0557	0.2744	0	1425	1504.38	8.423	0
628.345	632.781	10.8421	35.4688	39.6399	0.0493	0.0435	0.2683	0	1426	1504.36	8.423	0
628.821	633.262	10.8388	35.4686	39.6368	0.0371	0.0435	0.2683	0	1427	1504.36	8.423	0
629.237	633.681	10.8365	35.4678	39.6339	0.0493	0.0638	0.2805	0	1428	1504.36	8.423	0
629.652	634.1	10.8302	35.4674	39.6276	0.0493	0.0516	0.2805	0	1429	1504.34	8.423	0
630.163	634.615	10.8214	35.4665	39.6186	0.0493	0.0558	0.2805	0	1430	1504.32	8.423	0
630.762	635.219	10.8102	35.4654	39.6069	0.0493	0.0639	0.2744	0	1431	1504.29	8.423	0
631.361	635.824	10.7975	35.4637	39.5932	0.0616	0.0558	0.2805	0	1432	1504.25	8.424	0
631.892	636.359	10.7925	35.463	39.5879	0.0616	0.0558	0.2683	0	1433	1504.24	8.419	0
632.376	636.847	10.7914	35.4627	39.5868	0.0493	0.0558	0.2744	0	1434	1504.24	8.424	0
632.907	637.383	10.7876	35.4619	39.5825	0.0616	0.0558	0.2683	0	1435	1504.24	8.424	0
633.54	638.021	10.7798	35.461	39.5744	0.0493	0.0558	0.2866	0	1436	1504.22	8.424	0
634.187	638.674	10.7759	35.461	39.5709	0.0616	0.0559	0.2744	0	1437	1504.22	8.419	0
634.752	639.244	10.7719	35.4605	39.5669	0.0616	0.0559	0.2683	0	1438	1504.21	8.424	0
635.208	639.704	10.7663	35.4597	39.5608	0.0616	0.0559	0.2744	0	1439	1504.2	8.424	0
635.624	640.123	10.7613	35.4593	39.5559	0.0493	0.0559	0.2744	0	1440	1504.19	8.419	0
636.012	640.514	10.7591	35.4593	39.5539	0.0493	0.0559	0.2683	0	1441	1504.18	8.424	0
636.4	640.906	10.7571	35.4592	39.552	0.0616	0.0559	0.2683	0	1442	1504.18	8.419	0
636.857	641.366	10.7575	35.4602	39.5536	0.0493	0.0559	0.2805	0	1443	1504.19	8.419	0
637.415	641.929	10.7657	35.4649	39.5665	0.0493	0.0559	0.2805	0	1444	1504.24	8.419	0
638.076	642.596	10.7626	35.4653	39.5642	0.0616	0.0559	0.2805	0	1445	1504.24	8.419	0
638.756	643.283	10.7598	35.4652	39.5616	0.0493	0.0559	0.2744	0	1446	1504.24	8.419	0
639.363	643.894	10.7562	35.4649	39.5582	0.0371	0.0559	0.2683	0	1447	1504.24	8.419	0
639.907	644.443	10.7536	35.4648	39.5559	0.0371	0.0559	0.2744	0	1448	1504.24	8.419	0
640.411	644.952	10.7528	35.4648	39.5552	0.0371	0.0559	0.2683	0	1449	1504.24	8.419	0
640.902	645.446	10.7517	35.4647	39.5543	0.0493	0.0559	0.2744	0	1450	1504.25	8.419	0
641.351	645.9	10.7504	35.4651	39.5537	0.0493	0.056	0.2744	0	1451	1504.25	8.419	0
641.787	646.339	10.7488	35.4654	39.5527	0.0616	0.056	0.2683	0	1452	1504.25	8.419	0
642.291	646.848	10.7437	35.465	39.5476	0.0371	0.056	0.2744	0	1453	1504.24	8.419	0
642.843	647.404	10.7401	35.4646	39.5439	0.0371	0.056	0.2744	0	1454	1504.24	8.419	0
643.394	647.96	10.7371	35.4642	39.541	0.0493	0.056	0.2683	0	1455	1504.23	8.419	0
643.905	648.476	10.7345	35.464	39.5384	0.0616	0.056	0.2744	0	1456	1504.23	8.419	0
644.396	648.97	10.7312	35.4636	39.535	0.0493	0.056	0.2744	0	1457	1504.23	8.419	0
644.9	649.479	10.7278	35.4633	39.5316	0.0493	0.056	0.2683	0	1458	1504.22	8.419	0
645.411	649.994	10.7232	35.4624	39.5266	0.0493	0.056	0.2744	0	1459	1504.22	8.419	0
645.901	650.489	10.715	35.4619	39.5184	0.0493	0.056	0.2805	0	1460	1504.19	8.419	0
646.439	651.031	10.7114	35.4616	39.5149	0.0371	0.0561	0.2805	0	1461	1504.19	8.419	0
646.997	651.595	10.7062	35.4609	39.5095	0.0371	0.0561	0.2744	0	1462	1504.18	8.419	0
647.569	652.172	10.6962	35.4599	39.4991	0.0493	0.0561	0.2744	0	1463	1504.15	8.419	0
648.121	652.728	10.6904	35.4597	39.4935	0.0493	0.0561	0.2683	0	1464	1504.14	8.419	0
648.672	653.284	10.684	35.4584	39.4864	0.0493	0.0561	0.2683	0	1465	1504.12	8.419	0
649.163	653.779	10.6767	35.4575	39.4787	0.0371	0.0561	0.2683	0	1466	1504.11	8.419	0
649.585	654.205	10.6687	35.4563	39.47	0.0249	0.0561	0.2683	0	1467	1504.08	8.42	0
649.987	654.61	10.6634	35.456	39.4647	0.0738	0.0685	0.2744	0	1468	1504.07	8.42	0
650.464	655.092	10.6566	35.4553	39.4576	0.0616	0.0686	0.2744	0	1469	1504.05	8.42	0
651.036	655.669	10.6494	35.4541	39.4499	0.0371	0.0603	0.2683	0	1470	1504.03	8.42	0
651.676	656.314	10.6418	35.4529	39.4417	0.0493	0.0603	0.2744	0	1471	1504.02	8.42	0
652.276	656.919	10.6407	35.4526	39.4406	0.0493	0.0603	0.2744	0	1472	1504.02	8.42	0
652.786	657.434	10.6474	35.4547	39.4492	0.0493	0.0603	0.2744	0	1473	1504.06	8.42	0
653.243	657.894	10.6485	35.4551	39.4508	0.0493	0.0603	0.2805	0	1474	1504.07	8.42	0
653.713	658.368	10.6429	35.454	39.4447	0.0493	0.0603	0.2744	0	1475	1504.06	8.42	0
654.189	658.849	10.6358	35.4526	39.4367	0.0616	0.0604	0.2744	0	1476	1504.04	8.42	0
654.625	659.289	10.6295	35.4516	39.4298	0.0371	0.0604	0.2683	0	1477	1504.02	8.42	0
655.041	659.708	10.6244	35.4507	39.4241	0.0371	0.0604	0.2622	0	1478	1504.01	8.42	0
655.545	660.217	10.6205	35.4507	39.4206	0.0616	0.0604	0.2683	0	1479	1504	8.42	0
656.158	660.835	10.623	35.4528	39.4254	0.0616	0.0604	0.2683	0	1480	1504.02	8.42	0
656.819	661.502	10.6217	35.4527	39.4243	0.0493	0.0604	0.2744	0	1481	1504.03	8.42	0
657.459	662.148	10.6193	35.4524	39.422	0.0371	0.0604	0.2744	0	1482	1504.03	8.42	0
658.045	662.739	10.6165	35.4522	39.4193	0.0371	0.0604	0.2744	0	1483	1504.03	8.42	0
658.597	663.295	10.6119	35.4516	39.4147	0.0371	0.0604	0.2683	0	1484	1504.02	8.42	0
659.053	663.756	10.6066	35.4513	39.4094	0.0371	0.0605	0.2744	0	1485	1504.01	8.42	0
659.401	664.106	10.6061	35.4509	39.4087	0.0493	0.0605	0.2866	0	1486	1504.01	8.415	0
659.701	664.409	10.6026	35.4511	39.4056	0.0371	0.0729	0.2744	0	1487	1504.01	8.415	0
660.082	664.794	10.5943	35.4502	39.397	0.0371	0.0729	0.2683	0	1488	1503.98	8.415	0
660.613	665.33	10.5898	35.45	39.3926	0.0493	0.0646	0.2744	0	1489	1503.97	8.415	0
661.281	666.003	10.5871	35.4498	39.3902	0.0738	0.0646	0.2744	0	1490	1503.98	8.415	0
661.955	666.683	10.5815	35.4491	39.3845	0.0371	0.0647	0.2744	0	1491	1503.97	8.415	0
662.562	667.295	10.5765	35.4488	39.3795	0.0249	0.0647	0.2622	0	1492	1503.96	8.415	0
663.107	667.845	10.5711	35.4483	39.3742	0.0371	0.0647	0.2683	0	1493	1503.95	8.415	0
663.625	668.367	10.5666	35.4479	39.3696	0.0493	0.0647	0.2805	0	1494	1503.94	8.415	0
664.122	668.869	10.5644	35.4475	39.3674	0.0493	0.0647	0.2805	0	1495	1503.94	8.415	0
664.599	669.35	10.5575	35.4468	39.3602	0.0493	0.0647	0.2744	0	1496	1503.92	8.415	0
665.069	669.824	10.5496	35.4465	39.3526	0.0493	0.0647	0.2744	0	1497	1503.9	8.415	0
665.566	670.326	10.5452	35.4461	39.3481	0.0616	0.0647	0.2683	0	1498	1503.89	8.415	0
666.078	670.842	10.5416	35.4455	39.3443	0.0493	0.0648	0.2744	0	1499	1503.89	8.415	0
666.561	671.33	10.5334	35.4447	39.3359	0.0371	0.0648	0.2744	0	1500	1503.86	8.416	0
667.018	671.79	10.5284	35.4446	39.3312	0.0371	0.0648	0.2744	0	1501	1503.85	8.416	0
667.481	672.258	10.5257	35.4441	39.3283	0.0493	0.0648	0.2744	0	1502	1503.85	8.416	0
668.006	672.787	10.5221	35.4437	39.3246	0.0371	0.0774	0.2805	0	1503	1503.85	8.416	0
668.633	673.419	10.5171	35.4432	39.3196	0.0616	0.0774	0.2683	0	1504	1503.84	8.416	0
669.273	674.065	10.5087	35.4423	39.311	0.0493	0.069	0.2683	0	1505	1503.82	8.416	0
669.811	674.608	10.5046	35.4416	39.3065	0.0493	0.069	0.2744	0	1506	1503.81	8.416	0
670.247	675.048	10.5055	35.4414	39.3074	0.0493	0.0565	0.2744	0	1507	1503.82	8.416	0
670.656	675.46	10.5029	35.4411	39.3048	0.0616	0.069	0.2805	0	1508	1503.82	8.416	0
671.126	675.935	10.5008	35.4409	39.3027	0.0616	0.0774	0.2805	0	1509	1503.82	8.416	0
671.685	676.498	10.5005	35.4407	39.3025	0.0616	0.069	0.2683	0	1510	1503.83	8.416	0
672.312	677.13	10.4993	35.4405	39.3015	0.0493	0.069	0.2744	0	1511	1503.83	8.416	0
672.925	677.749	10.4952	35.4394	39.2967	0.0371	0.0565	0.2866	0	1512	1503.83	8.416	0
673.49	678.319	10.4853	35.4383	39.2863	0.0371	0.0565	0.2805	0	1513	1503.8	8.416	0
673.967	678.801	10.4808	35.4378	39.2817	0.0371	0.0649	0.2744	0	1514	1503.79	8.416	0
674.335	679.172	10.4787	35.4375	39.2796	0.0493	0.0649	0.2744	0	1515	1503.79	8.416	0
674.656	679.495	10.4788	35.4377	39.2801	0.0493	0.065	0.2805	0	1516	1503.79	8.416	0
675.038	679.881	10.4736	35.4369	39.2744	0.0616	0.065	0.2744	0	1517	1503.78	8.416	0
675.569	680.417	10.4696	35.4368	39.2707	0.0371	0.065	0.2744	0	1518	1503.78	8.416	0
676.23	681.084	10.4567	35.4358	39.2576	0.0493	0.065	0.2744	0	1519	1503.74	8.416	0
676.925	681.785	10.443	35.4351	39.2442	0.0493	0.0777	0.2805	0	1520	1503.7	8.416	0
677.573	682.438	10.4319	35.4342	39.2328	0.0249	0.0651	0.2622	0	1521	1503.67	8.416	0
678.172	683.043	10.4222	35.4339	39.2235	0.0738	0.0566	0.2805	0	1522	1503.64	8.416	0
678.704	683.579	10.4173	35.4336	39.2187	0.0616	0.0777	0.2683	0	1523	1503.64	8.416	0
679.16	684.04	10.4131	35.4327	39.2141	0.0616	0.0778	0.2683	0	1524	1503.63	8.416	0
679.569	684.452	10.4051	35.4317	39.2056	0.0738	0.0693	0.2683	0	1525	1503.6	8.416	0
679.979	684.865	10.4008	35.4315	39.2014	0.0616	0.0693	0.2744	0	1526	1503.59	8.416	0
680.422	685.312	10.3952	35.4309	39.1957	0.0371	0.0693	0.2744	0	1527	1503.58	8.416	0
680.912	685.807	10.3918	35.4317	39.1934	0.0493	0.0693	0.2744	0	1528	1503.58	8.416	0
681.417	686.316	10.3926	35.4322	39.1949	0.0738	0.0693	0.2683	0	1529	1503.59	8.416	0
681.928	686.831	10.3897	35.4318	39.1919	0.0616	0.0693	0.2744	0	1530	1503.59	8.416	0
682.452	687.361	10.3876	35.4316	39.19	0.0493	0.0693	0.2805	0	1531	1503.59	8.416	0
682.998	687.911	10.3857	35.4312	39.188	0.0493	0.0694	0.2744	0	1532	1503.59	8.416	0
683.577	688.495	10.3835	35.4313	39.1861	0.0616	0.0694	0.2744	0	1533	1503.59	8.412	0
684.156	689.08	10.3821	35.431	39.1849	0.0493	0.0694	0.2744	0	1534	1503.6	8.412	0
684.742	689.671	10.3815	35.431	39.1845	0.0493	0.0694	0.2805	0	1535	1503.6	8.412	0
685.301	690.235	10.3809	35.4308	39.184	0.0738	0.0694	0.2805	0	1536	1503.61	8.416	0
685.806	690.744	10.3786	35.4306	39.1818	0.0371	0.0694	0.2622	0	1537	1503.61	8.412	0
686.276	691.219	10.3772	35.4307	39.1807	0.0493	0.0694	0.2805	0	1538	1503.61	8.412	0
686.781	691.728	10.3761	35.4306	39.1799	0.0616	0.0694	0.2744	0	1539	1503.62	8.412	0
687.279	692.23	10.3747	35.4308	39.179	0.0493	0.0694	0.2805	0	1540	1503.62	8.412	0
687.735	692.691	10.3758	35.4316	39.1809	0.0616	0.0694	0.2744	0	1541	1503.63	8.412	0
688.151	693.11	10.3769	35.4319	39.1825	0.0493	0.0694	0.2744	0	1542	1503.64	8.412	0
688.588	693.551	10.3767	35.4322	39.1828	0.0493	0.0694	0.2683	0	1543	1503.65	8.412	0
689.126	694.094	10.3728	35.4317	39.1787	0.0493	0.0694	0.2683	0	1544	1503.65	8.412	0
689.746	694.72	10.3652	35.4311	39.1712	0.0371	0.0695	0.2744	0	1545	1503.63	8.412	0
690.373	695.352	10.3593	35.4311	39.1658	0.0371	0.0695	0.2744	0	1546	1503.62	8.412	0
690.926	695.909	10.3536	35.4306	39.1601	0.0493	0.0695	0.2744	0	1547	1503.61	8.412	0
691.423	696.411	10.3492	35.4303	39.1558	0.0371	0.0695	0.2744	0	1548	1503.6	8.412	0
691.9	696.892	10.3446	35.4298	39.1511	0.0249	0.0695	0.2744	0	1549	1503.59	8.412	0
692.309	697.305	10.3379	35.4291	39.1441	0.0493	0.0695	0.2805	0	1550	1503.57	8.412	0
692.603	697.601	10.3429	35.4287	39.1487	0.0493	0.0695	0.2805	0	1551	1503.59	8.412	0
692.889	697.89	10.3356	35.4282	39.1413	0.0371	0.0696	0.2744	0	1552	1503.57	8.412	0
693.284	698.289	10.3293	35.4281	39.1354	0.0371	0.0696	0.2805	0	1553	1503.55	8.412	0
693.768	698.777	10.3285	35.428	39.1346	0.0738	0.0696	0.2744	0	1554	1503.56	8.412	0
694.239	699.252	10.3279	35.4279	39.1343	0.0493	0.0696	0.2866	0	1555	1503.56	8.412	0
694.58	699.596	10.3282	35.4276	39.1344	0.0493	0.0696	0.2866	0	1556	1503.57	8.412	0
694.791	699.809	10.3311	35.4273	39.1369	0.0371	0.0696	0.2744	0	1557	1503.58	8.412	0
694.976	699.995	10.3309	35.4268	39.1363	0.0371	0.0696	0.2683	0	1558	1503.59	8.412	0
695.242	700.264	10.3235	35.4271	39.1298	0.0616	0.0696	0.2805	0	1559	1503.56	8.412	0
695.596	700.621	10.319	35.4271	39.1255	0.0616	0.0696	0.2866	0	1560	1503.55	8.412	0
695.992	701.02	10.3137	35.4271	39.1206	0.0616	0.0696	0.2805	0	1561	1503.54	8.412	0
696.353	701.385	10.3106	35.4271	39.1178	0.0493	0.0824	0.2805	0	1562	1503.54	8.412	0
696.653	701.688	10.3088	35.4269	39.116	0.0493	0.0696	0.2805	0	1563	1503.53	8.412	0
696.899	701.936	10.3089	35.4267	39.116	0.0616	0.061	0.2805	0	1564	1503.54	8.412	0
697.144	702.183	10.3068	35.426	39.1135	0.0616	0.0697	0.2744	0	1565	1503.53	8.412	0
697.437	702.479	10.2991	35.426	39.1061	0.0493	0.0825	0.2744	0	1566	1503.51	8.412	0
697.758	702.802	10.2933	35.4258	39.1006	0.0371	0.0825	0.2805	0	1567	1503.49	8.412	0
698.099	703.147	10.2904	35.4257	39.0978	0.0249	0.0739	0.2744	0	1568	1503.49	8.412	0
698.528	703.58	10.2887	35.4257	39.0964	0.0493	0.0739	0.2744	0	1569	1503.49	8.412	0
699.046	704.102	10.2879	35.4257	39.0959	0.0493	0.0739	0.2744	0	1570	1503.5	8.412	0
699.53	704.591	10.2886	35.4253	39.0964	0.0493	0.0739	0.2805	0	1571	1503.51	8.412	0
699.871	704.935	10.2909	35.4254	39.0988	0.0616	0.0739	0.2927	0	1572	1503.52	8.412	0
700.069	705.134	10.2933	35.4256	39.1014	0.0249	0.0739	0.2805	0	1573	1503.53	8.412	0
700.185	705.251	10.293	35.4253	39.1009	0.0616	0.0739	0.2866	0	1574	1503.53	8.412	0
700.288	705.355	10.2917	35.4255	39.0999	0.0616	0.0739	0.3171	0	1575	1503.53	8.412	0
700.465	705.534	10.2905	35.4248	39.098	0.0371	0.0739	0.2866	0	1576	1503.53	8.412	0
700.724	705.795	10.2833	35.4248	39.0913	0.0371	0.0739	0.2805	0	1577	1503.51	8.412	0
700.97	706.043	10.2816	35.4247	39.0898	0.0493	0.0739	0.2805	0	1578	1503.5	8.412	0
701.325	706.401	10.2781	35.4246	39.0864	0.0371	0.0739	0.2683	0	1579	1503.5	8.407	0
701.693	706.773	10.2745	35.4244	39.0829	0.0371	0.0611	0.2683	0	1580	1503.49	8.407	0
701.952	707.034	10.2738	35.4244	39.0823	0.0493	0.074	0.2744	0	1581	1503.49	8.412	0
702.109	707.193	10.2775	35.4244	39.086	0.0493	0.0698	0.2744	0	1582	1503.51	8.407	0
702.253	707.337	10.2781	35.4242	39.0864	0.0616	0.074	0.2805	0	1583	1503.51	8.407	0
702.39	707.475	10.2746	35.4238	39.0828	0.0738	0.0826	0.2866	0	1584	1503.5	8.407	0
702.567	707.654	10.2727	35.4241	39.0813	0.0616	0.0611	0.2866	0	1585	1503.5	8.407	0
702.799	707.889	10.2705	35.4241	39.0793	0.0371	0.074	0.2866	0	1586	1503.49	8.407	0
703.045	708.137	10.2693	35.4244	39.0785	0.0493	0.0826	0.2805	0	1587	1503.49	8.408	0
703.066	708.158	10.271	35.4244	39.0802	0.0493	0.0612	0.2683	0	1588	1503.5	8.407	0
703.06	708.151	10.2719	35.4241	39.0808	0.0493	0.074	0.2744	0	1589	1503.5	8.407	0
703.067	708.159	10.2693	35.4243	39.0784	0.0616	0.0826	0.2744	0	1590	1503.49	8.408	0
703.102	708.194	10.2699	35.4239	39.0786	0.0493	0.074	0.2805	0	1591	1503.5	8.408	0
703.129	708.222	10.2697	35.4238	39.0783	0.0493	0.074	0.2805	0	1592	1503.5	8.408	0
703.109	708.202	10.2691	35.4241	39.0781	0.0493	0.0612	0.2805	0	1593	1503.49	8.408	0
703.021	708.113	10.2704	35.4241	39.0793	0.0493	0.074	0.2744	0	1594	1503.5	8.407	0
702.886	707.976	10.271	35.4243	39.08	0.0493	0.0826	0.2683	0	1595	1503.5	8.407	0
702.798	707.887	10.2748	35.4235	39.0828	0.0493	0.074	0.2744	0	1596	1503.51	8.407	0
702.805	707.894	10.275	35.4238	39.0833	0.0371	0.0612	0.2744	0	1597	1503.51	8.407	0
702.88	707.97	10.2744	35.4237	39.0827	0.0371	0.074	0.2744	0	1598	1503.51	8.407	0
702.976	708.067	10.2724	35.4237	39.0808	0.0493	0.0826	0.2744	0	1599	1503.5	8.407	0
703.079	708.171	10.2706	35.4239	39.0793	0.0493	0.074	0.2744	0	1600	1503.5	8.407	0
703.154	708.247	10.2711	35.424	39.08	0.0371	0.074	0.2805	0	1601	1503.5	8.407	0
703.196	708.289	10.2723	35.426	39.083	0.0371	0.0612	0.2805	0	1602	1503.51	8.407	0
703.224	708.317	10.2737	35.4241	39.0825	0.0493	0.074	0.2683	0	1603	1503.51	8.407	0
703.251	708.345	10.271	35.423	39.0789	0.0493	0.0827	0.2744	0	1604	1503.5	8.407	0
703.218	708.311	10.2687	35.4245	39.0781	0.0371	0.074	0.2683	0	1605	1503.49	8.408	0
703.082	708.174	10.2704	35.4241	39.0793	0.0249	0.074	0.2805	0	1606	1503.5	8.407	0
702.783	707.872	10.2767	35.4241	39.0851	0.0493	0.074	0.2805	0	1607	1503.52	8.407	0
702.422	707.508	10.2763	35.4244	39.085	0.0371	0.074	0.2744	0	1608	1503.51	8.407	0
702.314	707.399	10.2756	35.4241	39.0839	0.0371	0.0612	0.2744	0	1609	1503.5	8.407	0
702.301	707.386	10.2738	35.4249	39.083	0.0371	0.074	0.2805	0	1610	1503.5	8.407	0
702.219	707.304	10.2731	35.4246	39.082	0.0493	0.0826	0.2805	0	1611	1503.49	8.407	0
702.05	707.132	10.2724	35.4238	39.0805	0.0616	0.074	0.2744	0	1612	1503.49	8.407	0
701.819	706.899	10.2723	35.424	39.0805	0.0493	0.074	0.2683	0	1613	1503.48	8.407	0
701.649	706.728	10.2732	35.4241	39.0813	0.0493	0.074	0.2805	0	1614	1503.48	8.407	0
701.533	706.611	10.2722	35.4242	39.0804	0.0493	0.074	0.2805	0	1615	1503.48	8.407	0
701.411	706.488	10.272	35.4239	39.0799	0.0493	0.074	0.2927	0	1616	1503.48	8.407	0
701.268	706.344	10.2717	35.4239	39.0795	0.0371	0.074	0.3049	0	1617	1503.47	8.407	0
701.105	706.179	10.2719	35.4241	39.0799	0.0371	0.074	0.2805	0	1618	1503.47	8.407	0
700.894	705.967	10.2751	35.4244	39.0831	0.0371	0.0612	0.2805	0	1619	1503.48	8.407	0
700.615	705.685	10.2747	35.4239	39.0822	0.0616	0.074	0.2866	0	1620	1503.47	8.407	0
700.336	705.404	10.277	35.4244	39.0847	0.0493	0.0698	0.2744	0	1621	1503.48	8.407	0
700.139	705.205	10.2802	35.4242	39.0875	0.0616	0.0612	0.2744	0	1622	1503.49	8.407	0
699.962	705.026	10.2816	35.4245	39.0891	0.0493	0.0826	0.2683	0	1623	1503.49	8.407	0
699.745	704.807	10.2825	35.4246	39.0899	0.0616	0.0826	0.2683	0	1624	1503.49	8.407	0
699.459	704.519	10.2839	35.4247	39.0912	0.0371	0.074	0.2744	0	1625	1503.49	8.407	0
699.092	704.148	10.2837	35.4244	39.0906	0.0371	0.074	0.2744	0	1626	1503.48	8.407	0
698.65	703.702	10.286	35.4247	39.0929	0.0371	0.0612	0.2744	0	1627	1503.48	8.407	0
698.18	703.229	10.2877	35.4247	39.0943	0.0493	0.0612	0.2683	0	1628	1503.48	8.407	0
697.759	702.803	10.2882	35.4248	39.0947	0.0616	0.0698	0.2744	0	1629	1503.48	8.407	0
697.398	702.439	10.2889	35.4249	39.0953	0.0616	0.0698	0.2744	0	1630	1503.47	8.407	0
697.126	702.165	10.2891	35.4248	39.0953	0.0616	0.0826	0.2744	0	1631	1503.47	8.407	0
696.895	701.932	10.2898	35.4246	39.0957	0.0493	0.0698	0.2744	0	1632	1503.47	8.407	0
696.664	701.698	10.2899	35.4246	39.0957	0.0371	0.0612	0.2805	0	1633	1503.46	8.407	0
696.426	701.458	10.2916	35.4257	39.0983	0.0493	0.0698	0.2805	0	1634	1503.47	8.407	0
696.188	701.218	10.2935	35.425	39.0993	0.0371	0.0698	0.2866	0	1635	1503.47	8.407	0
695.922	700.95	10.2915	35.4247	39.0969	0.0493	0.0698	0.2927	0	1636	1503.46	8.407	0
695.541	700.566	10.2886	35.4249	39.0942	0.0738	0.0826	0.2866	0	1637	1503.44	8.403	0
695.017	700.037	10.3013	35.4258	39.107	0.0493	0.0825	0.2805	0	1638	1503.48	8.407	0
694.384	699.399	10.3186	35.4262	39.1237	0.0493	0.0611	0.2805	0	1639	1503.53	8.407	0
693.792	698.801	10.3242	35.4263	39.1289	0.0249	0.0739	0.2744	0	1640	1503.54	8.403	0
693.35	698.355	10.3262	35.4266	39.131	0.0493	0.0825	0.2744	0	1641	1503.54	8.403	0
693.071	698.074	10.3263	35.4265	39.1308	0.0493	0.0739	0.2683	0	1642	1503.54	8.407	0
692.922	697.923	10.3247	35.4267	39.1294	0.0493	0.0611	0.2744	0	1643	1503.53	8.403	0
692.793	697.793	10.3215	35.4266	39.1262	0.0493	0.0611	0.2744	0	1644	1503.52	8.403	0
692.602	697.601	10.323	35.427	39.128	0.0493	0.0697	0.2683	0	1645	1503.52	8.403	0
692.324	697.32	10.3204	35.4262	39.1245	0.0493	0.0697	0.2744	0	1646	1503.5	8.403	0
691.97	696.963	10.3179	35.4263	39.1221	0.0616	0.0697	0.2805	0	1647	1503.49	8.403	0
691.589	696.579	10.3201	35.4272	39.1249	0.0616	0.0697	0.2805	0	1648	1503.49	8.407	0
691.174	696.16	10.329	35.4271	39.1332	0.0616	0.0697	0.2744	0	1649	1503.52	8.403	0
690.773	695.755	10.3318	35.4275	39.136	0.0493	0.0697	0.2805	0	1650	1503.52	8.403	0
690.406	695.385	10.3407	35.4284	39.1453	0.0616	0.0697	0.2866	0	1651	1503.55	8.402	0
690.1	695.076	10.3474	35.429	39.1523	0.0493	0.0696	0.2866	0	1652	1503.57	8.402	0
689.76	694.733	10.3495	35.4292	39.1543	0.0493	0.0696	0.2805	0	1653	1503.57	8.402	0
689.317	694.287	10.3505	35.4292	39.155	0.0371	0.0696	0.2866	0	1654	1503.57	8.402	0
688.78	693.744	10.3585	35.43	39.1633	0.0249	0.0696	0.2683	0	1655	1503.59	8.402	0
688.263	693.223	10.3723	35.4305	39.1767	0.0616	0.0696	0.2805	0	1656	1503.63	8.402	0
687.841	692.797	10.3755	35.4309	39.18	0.0616	0.0696	0.2744	0	1657	1503.63	8.402	0
687.535	692.488	10.3767	35.4312	39.1813	0.0371	0.0696	0.2805	0	1658	1503.63	8.402	0
687.276	692.228	10.373	35.4308	39.1773	0.0493	0.0696	0.2866	0	1659	1503.61	8.402	0
686.936	691.885	10.3742	35.4312	39.1786	0.0493	0.0696	0.2866	0	1660	1503.61	8.402	0
686.494	691.439	10.3699	35.4304	39.1736	0.0371	0.0696	0.311	0	1661	1503.59	8.402	0
686.011	690.951	10.3704	35.4303	39.1737	0.0371	0.0696	0.2805	0	1662	1503.58	8.402	0
685.481	690.416	10.3764	35.4296	39.1785	0.0493	0.0696	0.2805	0	1663	1503.6	8.402	0
684.936	689.867	10.3771	35.4293	39.1787	0.0493	0.0696	0.2805	0	1664	1503.59	8.402	0
684.413	689.338	10.379	35.4294	39.1804	0.0493	0.0696	0.2866	0	1665	1503.59	8.402	0
683.889	688.81	10.3802	35.4295	39.1814	0.0493	0.0696	0.2805	0	1666	1503.58	8.402	0
683.406	688.323	10.3807	35.4297	39.1819	0.0371	0.0696	0.2744	0	1667	1503.58	8.402	0
682.957	687.87	10.3806	35.4297	39.1816	0.0371	0.0695	0.2744	0	1668	1503.57	8.402	0
682.521	687.43	10.381	35.4298	39.1819	0.0371	0.0695	0.2744	0	1669	1503.56	8.402	0
682.025	686.929	10.3808	35.4298	39.1816	0.0371	0.0695	0.2744	0	1670	1503.55	8.402	0
681.447	686.346	10.3854	35.4303	39.1861	0.0371	0.0695	0.2805	0	1671	1503.56	8.402	0
680.82	685.714	10.3901	35.4307	39.1908	0.0371	0.0695	0.2744	0	1672	1503.57	8.402	0
680.235	685.124	10.3931	35.4309	39.1936	0.0493	0.0695	0.2866	0	1673	1503.57	8.402	0
679.766	684.65	10.3917	35.4298	39.1909	0.0371	0.0695	0.2744	0	1674	1503.56	8.402	0
679.385	684.266	10.3919	35.4297	39.1908	0.0493	0.0695	0.2866	0	1675	1503.55	8.402	0
679.018	683.896	10.3907	35.4299	39.1897	0.0493	0.0695	0.2927	0	1676	1503.54	8.402	0
678.616	683.491	10.3888	35.4301	39.188	0.0493	0.0695	0.2805	0	1677	1503.53	8.402	0
678.181	683.052	10.3937	35.4306	39.193	0.0371	0.0695	0.2805	0	1678	1503.54	8.402	0
677.766	682.633	10.4085	35.431	39.2073	0.0493	0.0695	0.2744	0	1679	1503.58	8.402	0
677.351	682.215	10.4143	35.4314	39.2131	0.0493	0.0695	0.2805	0	1680	1503.6	8.402	0
676.841	681.7	10.4201	35.4317	39.2187	0.0493	0.0694	0.2805	0	1681	1503.61	8.402	0
676.209	681.062	10.433	35.4325	39.2317	0.0493	0.0694	0.2805	0	1682	1503.65	8.402	0
675.542	680.389	10.4448	35.4331	39.2433	0.0616	0.0694	0.2744	0	1683	1503.68	8.402	0
674.929	679.771	10.4548	35.434	39.2535	0.0616	0.0694	0.2744	0	1684	1503.71	8.402	0
674.392	679.229	10.4667	35.4349	39.2656	0.0493	0.0568	0.2927	0	1685	1503.74	8.402	0
673.895	678.728	10.4642	35.4349	39.263	0.0493	0.0694	0.2866	0	1686	1503.73	8.402	0
673.44	678.268	10.452	35.4345	39.2506	0.0371	0.0778	0.2744	0	1687	1503.67	8.402	0
673.025	677.85	10.4661	35.4351	39.2645	0.0371	0.0693	0.2744	0	1688	1503.72	8.402	0
672.637	677.459	10.4716	35.4355	39.27	0.0738	0.0567	0.2805	0	1689	1503.73	8.402	0
672.236	677.054	10.4677	35.4354	39.266	0.0493	0.0567	0.2744	0	1690	1503.71	8.402	0
671.8	676.615	10.4834	35.4368	39.2823	0.0493	0.0652	0.2805	0	1691	1503.76	8.402	0
671.31	676.12	10.4954	35.4379	39.2948	0.0616	0.0651	0.2683	0	1692	1503.8	8.402	0
670.814	675.619	10.4985	35.4383	39.2979	0.0371	0.0651	0.2744	0	1693	1503.8	8.402	0
670.358	675.159	10.4992	35.4386	39.2986	0.0493	0.0651	0.2866	0	1694	1503.8	8.402	0
669.882	674.679	10.5006	35.439	39.3002	0.0616	0.0651	0.2805	0	1695	1503.8	8.402	0
669.358	674.151	10.5013	35.4393	39.3009	0.0738	0.0651	0.2744	0	1696	1503.79	8.402	0
668.793	673.581	10.5048	35.4398	39.3045	0.0616	0.0651	0.2683	0	1697	1503.79	8.402	0
668.229	673.012	10.5077	35.4402	39.3074	0.0493	0.0651	0.2683	0	1698	1503.79	8.402	0
667.712	672.49	10.515	35.4411	39.3151	0.0371	0.0651	0.2744	0	1699	1503.81	8.402	0
667.215	671.989	10.5189	35.4415	39.3191	0.0371	0.0651	0.2744	0	1700	1503.82	8.402	0
666.692	671.461	10.5218	35.442	39.322	0.0371	0.0651	0.2744	0	1701	1503.82	8.402	0
666.127	670.892	10.5257	35.4422	39.3259	0.0493	0.0651	0.2805	0	1702	1503.83	8.402	0
665.583	670.343	10.5299	35.4428	39.3302	0.0371	0.0651	0.2744	0	1703	1503.83	8.402	0
665.148	669.904	10.5368	35.4436	39.3374	0.0371	0.065	0.2744	0	1704	1503.85	8.402	0
664.821	669.574	10.5374	35.4435	39.3377	0.0616	0.065	0.2744	0	1705	1503.85	8.402	0
664.509	669.259	10.5406	35.4444	39.3416	0.0616	0.065	0.2744	0	1706	1503.86	8.401	0
664.148	668.895	10.5404	35.4435	39.3403	0.0493	0.065	0.2866	0	1707	1503.85	8.401	0
663.686	668.429	10.5428	35.4447	39.3436	0.0616	0.065	0.2866	0	1708	1503.85	8.401	0
663.114	667.852	10.5634	35.4454	39.3639	0.0493	0.065	0.2744	0	1709	1503.92	8.401	0
662.447	667.179	10.5667	35.4457	39.367	0.0493	0.065	0.2744	0	1710	1503.92	8.401	0
661.794	666.521	10.5724	35.4465	39.373	0.0493	0.065	0.2805	0	1711	1503.93	8.401	0
661.196	665.917	10.5791	35.447	39.3797	0.0493	0.065	0.2805	0	1712	1503.94	8.401	0
660.693	665.409	10.5847	35.4476	39.3854	0.0371	0.0649	0.2744	0	1713	1503.95	8.401	0
660.298	665.012	10.5829	35.4477	39.3836	0.0249	0.0649	0.2744	0	1714	1503.94	8.401	0
659.972	664.683	10.5811	35.4471	39.3812	0.0249	0.0649	0.2744	0	1715	1503.93	8.401	0
659.625	664.333	10.5807	35.4472	39.3807	0.0493	0.0649	0.2744	0	1716	1503.92	8.401	0
659.156	663.86	10.5803	35.4481	39.381	0.0493	0.0649	0.2744	0	1717	1503.91	8.401	0
658.544	663.242	10.5972	35.4487	39.3977	0.0493	0.0649	0.2683	0	1718	1503.97	8.401	0
657.878	662.57	10.6062	35.4494	39.4067	0.0493	0.0649	0.2744	0	1719	1503.99	8.401	0
657.272	661.959	10.6141	35.4499	39.4145	0.0371	0.0649	0.2683	0	1720	1504.01	8.401	0
656.803	661.486	10.6176	35.4504	39.4182	0.0493	0.0649	0.2744	0	1721	1504.01	8.401	0
656.436	661.115	10.6189	35.4507	39.4195	0.0493	0.0649	0.2744	0	1722	1504.01	8.401	0
656.123	660.8	10.6207	35.4505	39.4209	0.0616	0.0649	0.2744	0	1723	1504.01	8.401	0
655.763	660.437	10.6096	35.4496	39.4092	0.0249	0.0649	0.2805	0	1724	1503.97	8.401	0
655.308	659.977	10.6148	35.451	39.4154	0.0738	0.0649	0.2927	0	1725	1503.98	8.401	0
654.709	659.374	10.6198	35.4491	39.418	0.0493	0.0649	0.2866	0	1726	1503.98	8.401	0
654.056	658.715	10.6191	35.4483	39.4162	0.0616	0.0524	0.2683	0	1727	1503.97	8.401	0
653.444	658.098	10.6234	35.4491	39.421	0.0493	0.0524	0.2744	0	1728	1503.98	8.401	0
652.9	657.549	10.6314	35.4504	39.4297	0.0493	0.0607	0.2805	0	1729	1504	8.401	0
652.397	657.041	10.636	35.4513	39.4348	0.0616	0.0607	0.2744	0	1730	1504.01	8.401	0
651.941	656.582	10.6387	35.4516	39.4374	0.0493	0.0607	0.2805	0	1731	1504.01	8.401	0
651.588	656.225	10.6444	35.4526	39.4438	0.0493	0.0607	0.2744	0	1732	1504.02	8.401	0
651.255	655.889	10.6422	35.4512	39.4401	0.0371	0.0607	0.2805	0	1733	1504.01	8.401	0
650.868	655.499	10.6383	35.4505	39.4355	0.0371	0.0607	0.2744	0	1734	1503.99	8.401	0
650.358	654.984	10.6418	35.4512	39.4394	0.0493	0.0607	0.2683	0	1735	1503.99	8.401	0
649.752	654.374	10.6487	35.4523	39.4467	0.0493	0.0607	0.2744	0	1736	1504.01	8.401	0
649.14	653.756	10.6564	35.4531	39.4546	0.0493	0.0606	0.2744	0	1737	1504.03	8.401	0
648.556	653.167	10.6629	35.4538	39.4613	0.0493	0.0606	0.2744	0	1738	1504.04	8.401	0
648.025	652.632	10.6672	35.4545	39.466	0.0371	0.0606	0.2744	0	1739	1504.05	8.401	0
647.59	652.193	10.6757	35.4555	39.475	0.0493	0.0606	0.2744	0	1740	1504.07	8.401	0
647.244	651.843	10.6773	35.4558	39.4767	0.0616	0.0606	0.2683	0	1741	1504.07	8.401	0
646.918	651.514	10.6764	35.4556	39.4754	0.0493	0.0606	0.2805	0	1742	1504.06	8.401	0
646.564	651.158	10.6778	35.457	39.4781	0.0616	0.0482	0.2683	0	1743	1504.07	8.401	0
646.034	650.623	10.6864	35.4575	39.4866	0.0616	0.0482	0.2744	0	1744	1504.09	8.401	0
645.326	649.909	10.7058	35.4585	39.5059	0.0616	0.0564	0.2805	0	1745	1504.15	8.401	0
644.578	649.155	10.709	35.4592	39.5094	0.0738	0.0688	0.2805	0	1746	1504.15	8.401	0
643.946	648.517	10.7199	35.4604	39.5208	0.0493	0.0564	0.2683	0	1747	1504.18	8.401	0
643.443	648.009	10.7243	35.4609	39.5253	0.0493	0.0482	0.2744	0	1748	1504.18	8.401	0
643.014	647.577	10.7219	35.4605	39.5224	0.0738	0.0564	0.2805	0	1749	1504.17	8.401	0
642.681	647.241	10.7179	35.4605	39.5184	0.0616	0.0564	0.2866	0	1750	1504.15	8.401	0
642.417	646.974	10.7078	35.4595	39.5075	0.0493	0.0564	0.2866	0	1751	1504.11	8.401	0
642.118	646.673	10.7072	35.4593	39.5066	0.0493	0.0564	0.2805	0	1752	1504.1	8.401	0
641.662	646.213	10.7203	35.4614	39.5212	0.0493	0.0564	0.2805	0	1753	1504.14	8.401	0
641.071	645.617	10.7401	35.4627	39.5413	0.0616	0.0564	0.2744	0	1754	1504.2	8.401	0
640.438	644.979	10.7453	35.4634	39.5466	0.0493	0.0564	0.2744	0	1755	1504.21	8.4	0
639.853	644.389	10.7494	35.4638	39.5508	0.0493	0.0564	0.2805	0	1756	1504.22	8.4	0
639.35	643.881	10.7506	35.4632	39.5511	0.0493	0.0563	0.2927	0	1757	1504.21	8.4	0
638.874	643.401	10.751	35.4632	39.5513	0.0493	0.0563	0.2866	0	1758	1504.21	8.4	0
638.364	642.887	10.7516	35.4633	39.5517	0.0616	0.0563	0.2805	0	1759	1504.2	8.4	0
637.793	642.311	10.7552	35.4633	39.5549	0.0371	0.0563	0.2805	0	1760	1504.2	8.4	0
637.175	641.687	10.759	35.4636	39.5586	0.0493	0.0563	0.2805	0	1761	1504.21	8.4	0
636.549	641.056	10.7643	35.4641	39.564	0.0616	0.0563	0.2805	0	1762	1504.22	8.4	0
636.026	640.528	10.7645	35.4626	39.5624	0.0371	0.0563	0.2744	0	1763	1504.21	8.4	0
635.652	640.151	10.7571	35.4583	39.5508	0.0371	0.0563	0.2805	0	1764	1504.17	8.4	0
635.346	639.843	10.756	35.4584	39.5497	0.0493	0.044	0.2744	0	1765	1504.16	8.4	0
635.074	639.568	10.7569	35.4578	39.5499	0.0371	0.0563	0.2683	0	1766	1504.16	8.4	0
634.762	639.253	10.7562	35.459	39.5502	0.0371	0.0645	0.2805	0	1767	1504.15	8.4	0
634.34	638.828	10.7554	35.4604	39.5507	0.0493	0.0563	0.2866	0	1768	1504.14	8.4	0
633.762	638.245	10.7672	35.4585	39.5599	0.0371	0.0563	0.2805	0	1769	1504.17	8.4	0
633.089	637.566	10.774	35.4587	39.5663	0.0249	0.0563	0.2805	0	1770	1504.19	8.4	0
632.348	636.819	10.7771	35.4585	39.5687	0.0493	0.0563	0.2866	0	1771	1504.19	8.4	0
631.634	636.098	10.7869	35.4599	39.5793	0.0493	0.0563	0.2805	0	1772	1504.21	8.4	0
631.001	635.46	10.7914	35.4606	39.5842	0.0371	0.0563	0.2683	0	1773	1504.22	8.4	0
630.505	634.96	10.7937	35.4612	39.5867	0.0493	0.0562	0.2744	0	1774	1504.22	8.4	0
630.145	634.596	10.7958	35.4622	39.5896	0.0493	0.0562	0.2683	0	1775	1504.22	8.4	0
629.866	634.315	10.8018	35.4623	39.5953	0.0493	0.0562	0.2744	0	1776	1504.24	8.4	0
629.574	634.021	10.7968	35.4629	39.5909	0.0616	0.0562	0.2744	0	1777	1504.22	8.4	0
629.132	633.575	10.7887	35.4619	39.5819	0.0371	0.0563	0.2805	0	1778	1504.18	8.4	0
628.52	632.957	10.8201	35.4646	39.6146	0.0371	0.0562	0.2744	0	1779	1504.28	8.4	0
627.846	632.278	10.8327	35.4656	39.6275	0.0493	0.0562	0.2866	0	1780	1504.32	8.4	0
627.255	631.682	10.8369	35.4663	39.632	0.0493	0.044	0.2805	0	1781	1504.32	8.4	0
626.799	631.222	10.8441	35.4673	39.6396	0.0371	0.044	0.2866	0	1782	1504.34	8.4	0
626.412	630.832	10.8509	35.4678	39.6466	0.0371	0.0521	0.2927	0	1783	1504.36	8.4	0
625.956	630.372	10.8478	35.4675	39.6431	0.0249	0.0521	0.2866	0	1784	1504.34	8.4	0
625.44	629.851	10.846	35.468	39.6416	0.0493	0.0521	0.2805	0	1785	1504.33	8.4	0
624.889	629.296	10.8613	35.4685	39.6567	0.0616	0.052	0.2866	0	1786	1504.37	8.4	0
624.359	628.761	10.8615	35.4686	39.6567	0.0493	0.052	0.2805	0	1787	1504.37	8.4	0
623.856	628.253	10.8617	35.4686	39.6567	0.0371	0.052	0.2744	0	1788	1504.36	8.4	0
623.353	627.746	10.8609	35.468	39.6551	0.0493	0.052	0.2744	0	1789	1504.35	8.4	0
622.843	627.232	10.8604	35.468	39.6543	0.0371	0.052	0.2805	0	1790	1504.34	8.4	0
622.333	626.717	10.858	35.4664	39.6503	0.0371	0.052	0.2805	0	1791	1504.32	8.4	0
621.823	626.203	10.855	35.4654	39.6461	0.0493	0.052	0.2805	0	1792	1504.3	8.4	0
621.319	625.695	10.8574	35.4659	39.6486	0.0493	0.052	0.2683	0	1793	1504.3	8.4	0
620.844	625.216	10.8626	35.4662	39.6538	0.0616	0.052	0.2805	0	1794	1504.31	8.4	0
620.368	624.736	10.864	35.4666	39.6553	0.0493	0.052	0.2805	0	1795	1504.31	8.4	0
619.878	624.242	10.8667	35.4671	39.6582	0.0493	0.052	0.2866	0	1796	1504.31	8.4	0
619.403	623.762	10.8745	35.4679	39.6663	0.0493	0.052	0.2805	0	1797	1504.33	8.4	0
618.961	623.317	10.8807	35.4688	39.673	0.0493	0.052	0.2744	0	1798	1504.35	8.4	0
618.499	622.851	10.8895	35.4696	39.6821	0.0249	0.052	0.2744	0	1799	1504.37	8.4	0
617.968	622.316	10.8955	35.4702	39.6882	0.0493	0.052	0.2744	0	1800	1504.38	8.4	0
617.384	621.726	10.9074	35.4717	39.701	0.0616	0.052	0.2805	0	1801	1504.42	8.4	0
616.799	621.137	10.9145	35.4725	39.7083	0.0493	0.0519	0.2866	0	1802	1504.43	8.4	0
616.303	620.637	10.9213	35.4733	39.7154	0.0371	0.0519	0.2805	0	1803	1504.45	8.4	0
615.875	620.205	10.9275	35.4741	39.722	0.0371	0.0519	0.2805	0	1804	1504.47	8.4	0
615.434	619.759	10.9322	35.4738	39.7261	0.0616	0.0519	0.2805	0	1805	1504.48	8.4	0
614.958	619.28	10.9217	35.4744	39.7164	0.0493	0.0519	0.2744	0	1806	1504.43	8.4	0
614.441	618.759	10.9474	35.4756	39.742	0.0493	0.0519	0.2805	0	1807	1504.52	8.399	0
613.884	618.197	10.9495	35.4755	39.7438	0.0493	0.0519	0.2805	0	1808	1504.51	8.399	0
613.313	617.621	10.9481	35.4747	39.7413	0.0371	0.0519	0.2805	0	1809	1504.5	8.399	0
612.756	617.059	10.9465	35.4744	39.7393	0.0738	0.0519	0.2805	0	1810	1504.48	8.399	0
612.26	616.559	10.947	35.4744	39.7395	0.0371	0.0519	0.2805	0	1811	1504.48	8.399	0
611.879	616.175	10.9467	35.4746	39.7393	0.0738	0.0519	0.2866	0	1812	1504.47	8.399	0
611.547	615.839	10.9464	35.4747	39.739	0.0616	0.0519	0.2866	0	1813	1504.46	8.395	0
611.132	615.422	10.9484	35.4748	39.7408	0.0371	0.0519	0.2805	0	1814	1504.46	8.399	0
610.609	614.894	10.9457	35.4749	39.7381	0.0493	0.0519	0.2805	0	1815	1504.45	8.399	0
610.011	614.291	10.9549	35.4752	39.747	0.0493	0.0519	0.2805	0	1816	1504.47	8.399	0
609.386	613.66	10.9613	35.4757	39.7534	0.0493	0.0519	0.2866	0	1817	1504.48	8.399	0
608.774	613.043	10.9655	35.4759	39.7574	0.0371	0.0518	0.2866	0	1818	1504.49	8.399	0
608.21	612.474	10.968	35.476	39.7596	0.0493	0.0518	0.2866	0	1819	1504.49	8.399	0
607.734	611.995	10.9693	35.4764	39.7611	0.0493	0.0518	0.2927	0	1820	1504.48	8.399	0
607.347	611.604	10.9715	35.4771	39.7636	0.0493	0.0518	0.2866	0	1821	1504.49	8.399	0
607.001	611.255	10.9764	35.4774	39.7685	0.0616	0.0518	0.2744	0	1822	1504.5	8.399	0
606.661	610.912	10.9608	35.4768	39.7528	0.0493	0.0518	0.2866	0	1823	1504.44	8.399	0
606.22	610.467	10.979	35.4784	39.7717	0.0493	0.0518	0.2866	0	1824	1504.5	8.399	0
605.628	609.871	10.9935	35.4795	39.7865	0.0616	0.0518	0.2744	0	1825	1504.54	8.399	0
604.921	609.158	11.0003	35.4798	39.7931	0.0738	0.0518	0.2805	0	1826	1504.55	8.399	0
604.269	608.5	11.0005	35.4799	39.7931	0.0493	0.0518	0.2805	0	1827	1504.54	8.399	0
603.725	607.951	10.996	35.4782	39.7868	0.0616	0.0398	0.2866	0	1828	1504.51	8.399	0
603.27	607.492	10.9839	35.4735	39.7703	0.0493	0.0518	0.2805	0	1829	1504.46	8.399	0
602.835	607.054	10.9829	35.4736	39.7692	0.0493	0.0477	0.2805	0	1830	1504.45	8.399	0
602.441	606.656	10.9822	35.4749	39.7696	0.0493	0.0518	0.2866	0	1831	1504.44	8.399	0
602.081	606.293	10.9799	35.4736	39.766	0.0371	0.0598	0.2805	0	1832	1504.42	8.399	0
601.673	605.882	10.9804	35.4719	39.7646	0.0371	0.0518	0.2805	0	1833	1504.42	8.399	0
601.17	605.375	10.9906	35.4723	39.7746	0.0371	0.0518	0.2805	0	1834	1504.45	8.399	0
600.566	604.765	11.009	35.4746	39.7944	0.0493	0.0518	0.2866	0	1835	1504.5	8.399	0
599.92	604.114	11.0296	35.477	39.8164	0.0493	0.0517	0.2866	0	1836	1504.57	8.399	0
599.342	603.532	11.0305	35.4774	39.8174	0.0493	0.0517	0.2744	0	1837	1504.56	8.399	0
598.839	603.024	11.0297	35.4775	39.8165	0.0616	0.0517	0.2683	0	1838	1504.55	8.399	0
598.378	602.559	11.0299	35.4775	39.8165	0.0493	0.0517	0.2805	0	1839	1504.55	8.399	0
597.882	602.058	11.0249	35.4775	39.8114	0.0493	0.0517	0.2927	0	1840	1504.52	8.399	0
597.399	601.572	11.0347	35.4784	39.8215	0.0493	0.0517	0.2805	0	1841	1504.55	8.399	0
596.985	601.154	11.0431	35.4789	39.83	0.0493	0.0517	0.2744	0	1842	1504.57	8.394	0
596.604	600.77	11.0445	35.4794	39.8317	0.0493	0.0517	0.2805	0	1843	1504.57	8.399	0
596.183	600.346	11.0532	35.4801	39.8407	0.0616	0.0517	0.2866	0	1844	1504.59	8.399	0
595.667	599.825	11.0618	35.4821	39.8508	0.0493	0.0517	0.2744	0	1845	1504.62	8.399	0
595.069	599.222	11.0977	35.4864	39.8895	0.0371	0.0516	0.2744	0	1846	1504.74	8.399	0
594.423	598.571	11.1228	35.4899	39.9169	0.0493	0.0397	0.2866	0	1847	1504.82	8.399	0
593.838	597.981	11.1352	35.4926	39.9313	0.0616	0.0397	0.2805	0	1848	1504.86	8.399	0
593.356	597.494	11.1465	35.4946	39.9441	0.0738	0.0475	0.2866	0	1849	1504.9	8.399	0
592.955	597.09	11.1517	35.496	39.9503	0.0738	0.0475	0.2866	0	1850	1504.91	8.398	0
592.513	596.645	11.135	35.4922	39.9301	0.0493	0.0475	0.2805	0	1851	1504.84	8.399	0
592.003	596.131	11.1247	35.4931	39.9209	0.0493	0.0475	0.2866	0	1852	1504.79	8.399	0
591.494	595.617	11.1753	35.4989	39.9754	0.0493	0.0475	0.2927	0	1853	1504.97	8.398	0
591.039	595.158	11.1875	35.501	39.9891	0.0493	0.0475	0.2927	0	1854	1505.01	8.398	0
590.624	594.74	11.1923	35.5015	39.994	0.0616	0.0475	0.2927	0	1855	1505.02	8.398	0
590.183	594.295	11.1919	35.5016	39.9935	0.0616	0.0475	0.2744	0	1856	1505.01	8.398	0
589.667	593.774	11.1907	35.5019	39.9925	0.0493	0.0475	0.2744	0	1857	1505	8.398	0
589.096	593.199	11.201	35.5025	40.0028	0.0616	0.0474	0.2744	0	1858	1505.03	8.398	0
588.525	592.623	11.2	35.5024	40.0015	0.0616	0.0474	0.2744	0	1859	1505.01	8.398	0
587.961	592.055	11.2009	35.5028	40.0026	0.0616	0.0474	0.2744	0	1860	1505.01	8.398	0
587.398	591.486	11.2004	35.5026	40.0015	0.0616	0.0474	0.2744	0	1861	1505	8.398	0
586.834	590.917	11.2	35.5022	40.0005	0.0493	0.0474	0.2866	0	1862	1504.99	8.398	0
586.31	590.39	11.1944	35.4985	39.9911	0.0493	0.0474	0.2805	0	1863	1504.95	8.398	0
585.855	589.931	11.1929	35.4978	39.9888	0.0738	0.0474	0.2866	0	1864	1504.94	8.398	0
585.434	589.506	11.1927	35.4979	39.9885	0.0371	0.0474	0.2866	0	1865	1504.93	8.398	0
584.979	589.047	11.1914	35.4982	39.9874	0.0371	0.0474	0.2866	0	1866	1504.92	8.398	0
584.49	588.554	11.1902	35.4986	39.9864	0.0493	0.0474	0.2866	0	1867	1504.91	8.398	0
584.001	588.061	11.1982	35.4988	39.9941	0.0493	0.0474	0.2805	0	1868	1504.93	8.398	0
583.539	587.595	11.2026	35.4993	39.9986	0.0616	0.0474	0.2866	0	1869	1504.94	8.398	0
583.124	587.177	11.2032	35.4994	39.9992	0.0493	0.0474	0.2866	0	1870	1504.93	8.398	0
582.71	586.76	11.2032	35.4995	39.9991	0.0493	0.0474	0.2866	0	1871	1504.92	8.398	0
582.214	586.26	11.2042	35.4999	40.0002	0.0371	0.0356	0.2866	0	1872	1504.92	8.398	0
581.583	585.622	11.2109	35.5009	40.0075	0.0371	0.0356	0.2805	0	1873	1504.94	8.398	0
580.93	584.965	11.2317	35.5047	40.0312	0.0493	0.0433	0.2866	0	1874	1505	8.398	0
580.38	584.41	11.2607	35.5072	40.0615	0.0371	0.0433	0.2927	0	1875	1505.1	8.398	0
579.918	583.944	11.259	35.5076	40.06	0.0249	0.0433	0.2744	0	1876	1505.09	8.398	0
579.47	583.492	11.2572	35.5073	40.0578	0.0249	0.0433	0.2805	0	1877	1505.07	8.398	0
579.002	583.02	11.2418	35.5054	40.0408	0.0493	0.0433	0.2805	0	1878	1505.01	8.398	0
578.54	582.554	11.2503	35.5077	40.0511	0.0371	0.0433	0.2744	0	1879	1505.03	8.398	0
578.085	582.096	11.2627	35.5086	40.0638	0.0616	0.0433	0.2988	0	1880	1505.07	8.398	0
577.616	581.623	11.2634	35.5087	40.0643	0.0493	0.0433	0.2805	0	1881	1505.06	8.398	0
577.114	581.116	11.2638	35.5089	40.0647	0.0493	0.0433	0.2805	0	1882	1505.06	8.398	0
576.591	580.589	11.2649	35.5092	40.0658	0.0493	0.0433	0.2866	0	1883	1505.05	8.398	0
576.075	580.069	11.2662	35.5095	40.0672	0.0493	0.0433	0.2866	0	1884	1505.05	8.398	0
575.593	579.582	11.2688	35.5101	40.07	0.0493	0.0433	0.2805	0	1885	1505.05	8.398	0
575.185	579.172	11.2735	35.5113	40.0757	0.0493	0.0433	0.2805	0	1886	1505.06	8.398	0
574.798	578.782	11.2759	35.5117	40.0782	0.0493	0.0433	0.2744	0	1887	1505.07	8.398	0
574.35	578.33	11.2911	35.5147	40.0957	0.0493	0.0433	0.2805	0	1888	1505.12	8.398	0
573.793	577.768	11.3097	35.5185	40.1174	0.0371	0.0432	0.2866	0	1889	1505.18	8.398	0
573.182	577.152	11.3516	35.524	40.1632	0.0493	0.0432	0.2866	0	1890	1505.32	8.397	0
572.618	576.583	11.3659	35.5256	40.1785	0.0493	0.0432	0.2805	0	1891	1505.36	8.397	0
572.089	576.049	11.3681	35.5256	40.1804	0.0493	0.0315	0.2805	0	1892	1505.36	8.397	0
571.566	575.522	11.3672	35.5248	40.1785	0.0371	0.0315	0.2866	0	1893	1505.35	8.397	0
570.982	574.933	11.3632	35.5256	40.1751	0.0371	0.0392	0.2866	0	1894	1505.33	8.397	0
570.438	574.385	11.3747	35.5261	40.1865	0.0493	0.0392	0.2866	0	1895	1505.36	8.397	0
569.983	573.926	11.3761	35.5264	40.188	0.0738	0.0392	0.2805	0	1896	1505.36	8.397	0
569.651	573.591	11.3753	35.5265	40.1871	0.0493	0.0392	0.2805	0	1897	1505.35	8.397	0
569.345	573.283	11.3723	35.5264	40.1841	0.0371	0.0392	0.2805	0	1898	1505.33	8.397	0
568.985	572.92	11.3636	35.5247	40.1737	0.0493	0.0392	0.2805	0	1899	1505.29	8.397	0
568.558	572.489	11.3481	35.5236	40.1574	0.0493	0.0392	0.2805	0	1900	1505.23	8.398	0
568.075	572.003	11.3774	35.5286	40.1906	0.0127	0.0391	0.2805	0	1901	1505.33	8.397	0
567.525	571.448	11.3982	35.5296	40.2116	0.0371	0.0391	0.2744	0	1902	1505.4	8.397	0
566.887	570.804	11.4072	35.5313	40.2217	0.0616	0.0391	0.2805	0	1903	1505.42	8.397	0
566.201	570.113	11.4213	35.5336	40.2375	0.0616	0.0391	0.2805	0	1904	1505.46	8.397	0
565.556	569.462	11.4314	35.5347	40.248	0.0493	0.0275	0.2744	0	1905	1505.49	8.397	0
564.978	568.88	11.4339	35.535	40.2506	0.0371	0.0275	0.2744	0	1906	1505.49	8.397	0
564.455	568.353	11.432	35.5352	40.2486	0.0371	0.0351	0.2805	0	1907	1505.47	8.397	0
564.014	567.908	11.4321	35.5349	40.2482	0.0493	0.0351	0.2866	0	1908	1505.46	8.397	0
563.627	567.518	11.4211	35.5347	40.2373	0.0371	0.0351	0.2805	0	1909	1505.42	8.397	0
563.281	567.169	11.4167	35.5339	40.2319	0.0371	0.0351	0.2805	0	1910	1505.4	8.397	0
562.948	566.833	11.4077	35.5322	40.2213	0.0493	0.0351	0.2866	0	1911	1505.36	8.397	0
562.63	566.512	11.4033	35.5325	40.2173	0.0371	0.0351	0.2866	0	1912	1505.34	8.397	0
562.222	566.101	11.4357	35.5374	40.2535	0.0493	0.0351	0.2927	0	1913	1505.45	8.397	0
561.672	565.546	11.4661	35.5396	40.2849	0.0249	0.035	0.2683	0	1914	1505.55	8.397	0
560.966	564.834	11.4846	35.5399	40.3028	0.0371	0.035	0.2866	0	1915	1505.6	8.397	0
560.212	564.074	11.4841	35.5397	40.3018	0.0493	0.035	0.2805	0	1916	1505.59	8.397	0
559.573	563.43	11.4834	35.5396	40.3008	0.0371	0.0235	0.2744	0	1917	1505.58	8.397	0
559.044	562.896	11.4815	35.5395	40.2985	0.0371	0.0235	0.2683	0	1918	1505.56	8.397	0
558.568	562.417	11.4743	35.5386	40.2904	0.0371	0.031	0.2744	0	1919	1505.53	8.397	0
558.148	561.993	11.4687	35.5385	40.2847	0.0493	0.031	0.2805	0	1920	1505.5	8.397	0
557.754	561.596	11.4671	35.5368	40.2812	0.0371	0.031	0.2866	0	1921	1505.48	8.397	0
557.38	561.219	11.4667	35.5342	40.2781	0.0371	0.0426	0.2866	0	1922	1505.47	8.397	0
556.98	560.816	11.4629	35.5339	40.274	0.0493	0.031	0.2805	0	1923	1505.45	8.397	0
556.518	560.35	11.4624	35.53	40.2693	0.0493	0.0235	0.2744	0	1924	1505.44	8.397	0
556.016	559.844	11.464	35.5277	40.2683	0.0493	0.031	0.2744	0	1925	1505.43	8.397	0
555.494	559.317	11.4657	35.5271	40.2691	0.0493	0.031	0.2744	0	1926	1505.43	8.397	0
554.93	558.749	11.4662	35.5269	40.2691	0.0493	0.031	0.2866	0	1927	1505.42	8.397	0
554.319	558.133	11.4749	35.528	40.2784	0.0616	0.0426	0.2744	0	1928	1505.44	8.397	0
553.688	557.496	11.4886	35.5291	40.2925	0.0249	0.0426	0.2805	0	1929	1505.48	8.397	0
553.111	556.914	11.4916	35.5296	40.2957	0.0738	0.0235	0.2805	0	1930	1505.48	8.397	0
552.663	556.463	11.4922	35.5301	40.2966	0.0493	0.035	0.2805	0	1931	1505.48	8.397	0
552.31	556.107	11.4931	35.5306	40.2979	0.0493	0.0426	0.2805	0	1932	1505.48	8.397	0
551.916	555.71	11.4921	35.5303	40.2964	0.0493	0.035	0.2744	0	1933	1505.47	8.397	0
551.414	555.203	11.4783	35.5301	40.2826	0.0371	0.035	0.2744	0	1934	1505.41	8.397	0
550.891	554.676	11.4962	35.5301	40.2997	0.0371	0.035	0.2805	0	1935	1505.46	8.397	0
550.409	554.19	11.4994	35.5285	40.3009	0.0493	0.035	0.2805	0	1936	1505.47	8.397	0
549.954	553.732	11.4976	35.5277	40.2981	0.0493	0.035	0.2866	0	1937	1505.45	8.397	0
549.459	553.232	11.4978	35.5278	40.2982	0.0371	0.035	0.2805	0	1938	1505.44	8.397	0
548.902	552.671	11.4987	35.5275	40.2986	0.0371	0.035	0.2805	0	1939	1505.44	8.397	0
548.352	552.117	11.5017	35.5276	40.3014	0.0493	0.035	0.2805	0	1940	1505.44	8.397	0
547.816	551.576	11.507	35.5283	40.3069	0.0493	0.035	0.2866	0	1941	1505.45	8.397	0
547.314	551.07	11.5097	35.5286	40.3097	0.0493	0.035	0.2805	0	1942	1505.45	8.397	0
546.805	550.556	11.5069	35.5289	40.307	0.0493	0.035	0.2927	0	1943	1505.43	8.397	0
546.289	550.036	11.511	35.529	40.3109	0.0738	0.035	0.2988	0	1944	1505.44	8.397	0
545.786	549.53	11.5142	35.5287	40.3135	0.0616	0.035	0.2805	0	1945	1505.44	8.397	0
545.311	549.051	11.5129	35.5285	40.3118	0.0493	0.035	0.2805	0	1946	1505.43	8.397	0
544.877	548.613	11.5139	35.5281	40.3122	0.0493	0.035	0.2744	0	1947	1505.42	8.397	0
544.442	548.175	11.5116	35.5272	40.3089	0.0493	0.035	0.2744	0	1948	1505.41	8.397	0
543.967	547.696	11.5095	35.5256	40.3049	0.0371	0.0235	0.2805	0	1949	1505.39	8.397	0
543.424	547.148	11.5095	35.5247	40.3038	0.0371	0.0235	0.2805	0	1950	1505.38	8.397	0
542.895	546.615	11.5067	35.5201	40.2962	0.0127	0.031	0.2866	0	1951	1505.36	8.397	0
542.433	546.149	11.5058	35.5178	40.2927	0.0493	0.031	0.2866	0	1952	1505.34	8.397	0
541.985	545.698	11.5061	35.5168	40.2918	0.0493	0.0425	0.2744	0	1953	1505.34	8.397	0
541.503	545.212	11.5079	35.5184	40.295	0.0371	0.0425	0.2744	0	1954	1505.34	8.397	0
540.987	544.692	11.5084	35.5186	40.2954	0.0493	0.035	0.2805	0	1955	1505.33	8.397	0
540.424	544.124	11.5115	35.5167	40.2963	0.0493	0.035	0.2805	0	1956	1505.33	8.397	0
539.82	543.515	11.5183	35.5178	40.3038	0.0493	0.035	0.2866	0	1957	1505.34	8.397	0
539.195	542.885	11.5293	35.5199	40.3163	0.0493	0.0349	0.2805	0	1958	1505.37	8.397	0
538.618	542.303	11.542	35.5221	40.3305	0.0493	0.0349	0.2805	0	1959	1505.41	8.397	0
538.17	541.852	11.5446	35.5228	40.3336	0.0493	0.0349	0.2805	0	1960	1505.41	8.397	0
537.851	541.53	11.5425	35.5223	40.3309	0.0493	0.0349	0.2744	0	1961	1505.4	8.397	0
537.56	541.236	11.5395	35.5222	40.3278	0.0493	0.0349	0.2744	0	1962	1505.39	8.397	0
537.193	540.867	11.5281	35.5225	40.3169	0.0493	0.0349	0.2744	0	1963	1505.34	8.397	0
536.705	540.374	11.5269	35.5221	40.315	0.0371	0.0349	0.2866	0	1964	1505.33	8.397	0
536.128	539.792	11.5073	35.5112	40.2848	0.0249	0.035	0.2744	0	1965	1505.24	8.397	0
535.524	539.183	11.5089	35.5103	40.2851	0.0371	0.035	0.2744	0	1966	1505.23	8.397	0
534.913	538.568	11.5235	35.5113	40.3	0.0493	0.0349	0.2866	0	1967	1505.27	8.397	0
534.316	537.966	11.5286	35.5119	40.3053	0.0616	0.0349	0.2805	0	1968	1505.28	8.397	0
533.732	537.377	11.5311	35.5126	40.3081	0.0371	0.0349	0.2805	0	1969	1505.28	8.397	0
533.196	536.837	11.5373	35.5133	40.3147	0.0371	0.0464	0.2805	0	1970	1505.29	8.397	0
532.714	536.351	11.5398	35.5142	40.3177	0.0371	0.0349	0.2805	0	1971	1505.3	8.397	0
532.286	535.92	11.54	35.5145	40.3181	0.0371	0.0389	0.2805	0	1972	1505.29	8.397	0
531.886	535.516	11.5442	35.5154	40.3229	0.0493	0.0464	0.2805	0	1973	1505.3	8.397	0
531.493	535.12	11.5425	35.515	40.3207	0.0616	0.0389	0.2805	0	1974	1505.29	8.397	0
531.106	534.73	11.5293	35.5146	40.3073	0.0616	0.0389	0.2805	0	1975	1505.23	8.397	0
530.726	534.347	11.5412	35.5166	40.3206	0.0616	0.0274	0.2805	0	1976	1505.27	8.397	0
530.244	533.861	11.5636	35.5167	40.3423	0.0493	0.0389	0.2744	0	1977	1505.34	8.396	0
529.654	533.266	11.571	35.5171	40.3497	0.0249	0.0463	0.2744	0	1978	1505.36	8.396	0
528.989	532.595	11.5653	35.5131	40.3397	0.0738	0.0274	0.2866	0	1979	1505.32	8.396	0
528.337	531.939	11.564	35.513	40.338	0.0493	0.0389	0.2866	0	1980	1505.31	8.396	0
527.753	531.35	11.5632	35.5127	40.3367	0.0493	0.0463	0.2805	0	1981	1505.29	8.396	0
527.217	530.81	11.567	35.5136	40.341	0.0493	0.0274	0.2744	0	1982	1505.3	8.396	0
526.722	530.31	11.5713	35.5145	40.346	0.0493	0.0389	0.2805	0	1983	1505.31	8.396	0
526.288	529.873	11.5707	35.5147	40.3454	0.0493	0.0463	0.2805	0	1984	1505.3	8.396	0
525.915	529.497	11.5627	35.5152	40.338	0.0493	0.0389	0.2866	0	1985	1505.27	8.396	0
525.555	529.134	11.5618	35.5149	40.3366	0.0493	0.0389	0.2927	0	1986	1505.26	8.396	0
525.135	528.71	11.5611	35.5151	40.336	0.0371	0.0389	0.2866	0	1987	1505.25	8.396	0
524.66	528.231	11.5882	35.5193	40.3664	0.0249	0.0388	0.2805	0	1988	1505.34	8.396	0
524.131	527.698	11.6482	35.5229	40.4281	0.0493	0.0388	0.2866	0	1989	1505.54	8.396	0
523.574	527.137	11.6528	35.5239	40.4332	0.0493	0.0274	0.2744	0	1990	1505.55	8.396	0
523.017	526.576	11.6566	35.5242	40.4369	0.0616	0.0274	0.2683	0	1991	1505.56	8.396	0
522.502	526.056	11.6702	35.5252	40.4509	0.0616	0.0348	0.2744	0	1992	1505.6	8.396	0
522.013	525.563	11.6832	35.5265	40.4646	0.0493	0.0348	0.2805	0	1993	1505.63	8.396	0
521.47	525.016	11.681	35.5267	40.4626	0.0371	0.0348	0.2805	0	1994	1505.62	8.396	0
520.846	524.387	11.6985	35.5277	40.4803	0.0371	0.0348	0.2805	0	1995	1505.67	8.396	0
520.201	523.736	11.7064	35.5275	40.4874	0.0493	0.0348	0.2866	0	1996	1505.69	8.396	0
519.631	523.162	11.7059	35.5268	40.486	0.0493	0.0348	0.2866	0	1997	1505.67	8.396	0
519.244	522.772	11.7052	35.5265	40.4849	0.0493	0.0348	0.2805	0	1998	1505.66	8.396	0
518.994	522.519	11.6998	35.5283	40.4813	0.0493	0.0348	0.2866	0	1999	1505.64	8.396	0
518.743	522.267	11.6827	35.5248	40.4609	0.0616	0.0348	0.2805	0	2000	1505.58	8.396	0
518.377	521.898	11.6732	35.5242	40.4511	0.0738	0.0348	0.2805	0	2001	1505.54	8.396	0
517.827	521.344	11.6836	35.5265	40.4632	0.0738	0.0348	0.2805	0	2002	1505.57	8.396	0
517.169	520.68	11.7154	35.5272	40.4945	0.0738	0.0347	0.2805	0	2003	1505.67	8.396	0
516.429	519.934	11.7243	35.5286	40.5043	0.0371	0.0347	0.2805	0	2004	1505.69	8.396	0
515.737	519.236	11.7381	35.53	40.5188	0.0493	0.0347	0.2805	0	2005	1505.73	8.396	0
515.207	518.703	11.7372	35.5297	40.5175	0.0371	0.0347	0.2866	0	2006	1505.71	8.396	0
514.868	518.361	11.731	35.5299	40.5115	0.0493	0.0347	0.2805	0	2007	1505.69	8.396	0
514.59	518.081	11.7334	35.5292	40.513	0.0493	0.0347	0.2805	0	2008	1505.69	8.396	0
514.21	517.698	11.7368	35.5297	40.5166	0.0371	0.0347	0.2866	0	2009	1505.7	8.396	0
513.647	517.13	11.7258	35.5303	40.5063	0.0371	0.0347	0.2805	0	2010	1505.65	8.396	0
512.989	516.466	11.7592	35.5323	40.5405	0.0371	0.0347	0.2805	0	2011	1505.76	8.395	0
512.324	515.796	11.7606	35.5319	40.5411	0.0371	0.0347	0.2866	0	2012	1505.75	8.395	0
511.767	515.235	11.7588	35.5316	40.5388	0.0371	0.0347	0.2927	0	2013	1505.73	8.395	0
511.36	514.825	11.7582	35.5315	40.5379	0.0371	0.0347	0.2866	0	2014	1505.72	8.395	0
511.082	514.545	11.7573	35.5313	40.5367	0.0371	0.0347	0.2866	0	2015	1505.72	8.396	0
510.811	514.271	11.7568	35.5319	40.5367	0.0616	0.0347	0.2805	0	2016	1505.71	8.396	0
510.398	513.854	11.7565	35.5317	40.5361	0.0616	0.0347	0.2805	0	2017	1505.7	8.396	0
509.787	513.239	11.7665	35.5347	40.5486	0.0616	0.0347	0.2805	0	2018	1505.73	8.395	0
509.061	512.507	11.7945	35.5372	40.578	0.0493	0.0347	0.2805	0	2019	1505.82	8.395	0
508.334	511.775	11.7946	35.5359	40.5765	0.0249	0.0347	0.2744	0	2020	1505.81	8.395	0
507.717	511.152	11.7937	35.5348	40.5741	0.0616	0.0347	0.2744	0	2021	1505.79	8.395	0
507.269	510.701	11.7925	35.535	40.5731	0.0493	0.0347	0.2866	0	2022	1505.78	8.395	0
507.026	510.455	11.7918	35.535	40.5722	0.0493	0.0347	0.2866	0	2023	1505.77	8.395	0
506.795	510.223	11.7915	35.5353	40.5721	0.0493	0.0347	0.2805	0	2024	1505.77	8.395	0
506.545	509.971	11.7919	35.5351	40.5722	0.0493	0.0347	0.2805	0	2025	1505.77	8.395	0
506.315	509.739	11.7912	35.5354	40.5717	0.0616	0.0347	0.2805	0	2026	1505.76	8.395	0
506.119	509.541	11.7895	35.5349	40.5696	0.0493	0.0347	0.2927	0	2027	1505.75	8.395	0
505.848	509.268	11.7826	35.5349	40.5627	0.0493	0.0347	0.2805	0	2028	1505.72	8.395	0
505.441	508.858	11.784	35.535	40.564	0.0371	0.0347	0.2866	0	2029	1505.72	8.395	0
504.973	508.386	11.7872	35.5312	40.5631	0.0371	0.0347	0.2988	0	2030	1505.72	8.395	0
504.525	507.935	11.7846	35.5275	40.5564	0.0493	0.0347	0.2805	0	2031	1505.7	8.395	0
504.104	507.511	11.7829	35.5259	40.553	0.0493	0.0347	0.2927	0	2032	1505.68	8.395	0
503.725	507.128	11.7819	35.5251	40.5511	0.0738	0.0347	0.2866	0	2033	1505.67	8.395	0
503.372	506.773	11.7821	35.5264	40.5524	0.0616	0.0347	0.2744	0	2034	1505.67	8.395	0
503.094	506.493	11.7809	35.5254	40.5501	0.0738	0.0347	0.2805	0	2035	1505.66	8.395	0
502.905	506.302	11.779	35.5259	40.5486	0.0371	0.0347	0.2805	0	2036	1505.65	8.395	0
502.736	506.131	11.7813	35.5279	40.5528	0.0371	0.0347	0.2805	0	2037	1505.66	8.395	0
502.479	505.872	11.7816	35.5282	40.5533	0.0371	0.0459	0.2805	0	2038	1505.65	8.395	0
502.106	505.496	11.7808	35.5281	40.5523	0.0493	0.0347	0.2866	0	2039	1505.65	8.395	0
501.726	505.114	11.7732	35.521	40.5376	0.0493	0.0386	0.2805	0	2040	1505.6	8.395	0
501.408	504.793	11.769	35.5155	40.5277	0.0493	0.0459	0.2805	0	2041	1505.58	8.395	0
501.089	504.471	11.7717	35.5157	40.5304	0.0616	0.0386	0.2805	0	2042	1505.58	8.395	0
500.73	504.109	11.776	35.5158	40.5345	0.0493	0.0386	0.2744	0	2043	1505.59	8.395	0
500.343	503.72	11.7764	35.516	40.5349	0.0371	0.0386	0.2805	0	2044	1505.59	8.395	0
499.97	503.344	11.7808	35.5154	40.5383	0.0371	0.0386	0.2805	0	2045	1505.59	8.395	0
499.638	503.009	11.7817	35.5147	40.5384	0.0616	0.0386	0.2866	0	2046	1505.59	8.395	0
499.319	502.688	11.7821	35.5145	40.5385	0.0616	0.0386	0.2866	0	2047	1505.59	8.395	0
498.987	502.353	11.7804	35.5128	40.5349	0.0493	0.0498	0.2805	0	2048	1505.57	8.395	0
498.648	502.011	11.7795	35.5128	40.5339	0.0493	0.0386	0.2805	0	2049	1505.56	8.395	0
498.269	501.629	11.7782	35.5116	40.5313	0.0249	0.0313	0.2866	0	2050	1505.55	8.395	0
497.875	501.232	11.7765	35.5099	40.5278	0.0249	0.0498	0.2866	0	2051	1505.54	8.395	0
497.557	500.911	11.7751	35.5078	40.524	0.0249	0.0498	0.2866	0	2052	1505.53	8.395	0
497.32	500.672	11.7749	35.5076	40.5236	0.0493	0.0425	0.2866	0	2053	1505.52	8.395	0
497.151	500.502	11.7747	35.5074	40.5231	0.0371	0.0425	0.2866	0	2054	1505.52	8.395	0
496.961	500.311	11.7746	35.5073	40.5228	0.0371	0.0425	0.2805	0	2055	1505.51	8.395	0
496.67	500.017	11.7749	35.5091	40.5248	0.0616	0.0425	0.2866	0	2056	1505.51	8.395	0
496.27	499.614	11.7753	35.5093	40.5252	0.0493	0.0425	0.2805	0	2057	1505.51	8.395	0
495.815	499.156	11.8104	35.5145	40.5644	0.0371	0.0425	0.2744	0	2058	1505.63	8.395	0
495.341	498.677	11.8352	35.5165	40.5904	0.0371	0.0425	0.2805	0	2059	1505.71	8.395	0
494.9	498.233	11.8354	35.5165	40.5903	0.0493	0.0425	0.2866	0	2060	1505.7	8.395	0
494.493	497.823	11.8342	35.5166	40.5891	0.0616	0.0425	0.2866	0	2061	1505.69	8.395	0
494.147	497.474	11.8339	35.5167	40.5888	0.0616	0.0425	0.2805	0	2062	1505.68	8.395	0
493.896	497.221	11.8304	35.5162	40.5848	0.0493	0.0425	0.2805	0	2063	1505.67	8.395	0
493.687	497.01	11.827	35.5159	40.5811	0.0493	0.0425	0.2866	0	2064	1505.65	8.395	0
493.436	496.757	11.8205	35.5153	40.574	0.0493	0.0313	0.2744	0	2065	1505.62	8.395	0
493.104	496.423	11.8148	35.5147	40.5677	0.0249	0.0425	0.2805	0	2066	1505.6	8.395	0
492.752	496.068	11.8206	35.5142	40.5727	0.0249	0.0385	0.2866	0	2067	1505.61	8.395	0
492.474	495.788	11.8303	35.513	40.5808	0.0616	0.0313	0.2866	0	2068	1505.64	8.395	0
492.216	495.528	11.8345	35.5128	40.5845	0.0738	0.0385	0.2866	0	2069	1505.65	8.395	0
491.884	495.193	11.8392	35.5141	40.5903	0.0371	0.0385	0.2744	0	2070	1505.66	8.395	0
491.464	494.77	11.8438	35.5146	40.595	0.0371	0.0385	0.2744	0	2071	1505.67	8.395	0
491.037	494.339	11.8611	35.5166	40.6138	0.0493	0.0496	0.2866	0	2072	1505.73	8.395	0
490.664	493.963	11.8683	35.5178	40.6218	0.0493	0.0496	0.2866	0	2073	1505.75	8.395	0
490.345	493.642	11.8736	35.5184	40.6275	0.0371	0.0313	0.2866	0	2074	1505.76	8.395	0
490.006	493.3	11.8798	35.5199	40.6348	0.0371	0.0313	0.2866	0	2075	1505.78	8.395	0
489.66	492.952	11.8836	35.5202	40.6386	0.0371	0.0385	0.2866	0	2076	1505.79	8.395	0
489.342	492.631	11.8851	35.5209	40.6407	0.0371	0.0385	0.2805	0	2077	1505.79	8.395	0
489.03	492.317	11.8894	35.5215	40.6454	0.0493	0.0385	0.2866	0	2078	1505.8	8.395	0
488.712	491.996	11.9013	35.5239	40.6592	0.0371	0.0385	0.2805	0	2079	1505.84	8.395	0
488.372	491.654	11.9031	35.5241	40.661	0.0371	0.0385	0.2866	0	2080	1505.84	8.395	0
488.054	491.333	11.9036	35.5241	40.6614	0.0493	0.0385	0.2866	0	2081	1505.83	8.395	0
487.742	491.019	11.9011	35.5241	40.6588	0.0371	0.0274	0.2744	0	2082	1505.82	8.395	0
487.458	490.732	11.9013	35.5243	40.6591	0.0371	0.0274	0.2927	0	2083	1505.82	8.395	0
487.166	490.438	11.9007	35.5244	40.6585	0.0616	0.0345	0.2866	0	2084	1505.81	8.395	0
486.855	490.124	11.8985	35.5242	40.656	0.0738	0.0345	0.2805	0	2085	1505.8	8.395	0
486.495	489.762	11.9034	35.5247	40.6611	0.0371	0.0345	0.2866	0	2086	1505.81	8.395	0
486.109	489.372	11.9115	35.5257	40.6699	0.0493	0.0345	0.2866	0	2087	1505.83	8.395	0
485.75	489.01	11.9296	35.5273	40.6889	0.0371	0.0345	0.2805	0	2088	1505.89	8.395	0
485.465	488.724	11.9466	35.53	40.7082	0.0493	0.0345	0.2927	0	2089	1505.95	8.395	0
485.208	488.464	11.955	35.5314	40.7176	0.0616	0.0345	0.2866	0	2090	1505.97	8.395	0
484.903	488.157	11.9521	35.531	40.7144	0.0493	0.0345	0.2805	0	2091	1505.96	8.395	0
484.504	487.754	11.9471	35.5308	40.7091	0.0493	0.0345	0.2866	0	2092	1505.93	8.395	0
484.063	487.31	11.9723	35.5339	40.7366	0.0616	0.0345	0.2866	0	2093	1506.02	8.394	0
483.663	486.907	11.9772	35.5339	40.7411	0.0616	0.0345	0.2927	0	2094	1506.03	8.394	0
483.351	486.593	11.9821	35.535	40.7469	0.0493	0.0345	0.2927	0	2095	1506.04	8.394	0
483.08	486.32	11.9859	35.5357	40.7512	0.0371	0.0345	0.2866	0	2096	1506.05	8.394	0
482.836	486.074	11.9887	35.5362	40.7543	0.0493	0.0345	0.2866	0	2097	1506.06	8.394	0
482.592	485.828	11.9768	35.5349	40.7413	0.0493	0.0345	0.2805	0	2098	1506.01	8.394	0
482.355	485.589	11.9599	35.5336	40.7234	0.0616	0.0345	0.2927	0	2099	1505.95	8.395	0
482.091	485.323	11.9525	35.5344	40.7169	0.0616	0.0345	0.2988	0	2100	1505.92	8.395	0
481.759	484.988	11.9755	35.535	40.7398	0.0371	0.0345	0.2805	0	2101	1505.99	8.394	0
481.332	484.558	11.9984	35.5375	40.7644	0.0493	0.0345	0.2866	0	2102	1506.07	8.394	0
480.83	484.052	12.0035	35.5379	40.7696	0.0371	0.0345	0.2805	0	2103	1506.08	8.394	0
480.328	483.546	12.0073	35.5386	40.7738	0.0371	0.0234	0.2866	0	2104	1506.08	8.394	0
479.861	483.075	12.0081	35.538	40.7737	0.0371	0.0234	0.2805	0	2105	1506.08	8.394	0
479.474	482.685	11.9987	35.534	40.7604	0.0371	0.0305	0.2805	0	2106	1506.03	8.394	0
479.231	482.44	11.9951	35.5332	40.7558	0.0493	0.0305	0.2866	0	2107	1506.01	8.394	0
479.198	482.407	11.9941	35.5328	40.7545	0.0493	0.0306	0.2805	0	2108	1506.01	8.394	0
479.232	482.441	11.9908	35.5349	40.7535	0.0616	0.0306	0.2866	0	2109	1506	8.394	0
479.118	482.326	11.9772	35.5346	40.7398	0.0493	0.0306	0.2866	0	2110	1505.95	8.394	0
478.772	481.978	11.9905	35.5339	40.7519	0.0371	0.0306	0.2805	0	2111	1505.99	8.394	0
478.243	481.444	11.9876	35.5285	40.7432	0.0371	0.0306	0.2866	0	2112	1505.97	8.394	0
477.653	480.85	11.9836	35.5251	40.7357	0.0493	0.0306	0.2927	0	2113	1505.94	8.394	0
477.056	480.248	11.983	35.5231	40.7328	0.0371	0.0306	0.2927	0	2114	1505.92	8.394	0
476.547	479.736	11.9832	35.5232	40.7328	0.0371	0.0416	0.2805	0	2115	1505.92	8.394	0
476.188	479.373	11.9836	35.523	40.7328	0.0371	0.0416	0.2805	0	2116	1505.91	8.394	0
475.951	479.135	11.9839	35.5229	40.7329	0.0738	0.0234	0.2805	0	2117	1505.91	8.394	0
475.796	478.978	11.9837	35.5228	40.7326	0.0493	0.0234	0.2866	0	2118	1505.91	8.394	0
475.634	478.815	11.9838	35.5236	40.7334	0.0371	0.0416	0.2805	0	2119	1505.9	8.394	0
475.451	478.631	11.9837	35.5237	40.7333	0.0371	0.0306	0.2805	0	2120	1505.9	8.394	0
475.221	478.399	11.9837	35.5236	40.7332	0.0371	0.0234	0.2988	0	2121	1505.9	8.394	0
474.93	478.105	11.9838	35.5241	40.7337	0.0371	0.0306	0.2866	0	2122	1505.89	8.394	0
474.584	477.757	11.9835	35.5241	40.7332	0.0371	0.0306	0.2744	0	2123	1505.89	8.394	0
474.184	477.354	11.9811	35.5219	40.7284	0.0371	0.0416	0.2805	0	2124	1505.87	8.394	0
473.757	476.923	11.9803	35.521	40.7265	0.0493	0.0306	0.2744	0	2125	1505.86	8.394	0
473.343	476.506	11.9804	35.5207	40.7262	0.0493	0.0234	0.2805	0	2126	1505.85	8.394	0
472.943	476.103	11.9805	35.5207	40.726	0.0493	0.0306	0.2866	0	2127	1505.84	8.394	0
472.577	475.734	11.9807	35.5206	40.726	0.0493	0.0306	0.2805	0	2128	1505.84	8.394	0
472.212	475.366	11.9824	35.5211	40.7279	0.0493	0.0306	0.2866	0	2129	1505.84	8.394	0
471.853	475.004	11.9888	35.5219	40.7349	0.0371	0.0416	0.2866	0	2130	1505.86	8.394	0
471.534	474.683	12.0007	35.5229	40.7473	0.0493	0.0305	0.2805	0	2131	1505.89	8.394	0
471.264	474.41	12.0083	35.5233	40.7551	0.0493	0.0234	0.2805	0	2132	1505.92	8.394	0
471.04	474.185	12.0161	35.5238	40.7631	0.0493	0.0305	0.2744	0	2133	1505.94	8.394	0
470.858	474.002	12.018	35.524	40.765	0.0493	0.0305	0.2805	0	2134	1505.94	8.394	0
470.641	473.783	12.0181	35.5245	40.7656	0.0493	0.0305	0.2805	0	2135	1505.94	8.394	0
470.35	473.49	12.0244	35.5251	40.7721	0.0616	0.0305	0.2805	0	2136	1505.96	8.39	0
469.957	473.093	12.0247	35.5254	40.7727	0.0493	0.0305	0.2805	0	2137	1505.95	8.394	0
469.489	472.622	12.0344	35.5262	40.7827	0.0493	0.0305	0.2866	0	2138	1505.98	8.394	0
469.015	472.144	12.0403	35.5266	40.7887	0.0493	0.0305	0.2866	0	2139	1505.99	8.394	0
468.622	471.748	12.0429	35.5272	40.7916	0.0493	0.0305	0.2744	0	2140	1506	8.394	0
468.317	471.44	12.0443	35.5274	40.7931	0.0493	0.0305	0.2805	0	2141	1506	8.394	0
468.039	471.161	12.0461	35.5277	40.7949	0.0616	0.0305	0.2805	0	2142	1506	8.394	0
467.728	470.847	12.0474	35.528	40.7964	0.0616	0.0305	0.2866	0	2143	1506	8.394	0
467.41	470.526	12.049	35.5282	40.798	0.0493	0.0305	0.2866	0	2144	1506	8.394	0
467.105	470.219	12.05	35.5285	40.7991	0.0249	0.0305	0.2805	0	2145	1506	8.394	0
466.794	469.905	12.0527	35.529	40.8022	0.0249	0.0305	0.2866	0	2146	1506	8.394	0
466.495	469.605	12.0517	35.5291	40.8012	0.0249	0.0305	0.2927	0	2147	1505.99	8.394	0
466.252	469.359	12.0625	35.53	40.8125	0.0493	0.0305	0.2866	0	2148	1506.03	8.389	0
466.028	469.134	12.0647	35.5305	40.815	0.0493	0.0305	0.2866	0	2149	1506.03	8.394	0
465.75	468.854	12.0678	35.5306	40.818	0.0371	0.0305	0.2805	0	2150	1506.04	8.394	0
[truncated: 1,420 more rows]

## Sheet: AD06
*	NMEA	Latitude	=	18° 28.7060'N
*	NMEA	Longitude	=	67° 28.7801'E
**	Ship:	ORV	Sagar	Nidhi
**	Station:	AD-06
**	Operator:	VMC	NIOT
**	Date	4112016
**	Time:	UTC	132
*	System	UTC	=	Nov	4	2016	1899-12-31 00:35:16
#	name	0	=	depSM:	Depth	[salt	water	m]
#	name	1	=	depSM:	Pressure	Digiquartz	[db]
#	name	2	=	t090C:	Temperature	[ITS-90	deg	C]
#	name	3	=	sal00:	Salinity	Practical	[PSU]
#	name	4	=	c0mS/cm:	Conductivity	[mS/cm]
#	name	5	=	flECO-AFL:	Fluorescence	WET	Labs	ECO-AFL/FL	[mg/m^3]
#	name	6	=	sbeox0ML/L:	Oxygen	SBE	43	[ml/l]
#	name	7	=	turbWETntu0:	Turbidity	WET	Labs	ECO	[NTU]
#	name	8	=	nbf:	Bottles	Fired
#	name	9	=	scan:	Scan	Count
#	name	10	=	svWM:	Sound	Velocity	[Wilson	m/s]
#	name	11	=	ph:	pH
#	name	12	=	flag:	0
#	start_time	=	Nov	4	2016	1899-12-31 00:35:16	[System	UTC	header]
#	bad_flag	=	-9.99e-29
0.949	0.954	27.8502	36.6628	58.425	0.147	4.3286	0.2988	0	140	1543.12	8.902	0
0.949	0.955	27.8509	36.6627	58.4255	0.147	4.352	0.2988	0	141	1543.12	8.902	0
0.997	1.002	27.8527	36.6633	58.4284	0.147	4.3546	0.2927	0	142	1543.13	8.902	0
1.037	1.043	27.8546	36.6634	58.4306	0.1592	4.3411	0.3171	0	143	1543.13	8.902	0
1.064	1.07	27.8572	36.6639	58.4342	0.1592	4.334	0.3232	0	144	1543.14	8.902	0
1.05	1.056	27.8544	36.664	58.4313	0.147	4.3267	0.3171	0	145	1543.13	8.902	0
1.077	1.083	27.8563	36.6641	58.4336	0.147	4.3431	0.311	0	146	1543.14	8.906	0
1.024	1.029	27.854	36.6647	58.4319	0.1714	4.3523	0.311	0	147	1543.13	8.906	0
1.017	1.022	27.8547	36.6646	58.4325	0.1837	4.3507	0.3171	0	148	1543.13	8.906	0
1.273	1.28	27.8556	36.6646	58.4336	0.1592	4.3534	0.3171	0	149	1543.14	8.906	0
1.57	1.578	27.8569	36.665	58.4357	0.1348	4.3273	0.3171	0	150	1543.15	8.906	0
1.873	1.883	27.8582	36.6652	58.4376	0.147	4.2964	0.3049	0	151	1543.15	8.906	0
2.102	2.114	27.8586	36.6652	58.4381	0.147	4.2927	0.3049	0	152	1543.16	8.906	0
2.21	2.222	27.8579	36.6657	58.438	0.1592	4.3104	0.2927	0	153	1543.16	8.906	0
2.271	2.283	27.857	36.6657	58.4371	0.147	4.3265	0.2988	0	154	1543.16	8.906	0
2.5	2.514	27.857	36.6656	58.4371	0.147	4.3341	0.3171	0	155	1543.16	8.906	0
2.736	2.751	27.8562	36.6663	58.4372	0.147	4.3396	0.2805	0	156	1543.17	8.906	0
2.951	2.968	27.8572	36.6662	58.4383	0.147	4.345	0.311	0	157	1543.17	8.911	0
3.167	3.184	27.8567	36.6666	58.4384	0.1348	4.3553	0.2927	0	158	1543.17	8.911	0
3.356	3.374	27.8564	36.6665	58.4381	0.147	4.3512	0.2927	0	159	1543.18	8.906	0
3.517	3.537	27.8557	36.6666	58.4375	0.1714	4.3449	0.2927	0	160	1543.18	8.911	0
3.679	3.7	27.8559	36.6669	58.4383	0.147	4.345	0.2927	0	161	1543.18	8.911	0
3.834	3.855	27.8582	36.6664	58.44	0.1592	4.3545	0.2866	0	162	1543.19	8.911	0
4.023	4.045	27.8588	36.6664	58.4408	0.147	4.3594	0.2866	0	163	1543.19	8.906	0
4.319	4.343	27.8595	36.6667	58.4422	0.1348	4.3649	0.2805	0	164	1543.2	8.911	0
4.677	4.703	27.8597	36.6669	58.4428	0.147	4.3725	0.2866	0	165	1543.21	8.911	0
5.027	5.055	27.8602	36.6671	58.4438	0.147	4.3588	0.2927	0	166	1543.21	8.911	0
5.337	5.367	27.8588	36.6671	58.4423	0.1348	4.3692	0.2927	0	167	1543.22	8.911	0
5.654	5.685	27.8576	36.6674	58.4417	0.147	4.3737	0.2866	0	168	1543.22	8.911	0
6.065	6.099	27.8616	36.6671	58.4458	0.147	4.3673	0.2805	0	169	1543.23	8.911	0
6.497	6.533	27.8632	36.6673	58.4481	0.147	4.3673	0.2927	0	170	1543.24	8.911	0
6.834	6.872	27.862	36.6677	58.4475	0.147	4.3628	0.2988	0	171	1543.25	8.911	0
7.07	7.109	27.8582	36.6674	58.443	0.1348	4.3488	0.2927	0	172	1543.24	8.911	0
7.286	7.326	27.8585	36.6677	58.4438	0.147	4.3606	0.2866	0	173	1543.25	8.911	0
7.589	7.631	27.8615	36.6677	58.4472	0.147	4.3573	0.2927	0	174	1543.26	8.911	0
7.953	7.997	27.8651	36.6677	58.4515	0.1348	4.353	0.2866	0	175	1543.27	8.915	0
8.317	8.363	27.8646	36.6676	58.4509	0.147	4.3526	0.2866	0	176	1543.28	8.915	0
8.674	8.722	27.8631	36.6677	58.4495	0.1348	4.3481	0.2988	0	177	1543.28	8.915	0
9.133	9.183	27.8663	36.6685	58.4543	0.1348	4.3358	0.2866	0	178	1543.3	8.915	0
9.611	9.665	27.8668	36.6685	58.4551	0.1348	4.29	0.2866	0	179	1543.31	8.915	0
10.103	10.159	27.8671	36.6687	58.456	0.147	4.287	0.2927	0	180	1543.31	8.915	0
10.609	10.668	27.8675	36.6689	58.4569	0.1592	4.3134	0.2866	0	181	1543.32	8.915	0
11.155	11.217	27.8678	36.6688	58.4573	0.147	4.3034	0.2866	0	182	1543.33	8.915	0
11.674	11.739	27.8678	36.669	58.4577	0.1348	4.3064	0.2866	0	183	1543.34	8.915	0
12.146	12.213	27.8675	36.6691	58.4578	0.1348	4.3468	0.2927	0	184	1543.35	8.915	0
12.604	12.674	27.8681	36.6691	58.4586	0.147	4.34	0.2927	0	185	1543.36	8.915	0
13.076	13.149	27.8682	36.6692	58.4591	0.1714	4.306	0.2866	0	186	1543.37	8.915	0
13.582	13.658	27.8682	36.6692	58.4594	0.1348	4.294	0.3049	0	187	1543.38	8.915	0
14.094	14.173	27.8679	36.6692	58.4593	0.1348	4.3558	0.2805	0	188	1543.38	8.915	0
14.58	14.661	27.8675	36.6693	58.4592	0.1592	4.4107	0.2988	0	189	1543.39	8.915	0
15.052	15.136	27.8676	36.6692	58.4593	0.1592	4.4116	0.2927	0	190	1543.4	8.915	0
15.531	15.617	27.8677	36.6692	58.4596	0.1348	4.4001	0.2866	0	191	1543.41	8.915	0
16.083	16.173	27.8682	36.6692	58.4606	0.1348	4.3945	0.2927	0	192	1543.42	8.915	0
16.697	16.79	27.8686	36.6691	58.4611	0.1348	4.3905	0.2927	0	193	1543.43	8.915	0
17.324	17.42	27.8685	36.6693	58.4615	0.1348	4.379	0.2927	0	194	1543.44	8.915	0
17.863	17.963	27.8683	36.6693	58.4615	0.1348	4.3793	0.2927	0	195	1543.45	8.919	0
18.315	18.417	27.8682	36.6693	58.4615	0.1348	4.3839	0.2866	0	196	1543.45	8.919	0
18.767	18.871	27.8682	36.6694	58.462	0.1348	4.3889	0.2927	0	197	1543.46	8.919	0
19.246	19.353	27.8684	36.6695	58.4624	0.147	4.3988	0.2988	0	198	1543.47	8.919	0
19.684	19.793	27.8681	36.6693	58.4622	0.1348	4.3969	0.2988	0	199	1543.48	8.919	0
20.068	20.18	27.8678	36.6695	58.4622	0.1348	4.3929	0.2927	0	200	1543.48	8.919	0
20.452	20.566	27.8681	36.6693	58.4625	0.1348	4.3834	0.2866	0	201	1543.49	8.919	0
20.938	21.054	27.8683	36.6694	58.463	0.147	4.3885	0.2866	0	202	1543.5	8.919	0
21.558	21.678	27.8681	36.6691	58.4627	0.147	4.3931	0.2988	0	203	1543.51	8.919	0
22.225	22.349	27.8684	36.6693	58.4635	0.1348	4.3961	0.2866	0	204	1543.52	8.919	0
22.886	23.014	27.8692	36.6696	58.4651	0.1348	4.4012	0.2744	0	205	1543.53	8.919	0
23.507	23.638	27.8697	36.6695	58.4658	0.1348	4.3897	0.3049	0	206	1543.54	8.919	0
24.033	24.167	27.8695	36.6697	58.466	0.1348	4.383	0.2866	0	207	1543.55	8.919	0
24.464	24.601	27.8698	36.6695	58.4664	0.1348	4.3875	0.2805	0	208	1543.56	8.919	0
24.815	24.953	27.8696	36.6695	58.4664	0.147	4.3995	0.2805	0	209	1543.57	8.919	0
25.185	25.326	27.8697	36.6695	58.4667	0.147	4.3949	0.2866	0	210	1543.57	8.919	0
25.576	25.719	27.8699	36.6694	58.4669	0.147	4.3811	0.2927	0	211	1543.58	8.919	0
26.008	26.153	27.8697	36.6696	58.4671	0.1348	4.3835	0.2866	0	212	1543.59	8.919	0
26.487	26.635	27.8698	36.6695	58.4673	0.1348	4.3881	0.2805	0	213	1543.59	8.919	0
27.073	27.225	27.8703	36.6695	58.468	0.147	4.3932	0.2866	0	214	1543.6	8.919	0
27.761	27.917	27.8704	36.6696	58.4686	0.147	4.3935	0.2927	0	215	1543.62	8.919	0
28.402	28.561	27.8704	36.6696	58.469	0.147	4.3917	0.2866	0	216	1543.63	8.919	0
28.928	29.09	27.8704	36.6696	58.4692	0.147	4.3968	0.2805	0	217	1543.64	8.919	0
29.42	29.585	27.87	36.6696	58.469	0.1592	4.3826	0.2866	0	218	1543.64	8.919	0
29.959	30.127	27.8692	36.6697	58.4683	0.147	4.376	0.2866	0	219	1543.65	8.919	0
30.485	30.656	27.8688	36.6693	58.4677	0.1348	4.3876	0.2866	0	220	1543.66	8.919	0
30.89	31.063	27.8692	36.6697	58.4688	0.1348	4.3996	0.2866	0	221	1543.67	8.919	0
31.22	31.395	27.868	36.6696	58.4675	0.147	4.3928	0.2866	0	222	1543.67	8.919	0
31.611	31.788	27.8672	36.6697	58.467	0.1348	4.384	0.3049	0	223	1543.67	8.915	0
32.171	32.351	27.8675	36.6692	58.4668	0.1348	4.3671	0.2927	0	224	1543.68	8.915	0
32.792	32.975	27.8682	36.6694	58.4681	0.1592	4.384	0.2927	0	225	1543.7	8.915	0
33.297	33.484	27.8683	36.6694	58.4684	0.147	4.4074	0.2927	0	226	1543.7	8.915	0
33.722	33.911	27.8687	36.6695	58.4693	0.1348	4.3963	0.2927	0	227	1543.71	8.915	0
34.214	34.406	27.8691	36.6694	58.4698	0.1348	4.3852	0.2805	0	228	1543.72	8.915	0
34.882	35.077	27.8434	36.6607	58.4294	0.1592	4.3899	0.2988	0	229	1543.67	8.915	0
35.624	35.823	27.8132	36.6535	58.3863	0.1837	4.395	0.2988	0	230	1543.61	8.915	0
36.204	36.407	27.821	36.655	58.3973	0.1959	4.3753	0.2866	0	231	1543.63	8.915	0
36.595	36.8	27.8204	36.6551	58.3969	0.1959	4.3658	0.2866	0	232	1543.64	8.915	0
36.959	37.166	27.8091	36.6501	58.3776	0.2081	4.3659	0.2866	0	233	1543.62	8.915	0
37.39	37.6	27.7952	36.6447	58.3549	0.2203	4.3717	0.2988	0	234	1543.59	8.915	0
37.862	38.075	27.7784	36.6417	58.3324	0.3058	4.3825	0.3049	0	235	1543.56	8.915	0
38.314	38.529	27.7806	36.6417	58.3349	0.4156	4.3777	0.3049	0	236	1543.57	8.915	0
38.759	38.977	27.7658	36.6377	58.3133	0.2447	4.3527	0.2866	0	237	1543.54	8.916	0
39.211	39.431	27.7622	36.6372	58.3087	0.2325	4.3408	0.2805	0	238	1543.54	8.911	0
39.704	39.927	27.7229	36.6245	58.2478	0.2447	4.3552	0.2927	0	239	1543.45	8.911	0
40.331	40.558	27.6795	36.6132	58.1843	0.3058	4.3657	0.2866	0	240	1543.35	8.912	0
41.032	41.263	27.3175	36.5106	57.6433	0.3302	4.382	0.3232	0	241	1542.46	8.914	0
41.673	41.907	27.0563	36.4556	57.281	0.6232	4.354	0.3049	0	242	1541.84	8.916	0
42.212	42.45	26.9996	36.4488	57.2097	0.7331	4.2351	0.2927	0	243	1541.71	8.916	0
42.678	42.918	26.9186	36.412	57.0705	0.7697	4.1541	0.3049	0	244	1541.5	8.917	0
43.143	43.386	26.789	36.3758	56.879	0.7942	4.1433	0.3049	0	245	1541.18	8.917	0
43.602	43.847	26.63	36.3318	56.6453	0.7942	4.1154	0.3416	0	246	1540.79	8.914	0
44.02	44.268	26.6356	36.3287	56.6473	0.8308	4.0303	0.3171	0	247	1540.8	8.914	0
44.411	44.661	26.5273	36.3028	56.4939	0.8308	3.9374	0.2988	0	248	1540.54	8.91	0
44.836	45.088	26.4067	36.2751	56.3251	0.8064	3.895	0.3049	0	249	1540.24	8.907	0
45.294	45.55	26.3452	36.267	56.2475	0.7819	3.8526	0.3049	0	250	1540.1	8.903	0
45.807	46.065	26.3133	36.2636	56.2084	0.7453	3.7863	0.2927	0	251	1540.03	8.898	0
46.387	46.648	26.2725	36.2626	56.1631	0.7087	3.7591	0.2927	0	252	1539.95	8.89	0
47.034	47.3	26.2401	36.2585	56.1226	0.6965	3.7546	0.2927	0	253	1539.88	8.885	0
47.716	47.985	26.2133	36.2575	56.0925	0.6598	3.7537	0.2927	0	254	1539.83	8.886	0
48.329	48.602	26.2174	36.2657	56.1085	0.6476	3.7461	0.2805	0	255	1539.86	8.881	0
48.882	49.158	26.201	36.266	56.0913	0.6354	3.7355	0.2927	0	256	1539.83	8.877	0
49.341	49.619	26.1988	36.2649	56.0877	0.6354	3.7372	0.2866	0	257	1539.84	8.877	0
49.705	49.985	26.2255	36.2676	56.1204	0.6354	3.7344	0.2988	0	258	1539.91	8.872	0
50.036	50.318	26.1972	36.2613	56.0813	0.6721	3.7334	0.2866	0	259	1539.84	8.872	0
50.413	50.698	26.1277	36.2585	56.0024	0.6843	3.7455	0.2927	0	260	1539.69	8.868	0
50.885	51.173	26.1066	36.2707	55.9965	0.6232	3.7257	0.2866	0	261	1539.66	8.864	0
51.418	51.709	26.0936	36.2777	55.9921	0.5866	3.6953	0.2866	0	262	1539.65	8.86	0
51.958	52.252	26.0866	36.2814	55.9899	0.5744	3.7029	0.2927	0	263	1539.64	8.86	0
52.518	52.815	26.0366	36.2752	55.9275	0.5622	3.7159	0.2805	0	264	1539.53	8.86	0
53.118	53.419	25.9099	36.2495	55.7555	0.5622	3.7171	0.2805	0	265	1539.22	8.857	0
53.759	54.063	25.8154	36.2302	55.6274	0.55	3.6685	0.2805	0	266	1539	8.857	0
54.379	54.687	25.7448	36.2125	55.5273	0.5622	3.5992	0.2866	0	267	1538.83	8.858	0
54.919	55.23	25.7259	36.2059	55.4981	0.55	3.5539	0.2866	0	268	1538.78	8.853	0
55.344	55.657	25.736	36.2084	55.5127	0.5133	3.5219	0.2927	0	269	1538.82	8.853	0
55.721	56.037	25.704	36.1829	55.4437	0.5377	3.5329	0.2927	0	270	1538.72	8.849	0
56.126	56.444	25.5102	36.1419	55.1793	0.5133	3.5573	0.2744	0	271	1538.24	8.846	0
56.558	56.878	25.3786	36.1364	55.0305	0.5133	3.5464	0.2805	0	272	1537.93	8.842	0
57.017	57.339	25.3598	36.1308	55.0029	0.5133	3.4881	0.2988	0	273	1537.89	8.842	0
57.502	57.828	25.3239	36.1269	54.9591	0.4279	3.4412	0.2866	0	274	1537.81	8.838	0
58.008	58.337	25.2911	36.1226	54.9183	0.4279	3.439	0.2744	0	275	1537.74	8.834	0
58.541	58.872	25.2667	36.1202	54.889	0.4034	3.4391	0.2744	0	276	1537.69	8.834	0
59.141	59.476	25.2249	36.1136	54.8356	0.4034	3.433	0.2866	0	277	1537.59	8.83	0
59.856	60.195	25.1988	36.1123	54.806	0.379	3.4395	0.2744	0	278	1537.54	8.83	0
60.571	60.915	25.1877	36.1107	54.7923	0.3424	3.4372	0.2805	0	279	1537.53	8.826	0
61.104	61.451	25.2373	36.1176	54.8551	0.3302	3.4123	0.2744	0	280	1537.66	8.821	0
61.394	61.743	25.2638	36.1182	54.8846	0.3668	3.4023	0.2744	0	281	1537.73	8.821	0
61.603	61.953	25.2643	36.1177	54.8844	0.4401	3.4206	0.2805	0	282	1537.73	8.816	0
61.954	62.306	25.1922	36.1019	54.7859	0.4156	3.4441	0.2683	0	283	1537.55	8.812	0
62.487	62.842	25.0857	36.0957	54.6636	0.3424	3.454	0.2744	0	284	1537.3	8.813	0
63.121	63.48	25.0646	36.0931	54.6376	0.318	3.4286	0.2866	0	285	1537.26	8.809	0
63.688	64.05	25.0595	36.0921	54.631	0.318	3.3883	0.2805	0	286	1537.26	8.809	0
64.207	64.572	25.0265	36.0926	54.5966	0.318	3.3846	0.2683	0	287	1537.19	8.804	0
64.774	65.142	25.0107	36.1008	54.5909	0.3058	3.3821	0.2805	0	288	1537.17	8.804	0
65.455	65.827	25.0068	36.1087	54.5976	0.2935	3.3629	0.2744	0	289	1537.18	8.8	0
66.123	66.499	24.9934	36.1145	54.5913	0.2813	3.3415	0.2683	0	290	1537.17	8.8	0
66.582	66.961	24.9907	36.1094	54.5816	0.2325	3.3058	0.2744	0	291	1537.16	8.8	0
66.872	67.252	25.0142	36.1085	54.6058	0.2813	3.271	0.3049	0	292	1537.22	8.795	0
67.148	67.53	25.0283	36.1052	54.6166	0.2447	3.2721	0.2744	0	293	1537.26	8.795	0
67.573	67.958	24.8181	36.0925	54.3745	0.2081	3.3195	0.2744	0	294	1536.76	8.797	0
68.174	68.562	24.7276	36.0951	54.2811	0.2081	3.3137	0.2805	0	295	1536.55	8.788	0
68.875	69.267	24.6809	36.0888	54.2232	0.1837	3.1228	0.2683	0	296	1536.45	8.789	0
69.469	69.865	24.6609	36.0859	54.198	0.1959	2.9238	0.2744	0	297	1536.41	8.789	0
69.915	70.313	24.6217	36.0889	54.1603	0.1959	2.878	0.2744	0	298	1536.33	8.785	0
70.326	70.727	24.5623	36.0777	54.082	0.1714	2.8999	0.2683	0	299	1536.18	8.785	0
70.812	71.215	24.5186	36.1098	54.0782	0.147	2.9134	0.2622	0	300	1536.12	8.781	0
71.385	71.792	24.6129	36.2164	54.3214	0.1592	2.8641	0.2622	0	301	1536.47	8.78	0
71.972	72.382	24.7076	36.2962	54.5295	0.1959	2.7355	0.2683	0	302	1536.8	8.775	0
72.471	72.884	24.791	36.358	54.7021	0.2081	2.5501	0.2744	0	303	1537.07	8.775	0
72.903	73.319	24.8394	36.416	54.832	0.2081	2.3987	0.2683	0	304	1537.26	8.774	0
73.335	73.753	24.8536	36.4677	54.9166	0.2203	2.3549	0.2683	0	305	1537.36	8.774	0
73.854	74.276	24.8199	36.5012	54.925	0.2081	2.3462	0.2744	0	306	1537.32	8.774	0
74.421	74.846	24.8166	36.5195	54.9462	0.2081	2.3076	0.2622	0	307	1537.35	8.774	0
74.974	75.402	24.8048	36.5244	54.9401	0.2203	2.2867	0.2683	0	308	1537.33	8.775	0
75.481	75.912	24.6426	36.5034	54.7369	0.2203	2.2913	0.2744	0	309	1536.93	8.775	0
75.966	76.4	24.4671	36.4943	54.5354	0.147	2.2692	0.2805	0	310	1536.52	8.777	0
76.439	76.875	24.4181	36.4852	54.4707	0.147	2.1417	0.2744	0	311	1536.4	8.777	0
76.884	77.323	24.3496	36.4721	54.3796	0.147	1.9916	0.2683	0	312	1536.23	8.777	0
77.37	77.812	24.2523	36.4594	54.2581	0.147	1.9306	0.2683	0	313	1535.99	8.778	0
77.923	78.368	24.2069	36.4529	54.201	0.1348	1.8932	0.2744	0	314	1535.88	8.778	0
78.483	78.932	24.1865	36.4476	54.1722	0.1226	1.8386	0.2683	0	315	1535.83	8.774	0
78.989	79.441	24.1697	36.4416	54.1464	0.1226	1.7953	0.2683	0	316	1535.8	8.774	0
79.489	79.943	24.1207	36.4312	54.0801	0.1226	1.7899	0.2683	0	317	1535.67	8.774	0
80.022	80.48	24.0667	36.4221	54.0104	0.1348	1.7877	0.2683	0	318	1535.54	8.77	0
80.595	81.057	23.968	36.4039	53.8805	0.1348	1.7733	0.2683	0	319	1535.29	8.771	0
81.149	81.613	23.9292	36.4038	53.8388	0.0982	1.7397	0.2622	0	320	1535.21	8.766	0
81.574	82.041	23.9392	36.4083	53.8557	0.086	1.6847	0.2683	0	321	1535.25	8.762	0
81.925	82.394	23.9679	36.4371	53.9246	0.086	1.646	0.2805	0	322	1535.35	8.762	0
82.323	82.794	23.9878	36.4633	53.9806	0.1226	1.6674	0.2744	0	323	1535.44	8.762	0
82.883	83.358	23.9847	36.4685	53.9843	0.1226	1.7527	0.2622	0	324	1535.44	8.757	0
83.544	84.023	24.0035	36.4866	54.0286	0.086	1.869	0.2622	0	325	1535.52	8.757	0
84.145	84.627	23.966	36.4831	53.9839	0.0738	1.9311	0.2683	0	326	1535.44	8.757	0
84.618	85.103	23.9129	36.4821	53.9256	0.1104	1.9657	0.2622	0	327	1535.32	8.758	0
85.056	85.544	23.8957	36.4937	53.9225	0.0982	1.9641	0.2744	0	328	1535.29	8.753	0
85.556	86.046	23.9133	36.5082	53.9607	0.1104	1.9268	0.25	0	329	1535.36	8.753	0
86.116	86.61	23.9298	36.5166	53.9898	0.1104	1.9351	0.2683	0	330	1535.42	8.757	0
86.696	87.193	23.943	36.5254	54.0158	0.1104	2.0006	0.2744	0	331	1535.47	8.757	0
87.175	87.675	23.996	36.5584	54.1165	0.1104	2.0528	0.2622	0	332	1535.65	8.757	0
87.553	88.056	24.0702	36.5951	54.245	0.1104	2.0786	0.2622	0	333	1535.87	8.757	0
87.925	88.429	24.0899	36.6042	54.2783	0.1348	2.1866	0.2683	0	334	1535.94	8.757	0
88.41	88.918	24.1006	36.6096	54.2974	0.1348	2.3603	0.2683	0	335	1535.98	8.756	0
89.045	89.556	24.0973	36.6129	54.2983	0.1104	2.4559	0.2622	0	336	1535.98	8.761	0
89.733	90.249	24.0731	36.6137	54.2735	0.1104	2.4536	0.2622	0	337	1535.94	8.761	0
90.28	90.799	24.0387	36.6165	54.2402	0.1104	2.4426	0.2683	0	338	1535.87	8.761	0
90.692	91.213	24.0282	36.6178	54.2308	0.1226	2.4355	0.2805	0	339	1535.85	8.761	0
91.103	91.627	24.0227	36.6187	54.2263	0.1226	2.4308	0.2683	0	340	1535.84	8.766	0
91.61	92.136	24.0176	36.6193	54.2217	0.1226	2.4343	0.2683	0	341	1535.84	8.766	0
92.21	92.74	24.0049	36.6218	54.2115	0.0982	2.4324	0.2683	0	342	1535.82	8.766	0
92.824	93.358	23.9837	36.6216	54.1887	0.0982	2.4338	0.2744	0	343	1535.78	8.766	0
93.317	93.854	23.9473	36.6174	54.1441	0.0982	2.4357	0.2744	0	344	1535.7	8.771	0
93.675	94.214	23.9005	36.6124	54.0871	0.1104	2.4323	0.2561	0	345	1535.58	8.771	0
94.012	94.553	23.8721	36.6095	54.0529	0.1104	2.4136	0.2683	0	346	1535.52	8.771	0
94.458	95.001	23.8577	36.6095	54.0375	0.1226	2.3741	0.2744	0	347	1535.49	8.771	0
95.038	95.585	23.8436	36.6095	54.0226	0.0982	2.3431	0.2744	0	348	1535.47	8.771	0
95.686	96.237	23.8162	36.6082	53.9915	0.086	2.3355	0.2683	0	349	1535.41	8.772	0
96.26	96.814	23.7819	36.6045	53.95	0.086	2.3398	0.2683	0	350	1535.33	8.767	0
96.753	97.31	23.7553	36.6011	53.917	0.086	2.3265	0.2683	0	351	1535.27	8.772	0
97.252	97.813	23.725	36.5945	53.876	0.086	2.3018	0.2683	0	352	1535.2	8.768	0
97.786	98.349	23.6716	36.5851	53.8063	0.086	2.2722	0.2622	0	353	1535.07	8.768	0
98.332	98.899	23.6348	36.5776	53.7571	0.0738	2.2389	0.2683	0	354	1534.98	8.768	0
98.832	99.402	23.5833	36.5683	53.6898	0.0616	2.2002	0.2744	0	355	1534.85	8.768	0
99.257	99.829	23.5403	36.561	53.6342	0.0616	2.1523	0.2683	0	356	1534.74	8.769	0
99.662	100.237	23.5054	36.5537	53.5873	0.0616	2.1039	0.2622	0	357	1534.65	8.764	0
100.121	100.699	23.4757	36.5478	53.5478	0.0616	2.0669	0.2622	0	358	1534.58	8.765	0
100.661	101.242	23.4321	36.5382	53.4887	0.0616	2.0333	0.2683	0	359	1534.47	8.76	0
101.235	101.819	23.3788	36.5276	53.4179	0.0738	2.0089	0.2683	0	360	1534.34	8.756	0
101.802	102.39	23.3501	36.5222	53.3803	0.0493	1.9776	0.2622	0	361	1534.27	8.756	0
102.342	102.933	23.2986	36.5085	53.3076	0.0371	1.9295	0.2622	0	362	1534.14	8.757	0
102.842	103.436	23.244	36.4977	53.2352	0.0249	1.8901	0.2622	0	363	1534	8.753	0
103.301	103.898	23.1809	36.4799	53.1447	0.0249	1.845	0.2622	0	364	1533.83	8.753	0
103.767	104.366	23.0899	36.4607	53.0225	0.0249	1.7857	0.2683	0	365	1533.59	8.749	0
104.286	104.889	23.0468	36.4505	52.9634	0.0249	1.7069	0.2744	0	366	1533.48	8.745	0
104.847	105.453	22.9911	36.4367	52.8862	0.0249	1.6222	0.2683	0	367	1533.34	8.741	0
105.387	105.996	22.9392	36.4276	52.8193	0.0249	1.5612	0.2622	0	368	1533.21	8.737	0
105.887	106.499	22.8875	36.4162	52.7496	0.0249	1.5182	0.2561	0	369	1533.07	8.732	0
106.339	106.954	22.8269	36.4064	52.6724	0.0249	1.4813	0.25	0	370	1532.92	8.733	0
106.771	107.389	22.7583	36.3942	52.5837	0.0249	1.4445	0.2622	0	371	1532.74	8.729	0
107.23	107.851	22.6863	36.3859	52.4965	0.0249	1.4015	0.2866	0	372	1532.56	8.725	0
107.757	108.38	22.5728	36.3626	52.3458	0.0127	1.3624	0.2622	0	373	1532.25	8.721	0
108.358	108.985	22.4983	36.3548	52.2567	0.0249	1.3161	0.2744	0	374	1532.07	8.721	0
108.979	109.61	22.484	36.3525	52.2388	0.0249	1.2471	0.2683	0	375	1532.04	8.717	0
109.526	110.16	22.4771	36.3522	52.2314	0.0127	1.1686	0.2561	0	376	1532.03	8.712	0
109.991	110.629	22.4713	36.3511	52.224	0.0249	1.1424	0.2561	0	377	1532.02	8.712	0
110.437	111.077	22.4644	36.349	52.2142	-0.0117	1.147	0.2744	0	378	1532.01	8.712	0
110.903	111.546	22.4521	36.3461	52.1975	0.0005	1.1421	0.2744	0	379	1531.98	8.708	0
111.409	112.055	22.4408	36.344	52.1831	0.0127	1.1431	0.2683	0	380	1531.96	8.704	0
111.875	112.524	22.4303	36.3417	52.1692	0.0127	1.1378	0.2622	0	381	1531.94	8.704	0
112.321	112.972	22.415	36.3372	52.1474	0.0127	1.1293	0.2622	0	382	1531.9	8.699	0
112.814	113.468	22.3686	36.3293	52.0882	0.0005	1.1214	0.2683	0	383	1531.78	8.7	0
113.374	114.032	22.3278	36.3265	52.0415	0.0127	1.1103	0.2683	0	384	1531.69	8.695	0
113.948	114.609	22.2834	36.3217	51.9884	0.0127	1.0806	0.2622	0	385	1531.58	8.696	0
114.549	115.214	22.2277	36.3153	51.9213	0.0127	1.0511	0.2622	0	386	1531.44	8.691	0
115.163	115.832	22.1445	36.3081	51.8242	0.0127	1.0316	0.2683	0	387	1531.23	8.692	0
115.751	116.423	22.0894	36.3021	51.7584	0.0127	0.999	0.2683	0	388	1531.09	8.692	0
116.203	116.878	22.0723	36.3024	51.7408	0.0127	0.9469	0.2622	0	389	1531.05	8.688	0
116.561	117.238	22.0318	36.3005	51.6955	0.0005	0.914	0.2561	0	390	1530.95	8.688	0
116.939	117.619	21.9769	36.299	51.6356	0.0005	0.9098	0.2683	0	391	1530.82	8.684	0
117.398	118.081	21.9253	36.2963	51.5776	0.0005	0.9054	0.2683	0	392	1530.69	8.684	0
117.878	118.563	21.8956	36.2954	51.5453	0.0005	0.8846	0.2683	0	393	1530.62	8.68	0
118.357	119.045	21.8688	36.2939	51.5152	0.0127	0.8668	0.2683	0	394	1530.56	8.675	0
118.884	119.575	21.853	36.2923	51.4965	-0.0117	0.8459	0.2561	0	395	1530.52	8.671	0
119.512	120.207	21.8286	36.2885	51.4663	0.0127	0.8154	0.2439	0	396	1530.47	8.671	0
120.207	120.907	21.7958	36.2845	51.4267	0.0127	0.7946	0.25	0	397	1530.39	8.667	0
120.862	121.566	21.7656	36.2803	51.3898	0.0127	0.777	0.2622	0	398	1530.32	8.667	0
121.389	122.096	21.7373	36.2763	51.355	0.0127	0.7561	0.2622	0	399	1530.25	8.663	0
121.754	122.463	21.7195	36.2733	51.3326	0.0005	0.7351	0.2561	0	400	1530.21	8.663	0
122.064	122.775	21.707	36.2711	51.3168	0.0005	0.7202	0.2622	0	401	1530.18	8.663	0
122.456	123.169	21.689	36.2686	51.2947	0.0127	0.6991	0.2622	0	402	1530.13	8.658	0
123.003	123.719	21.665	36.2661	51.2664	0.0127	0.6875	0.2622	0	403	1530.08	8.659	0
123.644	124.365	21.6395	36.2632	51.2362	-0.0117	0.6856	0.2683	0	404	1530.02	8.654	0
124.205	124.929	21.6197	36.2618	51.2137	0.0005	0.6706	0.2683	0	405	1529.97	8.654	0
124.657	125.384	21.6108	36.2613	51.2039	0.0127	0.6521	0.2561	0	406	1529.96	8.65	0
125.143	125.873	21.6014	36.2599	51.1923	0.0005	0.6498	0.2622	0	407	1529.94	8.65	0
125.71	126.444	21.5823	36.2589	51.1712	0.0127	0.6475	0.2622	0	408	1529.9	8.646	0
126.271	127.008	21.5543	36.2589	51.1418	0.0127	0.6451	0.2683	0	409	1529.84	8.646	0
126.737	127.476	21.5285	36.2579	51.1135	0.0127	0.6362	0.2622	0	410	1529.77	8.646	0
127.155	127.897	21.5183	36.257	51.1018	0.0127	0.6174	0.2561	0	411	1529.75	8.646	0
127.635	128.38	21.4933	36.2587	51.0776	0.0005	0.5957	0.2439	0	412	1529.7	8.642	0
128.182	128.93	21.4383	36.2526	51.0122	-0.0117	0.5905	0.2622	0	413	1529.56	8.637	0
128.729	129.48	21.414	36.2488	50.9821	-0.0117	0.569	0.2561	0	414	1529.5	8.638	0
129.282	130.037	21.3953	36.2458	50.9588	-0.0117	0.5277	0.2622	0	415	1529.46	8.633	0
129.843	130.601	21.3747	36.241	50.9314	0.0127	0.5031	0.2622	0	416	1529.41	8.633	0
130.369	131.131	21.3267	36.2353	50.8737	0.0005	0.4853	0.2683	0	417	1529.28	8.634	0
130.822	131.587	21.3051	36.2321	50.8473	0.0127	0.4769	0.2622	0	418	1529.23	8.634	0
131.234	132.001	21.2829	36.2284	50.8195	0.0249	0.4556	0.2561	0	419	1529.17	8.629	0
131.686	132.456	21.2573	36.2253	50.7887	0.0127	0.4339	0.2683	0	420	1529.11	8.629	0
132.247	133.02	21.2257	36.2221	50.7517	0.0005	0.419	0.2683	0	421	1529.03	8.63	0
132.847	133.625	21.1914	36.2186	50.7114	0.0005	0.4073	0.2622	0	422	1528.95	8.625	0
133.395	134.175	21.1556	36.2147	50.6691	0.0127	0.3955	0.2622	0	423	1528.86	8.625	0
133.854	134.637	21.1016	36.2062	50.6018	0.0127	0.3804	0.2622	0	424	1528.71	8.621	0
134.299	135.086	21.0472	36.1995	50.5365	0.0127	0.3653	0.2561	0	425	1528.57	8.622	0
134.799	135.588	20.9892	36.1924	50.4669	0.0005	0.3502	0.2561	0	426	1528.42	8.617	0
135.326	136.118	20.9432	36.1867	50.4117	0.0005	0.3284	0.25	0	427	1528.3	8.618	0
135.825	136.621	20.9	36.1803	50.3585	0.0127	0.2999	0.2683	0	428	1528.18	8.613	0
136.298	137.097	20.854	36.1734	50.3019	0.0005	0.2682	0.2622	0	429	1528.06	8.614	0
136.791	137.593	20.8022	36.1672	50.24	0.0249	0.2466	0.2561	0	430	1527.93	8.614	0
137.338	138.143	20.7533	36.161	50.1813	0.0005	0.2218	0.2622	0	431	1527.8	8.614	0
137.912	138.721	20.7403	36.1582	50.1644	0.0127	0.2001	0.2622	0	432	1527.77	8.61	0
138.506	139.318	20.6995	36.15	50.1117	0.0127	0.1819	0.2561	0	433	1527.66	8.61	0
139.074	139.889	20.6358	36.1425	50.036	0.0371	0.1668	0.2561	0	434	1527.49	8.606	0
139.56	140.379	20.5805	36.1365	49.971	0.0249	0.1517	0.2561	0	435	1527.34	8.606	0
139.992	140.814	20.5374	36.1304	49.9185	0.0127	0.133	0.2561	0	436	1527.23	8.602	0
140.398	141.221	20.4921	36.1251	49.8647	0.0127	0.1075	0.25	0	437	1527.11	8.602	0
140.809	141.636	20.4394	36.1217	49.8056	0.0127	0.0887	0.2561	0	438	1526.97	8.598	0
141.255	142.084	20.4227	36.122	49.7887	0.0249	0.0735	0.2561	0	439	1526.93	8.598	0
141.775	142.608	20.3946	36.1228	49.7603	0.0249	0.0682	0.2561	0	440	1526.86	8.598	0
142.403	143.24	20.3829	36.138	49.7671	0.0127	0.0697	0.25	0	441	1526.86	8.594	0
143.052	143.892	20.3608	36.1363	49.7421	0.0249	0.0774	0.2622	0	442	1526.81	8.594	0
143.599	144.443	20.3467	36.1323	49.7228	0.0127	0.0884	0.2561	0	443	1526.78	8.594	0
144.052	144.898	20.3523	36.1272	49.7226	0.0127	0.0988	0.2622	0	444	1526.79	8.589	0
144.504	145.354	20.2768	36.1292	49.6462	0.0005	0.0989	0.2622	0	445	1526.6	8.59	0
145.045	145.897	20.2278	36.1262	49.5915	0.0249	0.0954	0.2561	0	446	1526.47	8.585	0
145.612	146.468	20.1647	36.1211	49.5197	0.0249	0.0887	0.2622	0	447	1526.31	8.586	0
146.058	146.917	20.1654	36.1175	49.5162	0.0127	0.075	0.2561	0	448	1526.31	8.581	0
146.423	147.284	20.1935	36.114	49.5415	0.0127	0.065	0.2561	0	449	1526.39	8.581	0
146.855	147.719	20.0503	36.1088	49.3857	0.0249	0.0657	0.25	0	450	1526	8.582	0
147.443	148.31	20.0058	36.1065	49.3368	0.0249	0.0663	0.2561	0	451	1525.89	8.578	0
148.091	148.963	19.9857	36.105	49.3142	0.0249	0.0562	0.2561	0	452	1525.84	8.578	0
148.652	149.527	19.9717	36.1032	49.2977	0.0371	0.0531	0.2561	0	453	1525.81	8.578	0
149.098	149.976	19.9662	36.1007	49.2892	0.0371	0.0468	0.2561	0	454	1525.8	8.573	0
149.53	150.411	19.9177	36.0973	49.2346	0.0371	0.0436	0.2622	0	455	1525.67	8.574	0
150.016	150.9	19.8923	36.0961	49.207	0.0371	0.0442	0.2683	0	456	1525.61	8.574	0
150.57	151.458	19.8643	36.0975	49.1797	0.0249	0.048	0.2561	0	457	1525.54	8.569	0
151.165	152.056	19.857	36.0989	49.174	0.0127	0.0448	0.2561	0	458	1525.53	8.569	0
151.698	152.593	19.8517	36.0972	49.1667	0.0371	0.0379	0.2744	0	459	1525.52	8.569	0
152.158	153.055	19.8191	36.0947	49.1299	0.0249	0.0417	0.2683	0	460	1525.44	8.565	0
152.61	153.511	19.8064	36.1047	49.129	0.0249	0.0455	0.2622	0	461	1525.42	8.565	0
153.124	154.027	19.7739	36.1079	49.0992	0.0127	0.0385	0.2439	0	462	1525.35	8.565	0
153.664	154.571	19.7007	36.1058	49.0206	0.0493	0.0386	0.2744	0	463	1525.15	8.566	0
154.124	155.033	19.6719	36.1038	48.9883	0.0371	0.0494	0.2622	0	464	1525.08	8.561	0
154.516	155.428	19.6582	36.101	48.971	0.0127	0.0424	0.2622	0	465	1525.04	8.561	0
154.968	155.883	19.6258	36.1014	48.9378	0.0127	0.0386	0.2622	0	466	1524.96	8.562	0
155.569	156.488	19.6033	36.0996	48.9126	0.0249	0.0425	0.2683	0	467	1524.91	8.562	0
156.231	157.154	19.5696	36.0964	48.874	0.0127	0.0425	0.2622	0	468	1524.82	8.557	0
156.799	157.725	19.5459	36.0938	48.8464	0.0371	0.0425	0.2561	0	469	1524.76	8.557	0
157.245	158.174	19.5303	36.0909	48.8268	0.0371	0.0426	0.2622	0	470	1524.72	8.558	0
157.663	158.595	19.5041	36.0895	48.7982	0.0371	0.0355	0.2561	0	471	1524.66	8.553	0
158.136	159.071	19.4836	36.0881	48.7753	0.0249	0.0355	0.2561	0	472	1524.61	8.553	0
158.684	159.622	19.4568	36.0866	48.7459	0.0249	0.0394	0.2622	0	473	1524.54	8.553	0
159.258	160.2	19.4272	36.0846	48.713	0.0371	0.0395	0.25	0	474	1524.47	8.554	0
159.798	160.743	19.4048	36.0819	48.6868	0.0493	0.0324	0.25	0	475	1524.41	8.554	0
160.271	161.219	19.3795	36.0807	48.6592	0.0371	0.0324	0.2683	0	476	1524.35	8.549	0
160.71	161.661	19.3463	36.0808	48.6251	0.0371	0.0363	0.2622	0	477	1524.26	8.55	0
161.21	162.164	19.3052	36.0881	48.5913	0.0249	0.0364	0.2622	0	478	1524.16	8.55	0
161.791	162.749	19.2752	36.087	48.5591	0.0371	0.0293	0.2561	0	479	1524.09	8.55	0
162.324	163.286	19.2593	36.0877	48.5437	0.0249	0.0293	0.2622	0	480	1524.05	8.55	0
162.743	163.707	19.2906	36.0845	48.5726	0.0371	0.0332	0.25	0	481	1524.14	8.55	0
163.121	164.088	19.2722	36.083	48.5518	0.0127	0.0332	0.25	0	482	1524.1	8.55	0
163.56	164.53	19.2213	36.0846	48.501	0.0249	0.0261	0.2561	0	483	1523.96	8.546	0
164.155	165.128	19.2081	36.0838	48.4866	0.0371	0.0261	0.2561	0	484	1523.94	8.546	0
164.79	165.767	19.1935	36.0828	48.4707	0.0371	0.03	0.2622	0	485	1523.9	8.546	0
165.33	166.311	19.1803	36.0814	48.4554	0.0249	0.03	0.2622	0	486	1523.87	8.546	0
165.824	166.807	19.15	36.0791	48.4215	0.0249	0.0301	0.25	0	487	1523.8	8.546	0
166.391	167.378	19.1133	36.0784	48.3828	0.0371	0.0301	0.2561	0	488	1523.7	8.542	0
167.026	168.017	19.095	36.0749	48.36	0.0249	0.0301	0.2683	0	489	1523.66	8.542	0
167.581	168.575	19.1027	36.0737	48.3668	0.0127	0.0229	0.2683	0	490	1523.69	8.542	0
168.006	169.003	19.1304	36.0746	48.3968	0.0249	0.0229	0.2622	0	491	1523.77	8.542	0
168.351	169.35	19.1343	36.0732	48.3993	0.0127	0.0269	0.2683	0	492	1523.79	8.542	0
168.729	169.731	19.0481	36.0614	48.2961	0.0249	0.0269	0.2622	0	493	1523.54	8.542	0
169.202	170.207	19.0151	36.0569	48.2566	0.0616	0.0269	0.2622	0	494	1523.45	8.542	0
169.729	170.737	18.9869	36.0506	48.2202	0.0371	0.027	0.2622	0	495	1523.37	8.542	0
170.263	171.274	18.9417	36.0416	48.163	0.0249	0.027	0.2683	0	496	1523.24	8.543	0
170.776	171.791	18.8603	36.0252	48.0595	0.0249	0.027	0.2622	0	497	1523	8.538	0
171.344	172.362	18.7214	36.0044	47.8915	0.0493	0.0271	0.2622	0	498	1522.59	8.539	0
171.966	172.988	18.5904	35.9906	47.7402	0.0249	0.0272	0.2683	0	499	1522.21	8.54	0
172.635	173.661	18.5559	35.9835	47.6965	0.0371	0.0272	0.2683	0	500	1522.12	8.54	0
173.277	174.307	18.53	35.9787	47.6645	0.0371	0.0272	0.2683	0	501	1522.05	8.54	0
173.79	174.824	18.5661	35.9873	47.7121	0.0371	0.0272	0.2744	0	502	1522.17	8.54	0
174.128	175.164	18.6108	35.9901	47.7616	0.0249	0.0272	0.2744	0	503	1522.31	8.54	0
174.419	175.457	18.6206	35.9884	47.7699	0.0249	0.0272	0.2683	0	504	1522.34	8.54	0
174.79	175.831	18.5358	35.9721	47.6633	0.0249	0.0198	0.2683	0	505	1522.08	8.54	0
175.331	176.375	18.6218	36.0431	47.8361	0.0371	0.0272	0.2683	0	506	1522.42	8.535	0
175.96	177.007	18.7289	36.0905	48.0032	0.0371	0.0312	0.2683	0	507	1522.79	8.535	0
176.527	177.579	18.7391	36.094	48.0182	0.0371	0.0198	0.2683	0	508	1522.83	8.535	0
177.014	178.068	18.7392	36.0955	48.0203	0.0371	0.0198	0.2622	0	509	1522.84	8.535	0
177.467	178.524	18.7384	36.0976	48.0222	0.0493	0.0239	0.2683	0	510	1522.85	8.535	0
177.967	179.028	18.7289	36.1016	48.0173	0.0493	0.0312	0.2683	0	511	1522.84	8.535	0
178.555	179.619	18.6975	36.0999	47.9831	0.0371	0.0239	0.2683	0	512	1522.76	8.535	0
179.183	180.252	18.6549	36.0973	47.9362	0.0493	0.0198	0.2622	0	513	1522.64	8.535	0
179.785	180.857	18.6365	36.0979	47.9181	0.0493	0.0239	0.2622	0	514	1522.6	8.535	0
180.326	181.401	18.6258	36.0984	47.9078	0.0371	0.024	0.2561	0	515	1522.58	8.535	0
180.812	181.891	18.6116	36.101	47.8964	0.0371	0.024	0.2622	0	516	1522.55	8.535	0
181.265	182.347	18.6059	36.1026	47.8927	0.0249	0.024	0.2561	0	517	1522.54	8.535	0
181.718	182.803	18.5975	36.1078	47.8904	0.0249	0.024	0.2622	0	518	1522.53	8.531	0
182.211	183.299	18.5896	36.1161	47.8922	0.0371	0.024	0.2622	0	519	1522.53	8.535	0
182.725	183.816	18.5734	36.1209	47.8813	0.0249	0.024	0.2683	0	520	1522.5	8.535	0
183.157	184.251	18.5832	36.115	47.8846	0.0249	0.024	0.2683	0	521	1522.53	8.531	0
183.556	184.653	18.5872	36.1104	47.8836	0.0371	0.024	0.2683	0	522	1522.54	8.531	0
184.036	185.136	18.5266	36.1178	47.8297	0.0371	0.024	0.2683	0	523	1522.38	8.531	0
184.671	185.775	18.5039	36.1169	47.8056	0.0249	0.024	0.2683	0	524	1522.33	8.531	0
185.374	186.483	18.4972	36.1158	47.7977	0.0371	0.024	0.2622	0	525	1522.32	8.531	0
185.983	187.095	18.5043	36.1144	47.8037	0.0371	0.024	0.2866	0	526	1522.35	8.531	0
186.503	187.619	18.4878	36.1138	47.786	0.0616	0.0241	0.3171	0	527	1522.31	8.531	0
186.983	188.101	18.463	36.1122	47.7588	0.0493	0.0241	0.2622	0	528	1522.24	8.531	0
187.47	188.591	18.4423	36.1111	47.7363	0.0493	0.0241	0.2622	0	529	1522.19	8.532	0
187.95	189.074	18.4328	36.1101	47.7255	0.0493	0.0241	0.2622	0	530	1522.17	8.532	0
188.402	189.53	18.4225	36.1081	47.7127	0.0249	0.0241	0.2561	0	531	1522.15	8.532	0
188.835	189.966	18.3904	36.106	47.6773	0.0493	0.0241	0.2622	0	532	1522.06	8.532	0
189.261	190.394	18.3637	36.1044	47.6481	0.0371	0.0241	0.2622	0	533	1521.99	8.532	0
189.721	190.857	18.3343	36.1007	47.6135	0.0249	0.0242	0.2683	0	534	1521.91	8.532	0
190.261	191.401	18.302	36.0986	47.5779	0.0371	0.0242	0.2622	0	535	1521.82	8.532	0
190.883	192.027	18.279	36.0981	47.5539	0.0249	0.0242	0.2622	0	536	1521.76	8.532	0
191.505	192.653	18.2732	36.0966	47.5465	0.0127	0.0242	0.2622	0	537	1521.76	8.532	0
192.073	193.224	18.2434	36.095	47.5141	0.0127	0.0242	0.2622	0	538	1521.68	8.533	0
192.573	193.728	18.216	36.096	47.4871	0.0371	0.0242	0.2744	0	539	1521.61	8.533	0
193.047	194.204	18.2001	36.0924	47.4667	0.0371	0.0242	0.2744	0	540	1521.57	8.533	0
193.54	194.701	18.181	36.0932	47.4482	0.0371	0.0243	0.2622	0	541	1521.52	8.528	0
194.047	195.211	18.1698	36.0965	47.4407	0.0371	0.0243	0.2622	0	542	1521.5	8.528	0
194.5	195.667	18.1917	36.0999	47.4675	0.0371	0.0243	0.2683	0	543	1521.57	8.528	0
194.919	196.089	18.2052	36.1052	47.4878	0.0371	0.0242	0.2561	0	544	1521.63	8.528	0
195.365	196.538	18.194	36.1185	47.4921	0.0493	0.0243	0.2744	0	545	1521.62	8.528	0
195.892	197.068	18.1996	36.1229	47.5032	0.0493	0.0243	0.2622	0	546	1521.65	8.528	0
196.474	197.653	18.2026	36.1246	47.5086	0.0249	0.0243	0.2622	0	547	1521.67	8.528	0
196.987	198.17	18.2035	36.1227	47.5075	0.0371	0.0243	0.2622	0	548	1521.68	8.528	0
197.433	198.62	18.2036	36.1247	47.5101	0.0249	0.0243	0.2683	0	549	1521.69	8.528	0
197.88	199.069	18.1807	36.1304	47.4933	0.0493	0.0243	0.2622	0	550	1521.64	8.528	0
198.441	199.633	18.1246	36.124	47.4282	0.0493	0.0243	0.2683	0	551	1521.48	8.529	0
199.103	200.3	18.0857	36.1216	47.3856	0.0493	0.0243	0.2622	0	552	1521.37	8.529	0
199.698	200.899	18.0722	36.1207	47.3708	0.0249	0.0243	0.2622	0	553	1521.34	8.524	0
200.171	201.375	18.0903	36.1179	47.3865	0.0249	0.0243	0.2622	0	554	1521.4	8.524	0
200.597	201.804	18.0642	36.1219	47.3644	0.0371	0.0243	0.2683	0	555	1521.33	8.524	0
201.097	202.307	18.0295	36.1254	47.3329	0.0371	0.0244	0.2683	0	556	1521.25	8.525	0
201.624	202.838	18.0086	36.1233	47.3092	0.0371	0.0244	0.2622	0	557	1521.19	8.525	0
202.037	203.253	18.0313	36.1234	47.3329	0.0371	0.0244	0.2622	0	558	1521.26	8.525	0
202.368	203.586	18.054	36.1213	47.354	0.0493	0.0244	0.2744	0	559	1521.33	8.525	0
202.767	203.988	17.9819	36.1195	47.2777	0.0371	0.0244	0.2744	0	560	1521.13	8.525	0
203.321	204.546	17.9391	36.1209	47.2355	0.0493	0.0244	0.2683	0	561	1521.02	8.525	0
203.963	205.192	17.9083	36.1175	47.2001	0.0371	0.0244	0.2622	0	562	1520.93	8.525	0
204.552	205.784	17.9009	36.1158	47.1907	0.0493	0.0245	0.2683	0	563	1520.92	8.525	0
205.072	206.308	17.8914	36.1141	47.1792	0.0493	0.0245	0.2683	0	564	1520.9	8.525	0
205.613	206.852	17.8766	36.1179	47.1686	0.0616	0.0245	0.2622	0	565	1520.87	8.525	0
206.194	207.437	17.8741	36.1195	47.1683	0.0493	0.0245	0.2683	0	566	1520.87	8.521	0
206.748	207.995	17.8499	36.1136	47.1366	0.0493	0.0245	0.2683	0	567	1520.8	8.521	0
207.208	208.458	17.8692	36.1115	47.1543	0.0493	0.0245	0.2744	0	568	1520.87	8.521	0
207.58	208.832	17.8351	36.1119	47.1198	0.0371	0.0245	0.2622	0	569	1520.77	8.521	0
207.965	209.22	17.7655	36.1082	47.0441	0.0371	0.0245	0.2744	0	570	1520.57	8.521	0
208.452	209.71	17.7506	36.1088	47.0297	0.0493	0.0246	0.2683	0	571	1520.54	8.522	0
208.999	210.261	17.7126	36.1068	46.9885	0.0493	0.0246	0.2683	0	572	1520.43	8.522	0
209.506	210.771	17.6825	36.1049	46.9555	0.0493	0.0246	0.2744	0	573	1520.35	8.522	0
209.939	211.207	17.6661	36.1053	46.9394	0.0493	0.0246	0.2744	0	574	1520.31	8.522	0
210.379	211.649	17.5849	36.1032	46.8535	0.0493	0.0246	0.2683	0	575	1520.08	8.522	0
210.919	212.193	17.5292	36.1009	46.794	0.0616	0.0247	0.2805	0	576	1519.92	8.523	0
211.514	212.792	17.4763	36.0966	46.7349	0.0493	0.0247	0.2744	0	577	1519.77	8.518	0
212.082	213.364	17.4658	36.0955	46.7232	0.0493	0.0247	0.2683	0	578	1519.75	8.519	0
212.576	213.861	17.5003	36.094	46.7571	0.0493	0.0247	0.2744	0	579	1519.86	8.518	0
213.076	214.364	17.4301	36.0931	46.6841	0.0493	0.0247	0.2683	0	580	1519.66	8.519	0
213.644	214.936	17.4145	36.094	46.6694	0.0493	0.0248	0.2744	0	581	1519.62	8.519	0
214.211	215.507	17.4071	36.0951	46.6634	0.0616	0.0248	0.2744	0	582	1519.61	8.519	0
214.685	215.984	17.4296	36.0956	46.6873	0.0616	0.0248	0.2744	0	583	1519.69	8.519	0
215.084	216.385	17.4308	36.0977	46.6911	0.0493	0.0248	0.2622	0	584	1519.7	8.519	0
215.476	216.78	17.4012	36.1015	46.6652	0.0493	0.0248	0.2927	0	585	1519.62	8.519	0
215.909	217.216	17.3625	36.0953	46.6186	0.0616	0.0169	0.2866	0	586	1519.51	8.514	0
216.382	217.692	17.3294	36.0904	46.5792	0.0493	0.0248	0.2744	0	587	1519.41	8.515	0
216.889	218.202	17.3046	36.0871	46.5502	0.0371	0.0294	0.2744	0	588	1519.34	8.515	0
217.409	218.726	17.2866	36.0852	46.5298	0.0493	0.0248	0.2744	0	589	1519.3	8.515	0
217.937	219.257	17.2673	36.084	46.5089	0.0493	0.0249	0.2866	0	590	1519.25	8.515	0
218.484	219.808	17.2568	36.0837	46.4981	0.0493	0.0249	0.2805	0	591	1519.22	8.515	0
219.079	220.407	17.2471	36.0842	46.4889	0.0371	0.0169	0.2744	0	592	1519.21	8.515	0
219.681	221.013	17.2532	36.0891	46.5012	0.0371	0.0169	0.2805	0	593	1519.24	8.515	0
220.242	221.578	17.2581	36.094	46.512	0.0493	0.0215	0.2744	0	594	1519.27	8.515	0
220.743	222.081	17.2578	36.0947	46.5127	0.0493	0.0215	0.2744	0	595	1519.28	8.515	0
221.182	222.524	17.2583	36.0945	46.5132	0.0738	0.0215	0.2744	0	596	1519.29	8.515	0
221.581	222.925	17.255	36.1002	46.5165	0.0616	0.0215	0.2744	0	597	1519.29	8.515	0
221.953	223.299	17.2542	36.104	46.5203	0.0371	0.0215	0.2744	0	598	1519.3	8.51	0
222.365	223.715	17.2307	36.1027	46.4948	0.0616	0.0215	0.2866	0	599	1519.23	8.511	0
222.839	224.191	17.1944	36.1009	46.4558	0.0493	0.0215	0.2805	0	600	1519.13	8.511	0
223.359	224.715	17.1639	36.0995	46.4231	0.0493	0.0216	0.2805	0	601	1519.05	8.511	0
223.859	225.219	17.1419	36.0979	46.3989	0.0616	0.0216	0.2805	0	602	1518.99	8.511	0
224.38	225.743	17.1073	36.0966	46.3623	0.0493	0.0216	0.2866	0	603	1518.89	8.511	0
224.982	226.349	17.0797	36.0986	46.3366	0.0493	0.0216	0.2866	0	604	1518.82	8.511	0
225.651	227.023	17.05	36.0954	46.3027	0.0616	0.0216	0.2744	0	605	1518.74	8.512	0
226.287	227.663	17.0196	36.0945	46.2709	0.0616	0.0297	0.2744	0	606	1518.66	8.512	0
226.821	228.2	17.0259	36.095	46.2781	0.0493	0.0216	0.2866	0	607	1518.69	8.512	0
227.274	228.656	16.9999	36.0912	46.2474	0.0493	0.017	0.2866	0	608	1518.61	8.512	0
227.714	229.099	16.9574	36.0891	46.2017	0.0616	0.0217	0.2805	0	609	1518.49	8.507	0
228.12	229.507	16.9568	36.0886	46.2008	0.0616	0.0298	0.2805	0	610	1518.5	8.507	0
228.451	229.841	16.995	36.0929	46.2448	0.0371	0.0297	0.2805	0	611	1518.62	8.507	0
228.803	230.195	16.9688	36.0867	46.2112	0.0493	0.017	0.2866	0	612	1518.54	8.507	0
229.249	230.644	16.9354	36.0849	46.1751	0.0738	0.017	0.2866	0	613	1518.45	8.508	0
229.783	231.182	16.9028	36.0819	46.1386	0.0493	0.0217	0.2805	0	614	1518.35	8.508	0
230.324	231.727	16.8837	36.0809	46.1182	0.0616	0.0217	0.2805	0	615	1518.31	8.508	0
230.892	232.298	16.8718	36.0799	46.1051	0.0616	0.0217	0.3171	0	616	1518.28	8.508	0
231.515	232.925	16.8631	36.0795	46.096	0.0616	0.0217	0.2805	0	617	1518.26	8.508	0
232.184	233.599	16.8501	36.0765	46.0796	0.0616	0.0218	0.2866	0	618	1518.23	8.508	0
232.827	234.246	16.8156	36.0718	46.0393	0.0616	0.0218	0.2866	0	619	1518.13	8.508	0
233.355	234.777	16.823	36.0693	46.0443	0.0493	0.0218	0.2866	0	620	1518.16	8.508	0
233.781	235.206	16.8212	36.0684	46.0417	0.0493	0.0218	0.2927	0	621	1518.16	8.508	0
234.207	235.635	16.7461	36.0537	45.9485	0.0493	0.0218	0.2866	0	622	1517.92	8.504	0
234.633	236.064	16.644	36.0367	45.8252	0.0616	0.0219	0.2805	0	623	1517.6	8.505	0
235.012	236.445	16.5892	36.0281	45.7597	0.0616	0.0219	0.2805	0	624	1517.43	8.505	0
235.377	236.813	16.5752	36.0236	45.7405	0.0493	0.0301	0.2866	0	625	1517.39	8.505	0
235.783	237.221	16.5136	36.0153	45.6686	0.0493	0.0219	0.2866	0	626	1517.2	8.505	0
236.256	237.698	16.4861	36.0137	45.639	0.0493	0.0254	0.2866	0	627	1517.13	8.505	0
236.77	238.216	16.4781	36.0122	45.6293	0.0616	0.0302	0.2866	0	628	1517.11	8.505	0
237.372	238.822	16.4649	36.0138	45.618	0.0616	0.0254	0.2866	0	629	1517.08	8.505	0
238.083	239.537	16.4396	36.0102	45.5885	0.0493	0.0171	0.2805	0	630	1517.01	8.506	0
238.746	240.204	16.4042	36.0018	45.5434	0.0493	0.0254	0.2866	0	631	1516.9	8.506	0
239.287	240.749	16.3931	35.9968	45.5266	0.0616	0.022	0.2866	0	632	1516.87	8.506	0
239.74	241.205	16.4089	35.9981	45.5443	0.0493	0.0254	0.2866	0	633	1516.93	8.506	0
240.18	241.648	16.336	35.9886	45.4598	0.0616	0.022	0.2866	0	634	1516.7	8.502	0
240.633	242.104	16.3135	35.9843	45.4322	0.0616	0.0172	0.2927	0	635	1516.64	8.502	0
241.045	242.519	16.2917	35.981	45.4066	0.0616	0.0221	0.2866	0	636	1516.57	8.506	0
241.445	242.921	16.2664	35.976	45.3754	0.0493	0.0221	0.2805	0	637	1516.5	8.502	0
241.891	243.371	16.2167	35.9726	45.3213	0.0493	0.0221	0.2866	0	638	1516.35	8.502	0
242.392	243.875	16.2114	35.9757	45.3196	0.0493	0.0305	0.2866	0	639	1516.35	8.502	0
242.899	244.385	16.1718	35.9691	45.2722	0.0493	0.0221	0.2866	0	640	1516.22	8.502	0
243.4	244.889	16.1091	35.9594	45.198	0.0493	0.0172	0.2805	0	641	1516.03	8.503	0
243.921	245.414	16.0782	35.9554	45.1624	0.0493	0.0306	0.2866	0	642	1515.94	8.503	0
244.482	245.979	16.0531	35.9484	45.1293	0.0493	0.0222	0.2866	0	643	1515.86	8.503	0
245.111	246.613	16.0111	35.9384	45.0759	0.0493	0.0172	0.2866	0	644	1515.73	8.503	0
245.687	247.192	16.0068	35.9337	45.0665	0.0493	0.0222	0.2866	0	645	1515.72	8.499	0
246.18	247.689	15.9405	35.9227	44.9874	0.0493	0.0223	0.2927	0	646	1515.51	8.499	0
246.647	248.159	15.873	35.9116	44.9069	0.0493	0.0223	0.2866	0	647	1515.3	8.499	0
247.148	248.663	15.8044	35.9024	44.8275	0.0493	0.0223	0.2866	0	648	1515.08	8.5	0
247.662	249.18	15.7444	35.8943	44.7581	0.0616	0.0224	0.2805	0	649	1514.9	8.5	0
248.102	249.623	15.7098	35.8924	44.7212	0.0738	0.031	0.2866	0	650	1514.8	8.5	0
248.488	250.011	15.693	35.8901	44.7019	0.0493	0.031	0.2866	0	651	1514.75	8.5	0
248.859	250.386	15.6777	35.8886	44.6849	0.0493	0.0259	0.2866	0	652	1514.7	8.5	0
249.306	250.835	15.6527	35.8844	44.6552	0.0493	0.0259	0.2866	0	653	1514.63	8.501	0
249.861	251.394	15.6392	35.883	44.6403	0.0738	0.0173	0.2866	0	654	1514.59	8.496	0
250.463	252	15.6357	35.8814	44.6352	0.0493	0.0259	0.2927	0	655	1514.59	8.496	0
250.997	252.538	15.6307	35.8794	44.6283	0.0493	0.0225	0.2866	0	656	1514.58	8.496	0
251.478	253.022	15.626	35.8777	44.6219	0.0616	0.0173	0.2866	0	657	1514.57	8.496	0
251.978	253.526	15.6227	35.8776	44.6187	0.0616	0.0225	0.2805	0	658	1514.57	8.496	0
252.574	254.125	15.6273	35.8822	44.6286	0.0493	0.0225	0.2866	0	659	1514.6	8.496	0
253.196	254.752	15.6258	35.8819	44.6272	0.0493	0.0225	0.2866	0	660	1514.61	8.496	0
253.744	255.304	15.6214	35.8815	44.6225	0.0738	0.0225	0.2805	0	661	1514.6	8.496	0
254.197	255.76	15.6233	35.8815	44.6246	0.0493	0.0225	0.2866	0	662	1514.61	8.496	0
254.617	256.182	15.6568	35.9032	44.6826	0.0493	0.0225	0.2927	0	663	1514.75	8.496	0
255.084	256.652	15.7289	35.9371	44.7933	0.0738	0.0224	0.2866	0	664	1515.02	8.491	0
255.557	257.129	15.7358	35.9401	44.8039	0.0616	0.0224	0.2866	0	665	1515.06	8.491	0
255.97	257.544	15.7386	35.9412	44.8081	0.0616	0.0138	0.2866	0	666	1515.07	8.495	0
256.362	257.939	15.7401	35.9418	44.8105	0.0493	0.0138	0.2805	0	667	1515.09	8.491	0
256.823	258.403	15.7465	35.9446	44.8203	0.0616	0.0275	0.2927	0	668	1515.12	8.491	0
257.37	258.954	15.7594	35.9484	44.8378	0.0493	0.0189	0.3049	0	669	1515.17	8.491	0
257.932	259.52	15.7743	35.9542	44.8595	0.0371	0.0138	0.2866	0	670	1515.23	8.491	0
258.494	260.085	15.7739	35.9561	44.8615	0.0493	0.0189	0.2866	0	671	1515.24	8.491	0
259.075	260.671	15.7473	35.9527	44.8311	0.0493	0.0189	0.2866	0	672	1515.17	8.491	0
259.684	261.284	15.6991	35.9453	44.7744	0.0493	0.019	0.2927	0	673	1515.02	8.491	0
260.219	261.822	15.6811	35.942	44.7528	0.0493	0.0276	0.2866	0	674	1514.97	8.491	0
260.679	262.285	15.683	35.9419	44.7548	0.0493	0.019	0.2866	0	675	1514.98	8.491	0
261.091	262.701	15.6806	35.9415	44.7521	0.0493	0.0225	0.2866	0	676	1514.98	8.491	0
261.565	263.177	15.6789	35.9413	44.7504	0.0493	0.0276	0.2866	0	677	1514.98	8.491	0
262.025	263.641	15.6377	35.9323	44.699	0.0616	0.0138	0.2866	0	678	1514.85	8.491	0
262.451	264.07	15.5385	35.9201	44.5855	0.0738	0.0226	0.2866	0	679	1514.53	8.492	0
262.864	264.485	15.5263	35.9183	44.5714	0.0616	0.0278	0.2866	0	680	1514.5	8.492	0
263.344	264.969	15.5234	35.9168	44.5671	0.0493	0.0226	0.2805	0	681	1514.5	8.492	0
263.879	265.507	15.5221	35.9162	44.5653	0.0738	0.0226	0.2866	0	682	1514.5	8.487	0
264.427	266.059	15.5016	35.9107	44.5387	0.0493	0.0226	0.3049	0	683	1514.44	8.488	0
264.975	266.611	15.4415	35.9016	44.4683	0.0371	0.0226	0.2927	0	684	1514.25	8.488	0
265.577	267.217	15.3941	35.8968	44.4155	0.0493	0.0226	0.2805	0	685	1514.11	8.488	0
266.206	267.851	15.369	35.8958	44.3894	0.0493	0.0227	0.2866	0	686	1514.04	8.488	0
266.748	268.396	15.3632	35.8964	44.3844	0.0616	0.0227	0.2805	0	687	1514.03	8.488	0
267.161	268.811	15.3927	35.8982	44.4164	0.0616	0.0227	0.2744	0	688	1514.13	8.488	0
267.546	269.2	15.3652	35.894	44.3842	0.0616	0.0227	0.2927	0	689	1514.05	8.488	0
267.959	269.615	15.3345	35.8937	44.3531	0.0493	0.0227	0.2866	0	690	1513.96	8.488	0
268.453	270.112	15.3212	35.8933	44.3395	0.0616	0.0227	0.2805	0	691	1513.92	8.488	0
268.981	270.644	15.3161	35.8954	44.3369	0.0616	0.0227	0.2927	0	692	1513.92	8.488	0
269.495	271.162	15.3202	35.897	44.3431	0.0493	0.0227	0.2866	0	693	1513.94	8.484	0
269.976	271.645	15.321	35.8974	44.3445	0.0493	0.0227	0.2866	0	694	1513.95	8.484	0
270.422	272.095	15.3098	35.8961	44.332	0.0493	0.0227	0.2927	0	695	1513.92	8.484	0
270.916	272.592	15.2961	35.8951	44.3173	0.0493	0.0227	0.2866	0	696	1513.89	8.484	0
271.498	273.178	15.2871	35.8938	44.307	0.0493	0.0227	0.2866	0	697	1513.87	8.484	0
272.107	273.791	15.2799	35.8923	44.2985	0.0371	0.0227	0.2927	0	698	1513.85	8.484	0
272.608	274.296	15.288	35.8923	44.3069	0.0493	0.0227	0.2927	0	699	1513.88	8.484	0
272.987	274.677	15.3028	35.893	44.3226	0.0616	0.0227	0.2866	0	700	1513.94	8.484	0
273.379	275.073	15.2794	35.8934	44.2997	0.0493	0.0139	0.2805	0	701	1513.87	8.484	0
273.934	275.631	15.2505	35.8919	44.2692	0.0493	0.0228	0.2805	0	702	1513.79	8.484	0
274.618	276.32	15.2335	35.8916	44.2521	0.0493	0.0192	0.2866	0	703	1513.75	8.48	0
275.261	276.967	15.2344	35.8916	44.2534	0.0616	0.0228	0.2805	0	704	1513.76	8.48	0
275.735	277.444	15.2474	35.8915	44.2665	0.0616	0.0281	0.2988	0	705	1513.81	8.48	0
276.1	277.812	15.2514	35.8914	44.2705	0.0616	0.0228	0.2866	0	706	1513.83	8.48	0
276.473	278.187	15.2422	35.8959	44.2664	0.0493	0.0228	0.2866	0	707	1513.81	8.48	0
276.94	278.657	15.2489	35.9006	44.2786	0.0493	0.0139	0.2866	0	708	1513.84	8.48	0
277.474	279.196	15.248	35.9008	44.2781	0.0616	0.0139	0.2805	0	709	1513.85	8.48	0
277.996	279.72	15.2301	35.8978	44.257	0.0616	0.0281	0.2805	0	710	1513.8	8.48	0
278.469	280.198	15.2187	35.8964	44.2442	0.0493	0.0193	0.2805	0	711	1513.77	8.48	0
278.936	280.668	15.2131	35.895	44.2373	0.0371	0.0139	0.2805	0	712	1513.76	8.48	0
279.43	281.165	15.1647	35.8858	44.1787	0.0371	0.0193	0.2866	0	713	1513.6	8.48	0
279.958	281.697	15.1266	35.8806	44.135	0.0493	0.0282	0.2927	0	714	1513.48	8.48	0
280.527	282.269	15.1143	35.8784	44.1204	0.0616	0.0283	0.2866	0	715	1513.45	8.48	0
281.096	282.842	15.1108	35.8769	44.1154	0.0738	0.0229	0.2866	0	716	1513.45	8.48	0
281.617	283.367	15.1078	35.8754	44.1111	0.0371	0.0229	0.2744	0	717	1513.45	8.48	0
282.104	283.857	15.0914	35.872	44.0911	0.0493	0.0229	0.2866	0	718	1513.4	8.48	0
282.659	284.416	15.0802	35.8701	44.0779	0.0616	0.0229	0.2805	0	719	1513.37	8.481	0
283.282	285.043	15.0684	35.868	44.0641	0.0616	0.014	0.2866	0	720	1513.34	8.481	0
283.79	285.555	15.0796	35.8694	44.0771	0.0616	0.0229	0.2744	0	721	1513.39	8.481	0
284.108	285.875	15.089	35.8701	44.0874	0.0738	0.0194	0.2866	0	722	1513.42	8.476	0
284.345	286.113	15.0836	35.871	44.0831	0.0616	0.014	0.2866	0	723	1513.41	8.476	0
284.731	286.502	15.0651	35.8715	44.0653	0.0738	0.0283	0.2866	0	724	1513.36	8.476	0
285.265	287.04	15.0319	35.8702	44.0307	0.0616	0.0194	0.2866	0	725	1513.26	8.476	0
285.834	287.613	15.0094	35.8673	44.0052	0.0616	0.023	0.2805	0	726	1513.19	8.476	0
286.369	288.151	14.9893	35.8636	43.9813	0.0616	0.0284	0.2805	0	727	1513.14	8.476	0
286.924	288.71	14.9769	35.8625	43.9678	0.0616	0.023	0.2805	0	728	1513.1	8.476	0
287.594	289.385	14.9784	35.8662	43.9736	0.0493	0.023	0.2866	0	729	1513.12	8.476	0
288.318	290.115	14.9815	35.8695	43.9807	0.0371	0.023	0.2988	0	730	1513.15	8.476	0
288.894	290.694	14.9911	35.8679	43.9889	0.0493	0.014	0.2927	0	731	1513.19	8.476	0
289.28	291.083	14.9945	35.8675	43.9921	0.0493	0.014	0.2805	0	732	1513.2	8.476	0
289.645	291.451	14.9718	35.8664	43.9681	0.0616	0.0194	0.2866	0	733	1513.14	8.476	0
290.099	291.907	14.9109	35.8622	43.9028	0.0616	0.0195	0.2866	0	734	1512.95	8.477	0
290.559	292.371	14.872	35.8583	43.8596	0.0738	0.0286	0.2927	0	735	1512.83	8.477	0
290.911	292.725	14.8833	35.8602	43.8731	0.0616	0.0285	0.2866	0	736	1512.87	8.472	0
291.202	293.018	14.9065	35.8616	43.8981	0.0493	0.023	0.2866	0	737	1512.95	8.472	0
291.642	293.461	14.8832	35.8666	43.8804	0.0493	0.0231	0.2927	0	738	1512.89	8.472	0
292.292	294.116	14.8536	35.8635	43.8476	0.0738	0.014	0.2805	0	739	1512.8	8.472	0
293.016	294.845	14.8257	35.8598	43.8159	0.0493	0.0231	0.2866	0	740	1512.72	8.473	0
293.646	295.479	14.825	35.8592	43.8148	0.0371	0.0286	0.2866	0	741	1512.73	8.473	0
294.174	296.011	14.8223	35.8588	43.8119	0.0493	0.014	0.2866	0	742	1512.73	8.473	0
294.682	296.522	14.8317	35.8646	43.8278	0.0493	0.014	0.2866	0	743	1512.77	8.473	0
295.203	297.047	14.8535	35.8724	43.8585	0.0616	0.0195	0.2805	0	744	1512.86	8.472	0
295.711	297.558	14.8774	35.8803	43.8913	0.0738	0.0195	0.2744	0	745	1512.96	8.472	0
296.144	297.995	14.8729	35.8759	43.8822	0.0738	0.0195	0.2805	0	746	1512.94	8.472	0
296.543	298.397	14.8911	35.8827	43.9081	0.0738	0.0195	0.2805	0	747	1513.02	8.472	0
296.97	298.826	14.9207	35.8927	43.9489	0.0493	0.0195	0.2805	0	748	1513.13	8.472	0
297.43	299.29	14.9045	35.8901	43.93	0.0493	0.0195	0.2866	0	749	1513.08	8.468	0
297.904	299.767	14.8722	35.8862	43.8935	0.0493	0.0195	0.2866	0	750	1512.98	8.468	0
298.398	300.265	14.8405	35.8817	43.857	0.0493	0.0195	0.2805	0	751	1512.88	8.473	0
298.886	300.755	14.8193	35.8789	43.8329	0.0616	0.0196	0.2805	0	752	1512.82	8.473	0
299.373	301.246	14.7932	35.8739	43.8015	0.0493	0.0287	0.3049	0	753	1512.74	8.473	0
299.915	301.792	14.7633	35.8708	43.7684	0.0616	0.0196	0.2927	0	754	1512.65	8.468	0
300.504	302.385	14.7542	35.8698	43.7584	0.0738	0.014	0.2744	0	755	1512.63	8.468	0
301.154	303.039	14.747	35.8693	43.7509	0.0738	0.0287	0.2805	0	756	1512.62	8.468	0
301.824	303.714	14.7313	35.8673	43.7333	0.0616	0.0288	0.2866	0	757	1512.58	8.469	0
302.426	304.321	14.7226	35.8666	43.7242	0.0493	0.014	0.2805	0	758	1512.56	8.469	0
302.86	304.757	14.742	35.8687	43.7461	0.0493	0.014	0.2805	0	759	1512.63	8.468	0
303.103	305.003	14.7587	35.8689	43.7631	0.0493	0.0196	0.2866	0	760	1512.69	8.468	0
303.299	305.2	14.7514	35.869	43.7561	0.0493	0.0196	0.2805	0	761	1512.67	8.468	0
303.658	305.561	14.7234	35.8629	43.7214	0.0493	0.0196	0.2805	0	762	1512.58	8.469	0
304.213	306.12	14.6871	35.8628	43.6853	0.0493	0.0196	0.2866	0	763	1512.47	8.469	0
304.83	306.741	14.6661	35.8604	43.662	0.0493	0.0197	0.2866	0	764	1512.41	8.469	0
305.405	307.321	14.6487	35.8584	43.6426	0.0493	0.0289	0.2866	0	765	1512.36	8.469	0
305.981	307.9	14.6326	35.8565	43.6247	0.0738	0.0289	0.2805	0	766	1512.32	8.469	0
306.651	308.575	14.6231	35.8554	43.6143	0.0493	0.0141	0.2805	0	767	1512.3	8.469	0
307.314	309.243	14.6201	35.8543	43.6104	0.0493	0.0233	0.2805	0	768	1512.3	8.469	0
307.863	309.795	14.6234	35.8545	43.6141	0.0493	0.0197	0.2866	0	769	1512.31	8.469	0
308.269	310.204	14.6322	35.8552	43.6239	0.0738	0.0141	0.2927	0	770	1512.35	8.464	0
308.607	310.545	14.6311	35.8543	43.622	0.0616	0.0197	0.2866	0	771	1512.35	8.464	0
308.966	310.907	14.6045	35.8537	43.5948	0.0616	0.0197	0.2805	0	772	1512.27	8.465	0
309.393	311.336	14.5953	35.8547	43.5869	0.0371	0.0197	0.2866	0	773	1512.25	8.465	0
309.894	311.841	14.5924	35.856	43.5856	0.0616	0.0197	0.2866	0	774	1512.25	8.465	0
310.408	312.359	14.591	35.8573	43.5858	0.0493	0.0197	0.2805	0	775	1512.26	8.465	0
310.903	312.857	14.5915	35.8579	43.5873	0.0493	0.029	0.2866	0	776	1512.27	8.465	0
311.39	313.348	14.5899	35.8584	43.5863	0.0493	0.0197	0.2805	0	777	1512.27	8.465	0
311.939	313.9	14.588	35.8585	43.5848	0.0616	0.0141	0.2927	0	778	1512.27	8.465	0
312.569	314.535	14.5844	35.8593	43.5823	0.0616	0.0197	0.2927	0	779	1512.27	8.465	0
313.212	315.182	14.5794	35.8597	43.5781	0.0616	0.0197	0.2866	0	780	1512.27	8.465	0
313.774	315.749	14.5771	35.8579	43.5741	0.0616	0.0197	0.2866	0	781	1512.27	8.465	0
314.214	316.192	14.5789	35.8582	43.5764	0.0493	0.0197	0.2927	0	782	1512.28	8.465	0
314.58	316.56	14.5755	35.8554	43.5701	0.0493	0.0197	0.2866	0	783	1512.27	8.465	0
314.973	316.956	14.5456	35.8554	43.5404	0.0616	0.0198	0.2866	0	784	1512.18	8.465	0
315.46	317.447	14.5208	35.8523	43.5124	0.0616	0.0198	0.2866	0	785	1512.11	8.465	0
316.016	318.006	14.4887	35.8491	43.4771	0.0371	0.0198	0.2866	0	786	1512.01	8.465	0
316.503	318.497	14.485	35.8479	43.4723	0.0493	0.0198	0.2866	0	787	1512.01	8.465	0
316.93	318.927	14.4816	35.8447	43.4657	0.0616	0.0198	0.2744	0	788	1512	8.465	0
317.404	319.404	14.4449	35.8411	43.4254	0.0616	0.0198	0.2744	0	789	1511.88	8.465	0
317.987	319.991	14.4064	35.8362	43.3818	0.0616	0.0292	0.2866	0	790	1511.76	8.461	0
318.596	320.605	14.3727	35.8303	43.342	0.0493	0.0292	0.2866	0	791	1511.66	8.461	0
319.124	321.137	14.3653	35.8299	43.3345	0.0493	0.0235	0.2866	0	792	1511.64	8.461	0
319.565	321.58	14.3696	35.8285	43.3374	0.0493	0.0141	0.2927	0	793	1511.66	8.461	0
320.018	322.037	14.352	35.8281	43.3197	0.0371	0.0141	0.2866	0	794	1511.61	8.466	0
320.547	322.569	14.3575	35.8316	43.3292	0.0371	0.0199	0.2927	0	795	1511.64	8.461	0
321.136	323.163	14.3722	35.8374	43.3504	0.0249	0.0199	0.2866	0	796	1511.71	8.461	0
321.678	323.708	14.3768	35.8381	43.356	0.0249	0.0199	0.2805	0	797	1511.73	8.461	0
322.091	324.124	14.3792	35.8364	43.3567	0.0493	0.0199	0.2927	0	798	1511.74	8.461	0
322.443	324.479	14.3788	35.8356	43.3556	0.0371	0.0199	0.2927	0	799	1511.75	8.461	0
322.856	324.895	14.3728	35.8382	43.3527	0.0371	0.0199	0.2866	0	800	1511.74	8.461	0
323.398	325.441	14.3558	35.8356	43.3331	0.0738	0.0199	0.2805	0	801	1511.69	8.461	0
323.994	326.041	14.338	35.8318	43.3114	0.0616	0.0199	0.2927	0	802	1511.64	8.461	0
324.557	326.607	14.3152	35.829	43.2859	0.0493	0.0199	0.2988	0	803	1511.57	8.461	0
325.051	327.105	14.3073	35.8277	43.2769	0.0616	0.0199	0.2805	0	804	1511.55	8.461	0
325.546	327.603	14.2858	35.8246	43.2523	0.0616	0.0199	0.2805	0	805	1511.48	8.462	0
326.04	328.101	14.2689	35.8238	43.2348	0.0493	0.0199	0.2866	0	806	1511.44	8.462	0
326.541	328.606	14.257	35.8227	43.2219	0.0616	0.02	0.2805	0	807	1511.41	8.462	0
327.036	329.104	14.2421	35.8209	43.2053	0.0616	0.02	0.2866	0	808	1511.36	8.462	0
327.537	329.609	14.2305	35.8197	43.1927	0.0616	0.02	0.2927	0	809	1511.33	8.457	0
328.059	330.134	14.2264	35.8195	43.1886	0.0371	0.02	0.2866	0	810	1511.33	8.462	0
328.587	330.667	14.2282	35.8197	43.1909	0.0371	0.02	0.2866	0	811	1511.34	8.457	0
329.068	331.151	14.2354	35.8206	43.1992	0.0616	0.02	0.2866	0	812	1511.38	8.457	0
329.542	331.629	14.2383	35.8226	43.2045	0.0616	0.02	0.2866	0	813	1511.39	8.457	0
330.037	332.127	14.2501	35.8297	43.2242	0.0493	0.02	0.2805	0	814	1511.45	8.462	0
330.504	332.597	14.257	35.8315	43.2332	0.0493	0.02	0.2866	0	815	1511.48	8.457	0
330.951	333.048	14.243	35.8291	43.2169	0.0493	0.02	0.2927	0	816	1511.44	8.457	0
331.432	333.532	14.2136	35.8264	43.1848	0.0493	0.02	0.2866	0	817	1511.35	8.457	0
331.974	334.078	14.1976	35.825	43.1676	0.0616	0.02	0.2866	0	818	1511.31	8.457	0
332.523	334.631	14.1946	35.8247	43.1645	0.0616	0.02	0.2866	0	819	1511.31	8.457	0
333.024	335.135	14.1966	35.8247	43.1667	0.0738	0.02	0.2866	0	820	1511.32	8.457	0
333.519	335.633	14.1947	35.8252	43.1657	0.0738	0.02	0.2866	0	821	1511.32	8.457	0
334.04	336.159	14.1985	35.8302	43.175	0.0371	0.02	0.2927	0	822	1511.35	8.457	0
334.589	336.712	14.2029	35.8357	43.1856	0.0493	0.02	0.2805	0	823	1511.38	8.457	0
335.104	337.23	14.2029	35.8367	43.1869	0.0493	0.02	0.2805	0	824	1511.39	8.457	0
335.551	337.68	14.1977	35.8348	43.1798	0.0493	0.02	0.2805	0	825	1511.38	8.457	0
335.971	338.103	14.1869	35.835	43.1694	0.0493	0.02	0.2866	0	826	1511.35	8.457	0
336.459	338.595	14.1845	35.8358	43.1682	0.0493	0.02	0.2866	0	827	1511.35	8.457	0
337.001	339.14	14.1791	35.8349	43.1621	0.0371	0.02	0.2805	0	828	1511.34	8.458	0
337.563	339.707	14.1649	35.8331	43.1462	0.0371	0.0201	0.2805	0	829	1511.3	8.458	0
338.051	340.198	14.1514	35.8319	43.1317	0.0493	0.0201	0.2805	0	830	1511.27	8.458	0
338.485	340.635	14.1363	35.8291	43.1138	0.0493	0.0201	0.2805	0	831	1511.22	8.458	0
338.925	341.078	14.1111	35.8266	43.0861	0.0493	0.0201	0.2744	0	832	1511.14	8.458	0
339.44	341.597	14.0941	35.8242	43.0669	0.0616	0.0201	0.2805	0	833	1511.09	8.458	0
339.989	342.15	14.0747	35.8209	43.0443	0.0249	0.0201	0.2805	0	834	1511.03	8.458	0
340.537	342.702	14.0592	35.8181	43.026	0.0493	0.0201	0.2866	0	835	1510.99	8.454	0
341.079	343.248	14.0524	35.8167	43.018	0.0493	0.0201	0.2866	0	836	1510.98	8.458	0
341.615	343.788	14.0446	35.8153	43.0089	0.0493	0.0201	0.2866	0	837	1510.96	8.454	0
342.096	344.272	14.0422	35.8143	43.0057	0.0493	0.0201	0.2988	0	838	1510.96	8.454	0
342.523	344.702	14.0381	35.8131	43.0005	0.0616	0.0201	0.2866	0	839	1510.95	8.454	0
343.017	345.2	14.0308	35.8125	42.9929	0.0371	0.0201	0.2866	0	840	1510.93	8.454	0
343.613	345.801	14.0271	35.8116	42.9884	0.0493	0.0202	0.2866	0	841	1510.93	8.454	0
344.169	346.36	14.0258	35.8113	42.9871	0.0493	0.0202	0.2805	0	842	1510.93	8.454	0
344.548	346.742	14.038	35.8131	43.0014	0.0616	0.0202	0.2805	0	843	1510.98	8.458	0
344.826	347.022	14.0416	35.8119	43.0038	0.0616	0.0202	0.2866	0	844	1511	8.454	0
345.192	347.39	14.0214	35.8093	42.981	0.0616	0.0202	0.2805	0	845	1510.93	8.454	0
345.734	347.936	14.0127	35.8091	42.9725	0.0493	0.0202	0.2866	0	846	1510.91	8.454	0
346.398	348.605	14.0057	35.8081	42.9647	0.0493	0.0202	0.2866	0	847	1510.9	8.454	0
347.042	349.253	13.9898	35.8056	42.9465	0.0493	0.0202	0.2866	0	848	1510.86	8.454	0
347.618	349.834	13.9651	35.8033	42.9196	0.0371	0.0202	0.2744	0	849	1510.78	8.454	0
348.18	350.4	13.95	35.8017	42.9032	0.0371	0.0202	0.2744	0	850	1510.74	8.454	0
348.763	350.987	13.9395	35.8008	42.892	0.0371	0.0202	0.2866	0	851	1510.71	8.454	0
349.305	351.533	13.9415	35.8014	42.8949	0.0493	0.0202	0.2805	0	852	1510.73	8.454	0
349.745	351.977	13.9563	35.8023	42.9108	0.0493	0.0202	0.2805	0	853	1510.79	8.454	0
350.07	352.304	13.9602	35.803	42.9156	0.0616	0.0202	0.2805	0	854	1510.81	8.454	0
350.335	352.57	13.9529	35.8037	42.9092	0.0616	0.0202	0.2744	0	855	1510.79	8.454	0
350.66	352.898	13.9463	35.803	42.902	0.0493	0.0202	0.3171	0	856	1510.77	8.454	0
351.121	353.362	13.9471	35.8034	42.9035	0.0493	0.0202	0.2805	0	857	1510.78	8.454	0
351.744	353.99	13.9458	35.8029	42.902	0.0493	0.0202	0.2805	0	858	1510.79	8.454	0
352.402	354.652	13.9393	35.8015	42.8943	0.0493	0.0202	0.2805	0	859	1510.77	8.454	0
353.018	355.273	13.9308	35.7997	42.8841	0.0493	0.0202	0.2866	0	860	1510.75	8.454	0
353.601	355.86	13.925	35.7988	42.8776	0.0493	0.0203	0.2805	0	861	1510.74	8.45	0
354.191	356.454	13.922	35.7983	42.8744	0.0616	0.0203	0.2744	0	862	1510.74	8.45	0
354.773	357.041	13.9211	35.798	42.8735	0.0616	0.0203	0.2744	0	863	1510.75	8.45	0
355.302	357.574	13.9227	35.799	42.8763	0.0616	0.0203	0.2805	0	864	1510.77	8.45	0
355.756	358.031	13.9285	35.8021	42.8856	0.0616	0.0203	0.2805	0	865	1510.8	8.45	0
356.095	358.372	13.9303	35.8018	42.8873	0.0616	0.0203	0.2805	0	866	1510.81	8.45	0
356.352	358.632	13.9325	35.8019	42.8897	0.0738	0.0203	0.2744	0	867	1510.82	8.45	0
356.664	358.946	13.9413	35.8087	42.9058	0.0493	0.0203	0.2805	0	868	1510.86	8.449	0
357.104	359.389	13.948	35.8113	42.9155	0.0493	0.0203	0.2866	0	869	1510.89	8.449	0
357.721	360.01	13.9557	35.8148	42.9271	0.0493	0.0203	0.2805	0	870	1510.93	8.449	0
358.406	360.7	13.9625	35.8179	42.9375	0.0371	0.0203	0.2744	0	871	1510.97	8.449	0
359.036	361.335	13.9629	35.8189	42.9393	0.0493	0.0203	0.2805	0	872	1510.98	8.449	0
359.619	361.922	13.9635	35.8193	42.9407	0.0738	0.0203	0.2805	0	873	1510.99	8.449	0
360.188	362.496	13.9567	35.8183	42.9331	0.0493	0.0203	0.2805	0	874	1510.98	8.449	0
360.764	363.076	13.948	35.8182	42.9246	0.0493	0.0203	0.2866	0	875	1510.96	8.449	0
361.286	363.602	13.9441	35.818	42.9206	0.0493	0.0203	0.2805	0	876	1510.96	8.449	0
361.693	364.011	13.9411	35.8166	42.9164	0.0738	0.0203	0.2866	0	877	1510.95	8.449	0
361.998	364.318	13.9495	35.8171	42.9254	0.0616	0.0203	0.2805	0	878	1510.99	8.449	0
362.289	364.612	13.9439	35.8157	42.9184	0.0493	0.0203	0.2805	0	879	1510.97	8.449	0
362.682	365.008	13.9136	35.8157	42.8885	0.0493	0.0203	0.2805	0	880	1510.88	8.45	0
363.225	365.554	13.9072	35.8153	42.8819	0.0493	0.0203	0.2805	0	881	1510.87	8.45	0
363.848	366.182	13.9055	35.8149	42.8801	0.0493	0.0203	0.2805	0	882	1510.87	8.45	0
364.431	366.769	13.8984	35.8138	42.8721	0.0493	0.0203	0.2805	0	883	1510.85	8.45	0
364.98	367.322	13.8791	35.812	42.8512	0.0493	0.0203	0.2866	0	884	1510.8	8.45	0
365.529	367.875	13.8687	35.8111	42.8402	0.0371	0.0203	0.2805	0	885	1510.77	8.45	0
366.105	368.456	13.8643	35.8103	42.8352	0.0371	0.0204	0.2805	0	886	1510.77	8.45	0
366.701	369.056	13.8613	35.8097	42.8318	0.0493	0.0204	0.2805	0	887	1510.77	8.45	0
367.223	369.582	13.8638	35.8092	42.834	0.0371	0.0204	0.2866	0	888	1510.78	8.45	0
367.657	370.019	13.8602	35.8084	42.8298	0.0493	0.0204	0.2744	0	889	1510.78	8.45	0
368.037	370.401	13.8454	35.807	42.8138	0.0616	0.0204	0.2805	0	890	1510.73	8.45	0
368.477	370.845	13.8339	35.806	42.8014	0.0493	0.0204	0.2805	0	891	1510.7	8.45	0
368.918	371.289	13.8288	35.8061	42.7967	0.0493	0.0204	0.2683	0	892	1510.69	8.45	0
369.311	371.685	13.832	35.8087	42.8028	0.0493	0.0204	0.2805	0	893	1510.71	8.445	0
369.683	372.06	13.8304	35.8084	42.8011	0.0738	0.0204	0.2866	0	894	1510.71	8.45	0
370.178	372.559	13.818	35.8073	42.7878	0.0493	0.0204	0.2805	0	895	1510.68	8.45	0
370.843	373.228	13.8174	35.8089	42.7892	0.0371	0.0204	0.2805	0	896	1510.69	8.445	0
371.554	373.945	13.8169	35.8092	42.7894	0.0371	0.0204	0.2866	0	897	1510.7	8.445	0
372.185	374.58	13.811	35.8084	42.7829	0.0493	0.0204	0.2866	0	898	1510.69	8.446	0
372.72	375.119	13.7985	35.8065	42.7687	0.0616	0.0204	0.2805	0	899	1510.66	8.446	0
373.188	375.59	13.7896	35.8055	42.7589	0.0616	0.0204	0.2744	0	900	1510.63	8.446	0
373.622	376.027	13.7844	35.8057	42.7542	0.0616	0.0204	0.2744	0	901	1510.62	8.446	0
374.049	376.457	13.7831	35.8062	42.7536	0.0738	0.0204	0.2805	0	902	1510.63	8.446	0
374.523	376.935	13.777	35.8057	42.7473	0.0493	0.0204	0.2866	0	903	1510.61	8.446	0
374.97	377.386	13.7684	35.8048	42.738	0.0616	0.0204	0.2805	0	904	1510.59	8.446	0
375.363	377.782	13.7666	35.8042	42.7356	0.0738	0.0204	0.2805	0	905	1510.59	8.446	0
375.763	378.185	13.761	35.8035	42.7296	0.0493	0.0205	0.2744	0	906	1510.58	8.446	0
376.265	378.69	13.7545	35.8025	42.7223	0.0371	0.0205	0.2805	0	907	1510.57	8.446	0
376.848	379.277	13.7446	35.8007	42.7108	0.0493	0.0205	0.2866	0	908	1510.54	8.446	0
377.444	379.878	13.7307	35.8	42.6966	0.0493	0.0205	0.2744	0	909	1510.5	8.446	0
378.02	380.458	13.7298	35.8016	42.6976	0.0371	0.0205	0.2805	0	910	1510.51	8.446	0
378.61	381.052	13.7245	35.8014	42.6923	0.0371	0.0205	0.2805	0	911	1510.5	8.446	0
379.193	381.639	13.7229	35.8011	42.6907	0.0371	0.0205	0.2805	0	912	1510.51	8.446	0
379.694	382.145	13.7281	35.8007	42.6957	0.0616	0.0205	0.2866	0	913	1510.53	8.446	0
380.101	382.555	13.7234	35.7995	42.6899	0.0616	0.0205	0.2866	0	914	1510.52	8.446	0
380.46	382.916	13.697	35.7961	42.6602	0.0616	0.0205	0.2805	0	915	1510.44	8.446	0
380.867	383.326	13.665	35.7931	42.6255	0.0616	0.0205	0.2805	0	916	1510.34	8.446	0
381.348	383.811	13.6366	35.7892	42.5934	0.0616	0.0205	0.2805	0	917	1510.25	8.446	0
381.87	384.337	13.6194	35.7872	42.5744	0.0371	0.0206	0.2744	0	918	1510.2	8.446	0
382.406	384.876	13.6111	35.7857	42.5648	0.0371	0.0206	0.2744	0	919	1510.17	8.447	0
382.955	385.429	13.6052	35.7847	42.5581	0.0493	0.0206	0.2683	0	920	1510.16	8.447	0
383.544	386.023	13.6008	35.7839	42.5532	0.0371	0.0206	0.2744	0	921	1510.16	8.447	0
384.1	386.583	13.5989	35.7835	42.551	0.0616	0.0206	0.2744	0	922	1510.16	8.447	0
384.568	387.055	13.5981	35.7834	42.5505	0.0738	0.0206	0.2805	0	923	1510.16	8.447	0
384.982	387.471	13.5964	35.7836	42.5491	0.0616	0.0206	0.2866	0	924	1510.17	8.447	0
385.395	387.888	13.5936	35.7831	42.546	0.0493	0.0206	0.2866	0	925	1510.16	8.447	0
385.87	388.366	13.5877	35.7824	42.5396	0.0493	0.0206	0.2683	0	926	1510.15	8.447	0
386.378	388.878	13.5832	35.782	42.535	0.0493	0.0206	0.2744	0	927	1510.14	8.447	0
386.927	389.431	13.582	35.7822	42.5342	0.0493	0.0206	0.2866	0	928	1510.15	8.447	0
387.537	390.046	13.5845	35.7844	42.5393	0.0493	0.0206	0.2805	0	929	1510.17	8.447	0
388.155	390.668	13.5815	35.784	42.5361	0.0493	0.0206	0.2744	0	930	1510.17	8.447	0
388.717	391.234	13.5688	35.7822	42.522	0.0493	0.0206	0.2744	0	931	1510.14	8.447	0
389.124	391.644	13.5626	35.7816	42.5153	0.0493	0.0206	0.2805	0	932	1510.12	8.447	0
389.422	391.945	13.5781	35.7809	42.5301	0.0493	0.0206	0.2866	0	933	1510.18	8.447	0
389.748	392.273	13.5473	35.7775	42.4961	0.0493	0.0206	0.2866	0	934	1510.08	8.447	0
390.229	392.758	13.5219	35.777	42.4706	0.0493	0.0206	0.2866	0	935	1510	8.442	0
390.833	393.365	13.5049	35.7741	42.451	0.0493	0.0207	0.2866	0	936	1509.95	8.442	0
391.456	393.994	13.4792	35.77	42.4214	0.0493	0.0207	0.2866	0	937	1509.87	8.447	0
391.999	394.54	13.4443	35.7647	42.3815	0.0493	0.0207	0.2805	0	938	1509.76	8.443	0
392.514	395.06	13.4312	35.7628	42.3668	0.0371	0.0207	0.2866	0	939	1509.72	8.443	0
393.043	395.592	13.4249	35.7618	42.3596	0.0371	0.0207	0.2805	0	940	1509.71	8.443	0
393.552	396.105	13.4225	35.7615	42.3573	0.0616	0.0207	0.2744	0	941	1509.71	8.443	0
394.033	396.59	13.4209	35.7611	42.3554	0.0493	0.0207	0.2683	0	942	1509.71	8.443	0
394.549	397.109	13.4169	35.7605	42.3511	0.086	0.0207	0.2805	0	943	1509.7	8.443	0
395.098	397.662	13.4138	35.7601	42.3478	0.0493	0.0207	0.2805	0	944	1509.7	8.443	0
395.579	398.148	13.4142	35.7599	42.3483	0.0616	0.0207	0.2866	0	945	1509.71	8.443	0
395.952	398.523	13.4269	35.7605	42.3616	0.0493	0.0207	0.2866	0	946	1509.76	8.443	0
396.305	398.879	13.4141	35.7594	42.3479	0.0493	0.0207	0.2744	0	947	1509.72	8.443	0
396.793	399.371	13.4119	35.7595	42.3461	0.0493	0.0207	0.2805	0	948	1509.72	8.443	0
397.35	399.931	13.4119	35.7594	42.3462	0.0616	0.0207	0.2744	0	949	1509.73	8.443	0
397.878	400.464	13.4172	35.7625	42.355	0.0616	0.0207	0.2683	0	950	1509.76	8.443	0
398.401	400.99	13.4254	35.7661	42.3671	0.0493	0.0207	0.2744	0	951	1509.8	8.443	0
398.95	401.543	13.4329	35.7701	42.379	0.0616	0.0207	0.2744	0	952	1509.84	8.443	0
399.54	402.138	13.4337	35.7703	42.3803	0.0493	0.0207	0.2744	0	953	1509.85	8.443	0
400.103	402.705	13.434	35.7703	42.3808	0.0371	0.0207	0.2744	0	954	1509.86	8.443	0
400.591	403.197	13.4338	35.7701	42.3806	0.0738	0.0207	0.2744	0	955	1509.87	8.443	0
401.059	403.668	13.4317	35.7697	42.3783	0.0738	0.0207	0.2683	0	956	1509.87	8.443	0
401.534	404.147	13.4205	35.7677	42.3654	0.0738	0.0208	0.2744	0	957	1509.84	8.443	0
402.002	404.618	13.4054	35.7659	42.3488	0.0371	0.0208	0.2805	0	958	1509.79	8.443	0
402.402	405.021	13.3983	35.7644	42.3403	0.0616	0.0208	0.2744	0	959	1509.78	8.443	0
402.809	405.431	13.3895	35.7636	42.3309	0.0738	0.0208	0.2805	0	960	1509.75	8.443	0
403.331	405.957	13.3906	35.7649	42.3336	0.0371	0.0208	0.2805	0	961	1509.77	8.443	0
403.948	406.579	13.3789	35.763	42.3202	0.0493	0.0208	0.2744	0	962	1509.73	8.443	0
404.518	407.153	13.3616	35.7613	42.3016	0.0493	0.0208	0.2805	0	963	1509.68	8.443	0
404.973	407.611	13.3566	35.7606	42.2961	0.0493	0.0208	0.2744	0	964	1509.67	8.443	0
405.4	408.041	13.3492	35.7598	42.2881	0.0616	0.0208	0.2744	0	965	1509.66	8.443	0
405.888	408.533	13.3436	35.7596	42.2826	0.0738	0.0208	0.2805	0	966	1509.65	8.443	0
406.464	409.114	13.3364	35.7589	42.275	0.0616	0.0208	0.2866	0	967	1509.63	8.443	0
407.082	409.736	13.3289	35.7582	42.2671	0.0493	0.0208	0.2805	0	968	1509.61	8.443	0
[truncated: 2,268 more rows]
